# Supplementary material for: Metagenomic insights into taxonomic and functional patterns in shallow coastal and deep subseafloor sediments in the Western Pacific
Source: Microb Genom. 2025 Mar 18;11(3):001351. doi: 10.1099/mgen.0.001351 (PMC11920076; doi:10.1099/mgen.0.001351)
Supplement: Table S1. [file mgen-11-01351-s003.xlsx]

## Sheet: S1
Table S1 | Sampling sites metadata. The content of this table are the environmental data that were used for statistical analysis in this study. Source of Shimokita (CK0606) metadata: Nunoura et al., 2016 (DOI: 10.1111/1462-2920.13096); Source of Hikurangi Subduction Margin (HSM) metadata: Saffer et al., 2018 (DOI: 10.14379/iodp.pr.375.2018); Source of Lake Weyba (LW) and Lake Cootharaba (LC) meta…
(a) Environmental data of sediment.
Sample	Location	Site	depth	Sample_Type (used in variance-based analysis and plotting)	Detailed sample type	DNA extraction method	DNA yield (ng/ul)	Sequencing depth (Gb)	Assembler	Mapping	Binning	Num_of_reads	TOC	pH	salts	moisture	sulfate (mg/kg)	S (mg/kg)	N (mg/kg)	P (mg/kg)	sulfide (%)	Alkalinity (mM)	SO4 (mM)	Cl (mM)	Br (µM)	Ca (mM)	I (µM)	Mg (mM)	Methane (ppmv)	Inorganic carbon (wt%)	Calcium carbonate (wt%)	Total carbon (wt%)	Nitrogen (wt%)	Organic carbon (wt%) by difference (CHNS-COUL)
SP_1H1	SP	CK0606	0.91	silty clay	silty clay	Processed by Takuro Nunoura's team	n.a.	6.92375	Metaspades	Aviary Pipeline (assemby <-> all SP samples)		2928	NA	NA	NA	NA	NA	NA	NA	NA	NA	16.63	18	541.6	824.4	NA	22.8	NA	NA	NA	NA	NA	NA	NA
SP_2H2	SP	CK0606	9.27	silty clay	silty clay	Processed by Takuro Nunoura's team	n.a.	6.40049	Metaspades	Aviary Pipeline (assemby <-> all SP samples)		3269	NA	NA	NA	NA	NA	NA	NA	NA	NA	52.78	0.2	545.3	917.4	NA	58.8	NA	NA	NA	NA	NA	NA	NA
SP_3H2	SP	CK0606	18.54	silty clay	silty clay	Processed by Takuro Nunoura's team	n.a.	5.71348	Metaspades	Aviary Pipeline (assemby <-> all SP samples)		2786	NA	NA	NA	NA	NA	NA	NA	NA	NA	58.8	0	548.6	863	NA	54.8	NA	NA	NA	NA	NA	NA	NA
SP_4H4	SP	CK0606	30.78	silty clay	silty clay	Processed by Takuro Nunoura's team	n.a.	5.5178	Metaspades	Aviary Pipeline (assemby <-> all SP samples)		3726	NA	NA	NA	NA	NA	NA	NA	NA	NA	68.59	NA	528.2	1082	NA	69.6	NA	NA	NA	NA	NA	NA	NA
SP_6H3	SP	CK0606	48.29	silty clay	silty clay	Processed by Takuro Nunoura's team	n.a.	3.44156	Metaspades	Aviary Pipeline (assemby <-> all SP samples)		1794	NA	NA	NA	NA	NA	NA	NA	NA	NA	76.59	0.1	537.5	994.3	NA	84	NA	NA	NA	NA	NA	NA	NA
SP_7H4	SP	CK0606	59.49	silty clay	silty clay	Processed by Takuro Nunoura's team	n.a.	4.14784	Metaspades	Aviary Pipeline (assemby <-> all SP samples)		1105	NA	NA	NA	NA	NA	NA	NA	NA	NA	78.8	NA	547.2	924.5	NA	52.1	NA	NA	NA	NA	NA	NA	NA
SP_8H4	SP	CK0606	68.82	silty clay	silty clay	Processed by Takuro Nunoura's team	n.a.	4.45644	Metaspades	Aviary Pipeline (assemby <-> all SP samples)		1611	NA	NA	NA	NA	NA	NA	NA	NA	NA	81.38	0	543	919.3	NA	84.8	NA	NA	NA	NA	NA	NA	NA
SP_10H4	SP	CK0606	87.71	silty clay	silty clay	Processed by Takuro Nunoura's team	n.a.	3.41865	Metaspades	Aviary Pipeline (assemby <-> all SP samples)		1579	NA	NA	NA	NA	NA	NA	NA	NA	NA	84.21	NA	482.1	1071	NA	113	NA	NA	NA	NA	NA	NA	NA
SP_13H4	SP	CK0606	116.35	silty clay	silty clay	Processed by Takuro Nunoura's team	n.a.	6.0459	Metaspades	Aviary Pipeline (assemby <-> all SP samples)		4023	NA	NA	NA	NA	NA	NA	NA	NA	NA	94.66	NA	534.9	1079	NA	116	NA	NA	NA	NA	NA	NA	NA
SP_17H5	SP	CK0606	154.34	silty clay	silty clay	Processed by Takuro Nunoura's team	n.a.	4.72812	Metaspades	Aviary Pipeline (assemby <-> all SP samples)		1941	NA	NA	NA	NA	NA	NA	NA	NA	NA	NA	NA	529.5	1093	NA	120	NA	NA	NA	NA	NA	NA	NA
SP_28H5	SP	CK0606	254.7	silty clay	silty clay	Processed by Takuro Nunoura's team	n.a.	4.66898	Metaspades	Aviary Pipeline (assemby <-> all SP samples)		1935	NA	NA	NA	NA	NA	NA	NA	NA	NA	124.3	NA	540.9	1237	NA	198	NA	NA	NA	NA	NA	NA	NA
SP_40H10	SP	CK0606	363.32	silty clay	silty clay	Processed by Takuro Nunoura's team	n.a.	6.29403	Metaspades	Aviary Pipeline (assemby <-> all SP samples)		3388	NA	NA	NA	NA	NA	NA	NA	NA	NA	NA	0.3	525.1	1100	NA	174	NA	NA	NA	NA	NA	NA	NA
HSM1519E_1H2	HSM	HSM1519	1.5	mud	mud	G2 + PowerSoil DNA Isolation kit	4.09	12.7821	Metaspades	Aviary Pipeline (assemby <-> all HSM1519 samples)		5617	0.59	7.818	NA	NA	NA	NA	NA	NA	NA	10.113	20.529	550.681	0	8.71	NA	49.7	0	0.981	8.172	1.5669	0.0812	0.59
HSM1519E_2H2	HSM	HSM1519	6.01	mud	mud	G2 + PowerSoil DNA Isolation kit	0.713	4.36197	Metaspades	Aviary Pipeline (assemby <-> all HSM1519 samples)		2777	NA	7.923	NA	NA	NA	NA	NA	NA	NA	17.029	6.868	547.897	0	5.55	NA	45.6	0.55	NA	NA	NA	NA	NA
HSM1519E_2H5	HSM	HSM1519	10.35	mud	mud	G2 + PowerSoil DNA Isolation kit	0.933	6.01826	Metaspades	Aviary Pipeline (assemby <-> all HSM1519 samples)		3020	0.25	7.881	NA	NA	NA	NA	NA	NA	NA	20.571	0	555.553	0	4.85	NA	43.4	8686.82	1.098	9.146	1.3438	0.0449	0.25
HSM1519E_3H5	HSM	HSM1519	20.83	mud	mud	G2 + PowerSoil DNA Isolation kit	0.349	5.33485	Metaspades	Aviary Pipeline (assemby <-> all HSM1519 samples)		3600	0.15	7.854	NA	NA	NA	NA	NA	NA	NA	18.046	0	559.976	0	5.32	NA	43.6	2389.93	1.141	9.505	1.2875	0.0464	0.15
HSM1519E_6H3	HSM	HSM1519	42.77	mud	mud	G2 + PowerSoil DNA Isolation kit	0.412	4.77676	Metaspades	Aviary Pipeline (assemby <-> all HSM1519 samples)		3140	0.17	7.834	NA	NA	NA	NA	NA	NA	NA	14.01	0.25	559.816	0	6.19	NA	41.9	2289.65	1.194	9.946	1.36	0.0462	0.17
HSM1519E_8H4	HSM	HSM1519	61.01	mud	mud	G2 + PowerSoil DNA Isolation kit	0.344	4.9038	Metaspades	Aviary Pipeline (assemby <-> all HSM1519 samples)		4093	0.19	7.847	NA	NA	NA	NA	NA	NA	NA	13.527	0	557.221	0	6.66	NA	41.6	2334.32	0.983	8.188	1.1721	0.0448	0.19
HSM1519E_12F4	HSM	HSM1519	80.64	mud	mud	G2 + PowerSoil DNA Isolation kit	0.322	5.24462	Metaspades	Aviary Pipeline (assemby <-> all HSM1519 samples)		3669	0.32	7.879	NA	NA	NA	NA	NA	NA	NA	14.644	0	557.525	0	6.44	NA	41.3	1868.06	0.92	7.664	1.2415	0.0478	0.32
HSM1519C_2R3	HSM	HSM1519	110.34	mud	mud	G2 + PowerSoil DNA Isolation kit	0.491	5.55339	Metaspades	Aviary Pipeline (assemby <-> all HSM1519 samples)		3382	NA	7.827	NA	NA	NA	NA	NA	NA	NA	18.618	0.58	556.438	0	5.59	NA	43.4	610.55	NA	NA	NA	NA	NA
HSM1519C_6Rcc	HSM	HSM1519	144.3	mud	mud	G2 + PowerSoil DNA Isolation kit	0.887	43.8509	Metaspades	Aviary Pipeline (assemby <-> all HSM1519 samples)		21214	NA	NA	NA	NA	NA	NA	NA	NA	NA	NA	NA	NA	0	NA	NA	NA	822.48	NA	NA	NA	NA	NA
HSM1519C_9R3	HSM	HSM1519	253.01	mud	mud	G2 + PowerSoil DNA Isolation kit	0.356	43.3953	Metaspades	Aviary Pipeline (assemby <-> all HSM1519 samples)		26028	0.31	7.829	NA	NA	NA	NA	NA	NA	NA	15.221	0.92	550.434	0	7.47	NA	42.1	980.44	0.905	7.539	1.2154	0.0578	0.31
HSM1519C_12R2	HSM	HSM1519	280.17	mud	mud	G2 + PowerSoil DNA Isolation kit	0.283	46.743	Metaspades	Aviary Pipeline (assemby <-> all HSM1519 samples)		17606	NA	7.955	NA	NA	NA	NA	NA	NA	NA	21.184	0.33	541.328	0	5.74	NA	35.6	NA	NA	NA	NA	NA	NA
HSM1520D_1H3	HSM	HSM1520	3.03	sand / sandstone	sandstone	G2 + PowerSoil DNA Isolation kit	0.135	18.8841	Metaspades	Aviary Pipeline (assemby <-> all HSM1520 samples)		8755	0.98	7.753	NA	NA	NA	NA	NA	NA	NA	14.721	19.67	554.212	830	9.21	NA	52.5	0	0.75	6.248	1.7333	0.124	0.98
HSM1520D_2H3	HSM	HSM1520	8.77	sand / sandstone	sandstone	G2 + PowerSoil DNA Isolation kit	0.0533	17.6039	Metaspades	Aviary Pipeline (assemby <-> all HSM1520 samples)		8387	0.39	7.805	NA	NA	NA	NA	NA	NA	NA	25.618	10.12	561.037	841	8.22	NA	50.99	0	0.947	7.889	1.3333	0.063	0.39
HSM1520D_2H6	HSM	HSM1520	13.29	sand / sandstone	sandstone	G2 + PowerSoil DNA Isolation kit	0.038	16.0555	Metaspades	Aviary Pipeline (assemby <-> all HSM1520 samples)		7975	0.44	7.779	NA	NA	NA	NA	NA	NA	NA	30.07	6.01	563.973	861	7.95	NA	50.48	0	0.553	4.606	0.9893	0.0629	0.44
HSM1520D_3H3	HSM	HSM1520	18.52	sand / sandstone	sandstone	G2 + PowerSoil DNA Isolation kit	0.0673	55.5365	Metaspades	Aviary Pipeline (assemby <-> all HSM1520 samples)		27571	0.08	7.706	NA	NA	NA	NA	NA	NA	NA	32.307	2.82	563.406	891	8.04	NA	49.39	0	0.63	5.248	0.712	0.0195	0.08
HSM1520D_6H6	HSM	HSM1520	51.39	sand / sandstone	sandstone	G2 + PowerSoil DNA Isolation kit	0.101	38.0727	Metaspades	Aviary Pipeline (assemby <-> all HSM1520 samples)		16547	0.3	7.84	NA	NA	NA	NA	NA	NA	NA	30.581	0	574.152	943	9.14	NA	49.56	123.28	0.373	3.107	0.6768	0.0446	0.3
HSM1520D_18H4	HSM	HSM1520	160.76	silt	silt	G2 + PowerSoil DNA Isolation kit	0.102	61.3023	Metaspades	Aviary Pipeline (assemby <-> all HSM1520 samples)		21623	0.25	7.927	NA	NA	NA	NA	NA	NA	NA	37.869	0	562.462	909	4.04	NA	47.6	3816.5	0.554	4.615	0.802	0.0406	0.25
HSM1520D_33X4	HSM	HSM1520	265.73	mud	mud	G2 + PowerSoil DNA Isolation kit	b.d.	4.95514	Metaspades	Aviary Pipeline (assemby <-> all HSM1520 samples)		3618	0.65	7.91	NA	NA	NA	NA	NA	NA	NA	26.875	0	570.952	925	5.52	NA	41.49	4845.11	1.413	11.77	2.0627	0.0352	0.65
HSM1520D_35X4	HSM	HSM1520	370.73	silt	silt	G2 + PowerSoil DNA Isolation kit	b.d.	5.90484	Metaspades	Aviary Pipeline (assemby <-> all HSM1520 samples)		4498	0.46	7.882	NA	NA	NA	NA	NA	NA	NA	30.074	0	557.975	902	6.2	NA	38.4	3070.39	0.814	6.781	1.2785	0.0447	0.46
HSM1520D_47X3	HSM	HSM1520	474.62	silt	silt	G2 + PowerSoil DNA Isolation kit	b.d.	6.27923	Metaspades	Aviary Pipeline (assemby <-> all HSM1520 samples)		4478	0.3	7.865	NA	NA	NA	NA	NA	NA	NA	16.095	8.32	559.427	856	7.51	NA	34.91	0	0.598	4.981	0.8997	0.0336	0.3
HSM1520D_59Xcc	HSM	HSM1520	577.34	mud	Calcareous mudstone	G2 + PowerSoil DNA Isolation kit	b.d.	7.046	Metaspades	Aviary Pipeline (assemby <-> all HSM1520 samples)		5973	NA	NA	NA	NA	NA	NA	NA	NA	NA	NA	NA	NA	0	NA	NA	NA	0	NA	NA	NA	NA	NA
HSM1526_1Rcc	HSM	HSM1526	0.01	mud	mud	G2 + PowerSoil DNA Isolation kit	0.345	10.3	Metaspades	Aviary Pipeline (assemby <-> all HSM1526 samples)		16947	NA	NA	NA	NA	NA	NA	NA	NA	NA	NA	NA	NA	NA	NA	NA	NA	0	NA	NA	NA	NA	NA
HSM1526_3R2	HSM	HSM1526	20.32	mud	mud	G2 + PowerSoil DNA Isolation kit	b.d.	37.4	Metaspades	Aviary Pipeline (assemby <-> all HSM1526 samples)		6210	0.42	NA	NA	NA	NA	NA	NA	NA	NA	NA	NA	NA	NA	NA	NA	NA	0	8.402	69.989	8.8194	0.0022	0.42
LC2018_10cm	LC	LC (core 2018)	0.1	sand / sandstone	sand (yellow)	G2 + PowerSoil DNA Isolation kit	13.9	14.0963	Metaspades	Aviary Pipeline (assemby <-> all LC samples)		5562	NA	NA	NA	NA	NA	NA	NA	NA	NA	NA	NA	NA	NA	NA	NA	NA	NA	NA	NA	NA	NA	NA
LC2018_15cm	LC	LC (core 2018)	0.15	sand / sandstone	sand (yellow)	G2 + PowerSoil DNA Isolation kit	6.62	11.8242	Metaspades	Aviary Pipeline (assemby <-> all LC samples)		4804	NA	NA	NA	NA	NA	NA	NA	NA	NA	NA	NA	NA	NA	NA	NA	NA	NA	NA	NA	NA	NA	NA
LC2018_20cm	LC	LC (core 2018)	0.2	sand / sandstone	sand (yellow)	G2 + PowerSoil DNA Isolation kit	7.8	11.9419	Metaspades	Aviary Pipeline (assemby <-> all LC samples)		4427	NA	NA	NA	NA	NA	NA	NA	NA	NA	NA	NA	NA	NA	NA	NA	NA	NA	NA	NA	NA	NA	NA
LC2018_25cm	LC	LC (core 2018)	0.25	sand / sandstone	sand (black)	G2 + PowerSoil DNA Isolation kit	7.53	11.0736	Metaspades	Aviary Pipeline (assemby <-> all LC samples)		4078	NA	NA	NA	NA	NA	NA	NA	NA	NA	NA	NA	NA	NA	NA	NA	NA	NA	NA	NA	NA	NA	NA
LC2018_5cm	LC	LC (core 2018)	0.05	sand / sandstone	sand (yellow)	G2 + PowerSoil DNA Isolation kit	29.1	18.0541	Metaspades	Aviary Pipeline (assemby <-> all LC samples)		8077	NA	NA	NA	NA	NA	NA	NA	NA	NA	NA	NA	NA	NA	NA	NA	NA	NA	NA	NA	NA	NA	NA
LC2019_20cm	LC	LC (core 2019)	0.2	clay / silty clay	heavy clay (grey)	G2 + PowerSoil DNA Isolation kit	0.0353	41.9019	Metaspades	Aviary Pipeline (assemby <-> all LC samples)		29786	0.1	7.3	1100	16.2	50	0.2	120	126	0.2	NA	NA	NA	NA	NA	NA	NA	NA	NA	NA	NA	NA	NA
LC2019_30cm	LC	LC (core 2019)	0.3	clay / silty clay	heavy clay (grey)	G2 + PowerSoil DNA Isolation kit	0.635	7.95345	Metaspades	Aviary Pipeline (assemby <-> all LC samples)		5357	0.01	6.8	543	17.4	120	0.03	210	94	0.03	NA	NA	NA	NA	NA	NA	NA	NA	NA	NA	NA	NA	NA
LW2018_10cm	LW	LW (core 2018)	0.1	sand / sandstone	sand (yellow)	G2 + PowerSoil DNA Isolation kit	34.7	18.4781	Metaspades	Aviary Pipeline (assemby <-> all LW samples)		7835	NA	NA	NA	NA	NA	NA	NA	NA	NA	NA	NA	NA	NA	NA	NA	NA	NA	NA	NA	NA	NA	NA
LW2018_20cm	LW	LW (core 2018)	0.2	sand / sandstone	sand (black)	G2 + PowerSoil DNA Isolation kit	> 600	14.9343	Metaspades	Aviary Pipeline (assemby <-> all LW samples)		5357	NA	NA	NA	NA	NA	NA	NA	NA	NA	NA	NA	NA	NA	NA	NA	NA	NA	NA	NA	NA	NA	NA
LW2018_30cm	LW	LW (core 2018)	0.3	sand / sandstone	sand (black)	G2 + PowerSoil DNA Isolation kit	33	17.7887	Metaspades	Aviary Pipeline (assemby <-> all LW samples)		7847	NA	NA	NA	NA	NA	NA	NA	NA	NA	NA	NA	NA	NA	NA	NA	NA	NA	NA	NA	NA	NA	NA
LW2018_40cm	LW	LW (core 2018)	0.4	sand / sandstone	sand (black)	G2 + PowerSoil DNA Isolation kit	> 600	18.2763	Metaspades	Aviary Pipeline (assemby <-> all LW samples)		6427	NA	NA	NA	NA	NA	NA	NA	NA	NA	NA	NA	NA	NA	NA	NA	NA	NA	NA	NA	NA	NA	NA
LW2018_55cm	LW	LW (core 2018)	0.55	clay / silty clay	heavy clay (grey)	G2 + PowerSoil DNA Isolation kit	0.0867	30.8866	Metaspades	Aviary Pipeline (assemby <-> all LW samples)		20068	NA	NA	NA	NA	NA	NA	NA	NA	NA	NA	NA	NA	NA	NA	NA	NA	NA	NA	NA	NA	NA	NA
LW2018_60cm	LW	LW (core 2018)	0.6	clay / silty clay	heavy clay (grey)	G2 + PowerSoil DNA Isolation kit	0.0933	31.0404	Metaspades	Aviary Pipeline (assemby <-> all LW samples)		15916	NA	NA	NA	NA	NA	NA	NA	NA	NA	NA	NA	NA	NA	NA	NA	NA	NA	NA	NA	NA	NA	NA
LW2019_30cm	LW	LW (core 2019)	0.3	clay / silty clay	heavy clay (grey)	G2 + PowerSoil DNA Isolation kit	0.302	9.5461	Metaspades	Aviary Pipeline (assemby <-> all LW samples)		7675	0.05	8.5	6440	19.2	830	0.2	440	189	0.17	NA	NA	NA	NA	NA	NA	NA	NA	NA	NA	NA	NA	NA
LW2019_40cm	LW	LW (core 2019)	0.4	clay / silty clay	heavy clay (grey)	G2 + PowerSoil DNA Isolation kit	0.0847	41.6422	Metaspades	Aviary Pipeline (assemby <-> all LW samples)		22731	0.05	8.4	6900	21	1120	0.16	500	190	0.12	NA	NA	NA	NA	NA	NA	NA	NA	NA	NA	NA	NA	NA
LW2019_50cm	LW	LW (core 2019)	0.5	clay / silty clay	heavy clay (grey)	G2 + PowerSoil DNA Isolation kit	0.576	10.7176	Metaspades	Aviary Pipeline (assemby <-> all LW samples)		6177	0.02	8.6	7380	21.2	720	0.16	450	185	0.14	NA	NA	NA	NA	NA	NA	NA	NA	NA	NA	NA	NA	NA
LW2020_2030	LW	LW (core 2020)	0.3	clay / silty clay	heavy clay (grey)	G2 + PowerSoil DNA Isolation kit	38	8.33173	Metaspades	Aviary Pipeline (assemby <-> all LW samples)		3125	0.57	8.8	9620	25.7	2500	0.36	580	203	0.28	NA	NA	NA	NA	NA	NA	NA	NA	NA	NA	NA	NA	NA
LW2020_3040	LW	LW (core 2020)	0.4	clay / silty clay	heavy clay (grey)	G2 + PowerSoil DNA Isolation kit	0.246	5.88784	Metaspades	Aviary Pipeline (assemby <-> all LW samples)		4479	0.48	8.8	8680	23	1980	0.44	430	205	0.37	NA	NA	NA	NA	NA	NA	NA	NA	NA	NA	NA	NA	NA
(b). Metadata of water samples from Lake Cootharaba and Lake Weyba. Note, water sample measurements were taken before obtaining sediment cores at the same site.
Sampling site	Lake Cootharaba				Lake Weyba
Measure replication	1		2	3	1	2		3
Location	(-26.286931, 152.995252)				n.a.
Temperature (°C)	28.25		28.25	28.43	31.06	30.83		30.94
pH	8.26		8.27	8.29	8.28	8.3		8.3
pHmv	-87		-88	-89	-89	-90		-90
ORP (mV)	175		165	166	118	111		89
Conductivity (mS/cm)	33.3		32.9	33.1	55.8	55.1		55.3
Turbidity (NTU)	6		5.3	5.6	14.7	22.9		13
DO (mg/L)	11.05		11.28	11.3	8.38	8.33		8.46
TD(g/L)	20.3		20.1	20.2	33.5	33.1		33.2
Salinity (PPT)	20.82		20.54	20.71	37.02	36.5		36.66
SG (δt)	11.9		11.7	11.7	23	22.7		22.8
Depth (m)	0.05		0.05	0	0	0		0.05

## Sheet: S2
Table S2 | 59 single-copy marker genes based taxa assignments used for community profiles. Taxa assignments were generated with the tool singleM (https://wwood.github.io/singlem/).
mOTU_ID	Taxonomy	SP_1H1	SP_2H2	SP_3H2	SP_4H4	SP_6H3	SP_7H4	SP_8H4	SP_10H4	SP_13H4	SP_17H5	SP_28H5	SP_40H10	HSM1519E_1H2	HSM1519E_2H2	HSM1519E_2H5	HSM1519E_3H5	HSM1519E_6H3	HSM1519E_8H4	HSM1519E_12F4	HSM1519C_2R3	HSM1519C_6Rcc	HSM1519C_9R3	HSM1519C_12R2	HSM1520D_1H3	HSM1520D_2H3	HSM1520D_2H6	HSM1520D_3H3	HSM1520D_6H6	HSM1520D_18H4	HSM1520D_33X4	HSM1520D_35X4	HSM1520D_47X3	HSM1520D_59Xcc	HSM1526_1Rcc	HSM1526_3R2	LC2018_5cm	LC2018_10cm	LC2018_15cm	LC2018_20cm	LC2018_25cm	LC2019_20cm	LC2019_30cm	LW2018_10cm	LW2018_20cm	LW2018_30cm	LW2018_40cm	LW2018_55cm	LW2018_60cm
1	Archaea;Aenigmatarchaeota; Aenigmatarchaeia; Aenigmatarchaeales; Aenigmatarchaeaceae; CS1-C013	0	0	0	0	0	0	0	0	0	0	0	0	0	1.74	0	3.44	1.05	0	0.74	0	0	0	0	0	0	0	0	0	0	0	0	0	1.06	0	0	0	0	0	0	0	11.31	4.45	0	0	0	0	0	0
2	Archaea;Aenigmatarchaeota; Aenigmatarchaeia; Aenigmatarchaeales; Aenigmatarchaeaceae; JAFCDY01	0	0	0	0	0	0	0	0	0	0	0	0	0	0	0	0	0	0	0	0	0	0	0	0	0	0	0	0	0	0	0	0	0	0	0	0	0	0	0	0	0	0.75	0	0	0	0	0	0
3	Archaea;Aenigmatarchaeota; Aenigmatarchaeia; Aenigmatarchaeales; Aenigmatarchaeaceae; JAFGAZ01	0	0	0	0	0	0	0	0	0	0	0	0	0	0	0	0	0	0	0	0	0	0	0	0	0	0	0	0	0	0	0	0	0	0	0	0	0	0	0	0	0.81	0.58	0	0	0	0	0	0
4	Archaea;Aenigmatarchaeota; Aenigmatarchaeia; Aenigmatarchaeales; Aenigmatarchaeaceae	0	0	0	0	0	0	0	0	0.46	0	0	0	0	0.54	0.11	1.2	0.4	0	0.37	0	0	0	0.45	0	0	0	0	0	0	0	0	0	0.07	0.42	0	0	0	0	0	0	3.18	2.14	0	0	0	0	0	0
5	Archaea;Aenigmatarchaeota; Aenigmatarchaeia; Aenigmatarchaeales; JACQIB01; JACQIB01	0	0	0	0	0	0	0	0	0	0	0	0	0	0	0	0	0	0	0	0	0	0	0	0	0	0	0	0	0	0	0	0	0	0	0	0	0	0	0	0	0	1.55	0	0	0	0	0	0
6	Archaea;Aenigmatarchaeota; Aenigmatarchaeia; Aenigmatarchaeales; JAHLMS01; JAHLMS01	0	0	0	0	0	0	0	0	0	0	0	0	0	0	0	0	0	0	0	0	0	0	0	0	0	0	0	0	0	0	0	0	0	0	0	0	0	0	0	0	0	1.12	0	0	0	0	0	0
7	Archaea;Aenigmatarchaeota; Aenigmatarchaeia; Aenigmatarchaeales	0	0	0	0	0	0	0	0	0.08	0	0	0	0.16	0.3	0.11	0.55	0.26	0	0	0	0	0	0.05	0	0	0	0	0	0	0	0	0.32	0.08	0.32	0	0	0	0	0	0.05	1.89	3.08	0	0	0	0.05	0	0
8	Archaea;Aenigmatarchaeota; Aenigmatarchaeia; CG10238-14; CG10238-14; CG10238-14	0	0	0	0	0	0	0	0	0.71	0	0	0	0	0	0	0	0	0	0	0	0	0	0	0	0	0	0	0	0	0	0	0	0	0	0	0	0	0	0	0	6.47	1.85	0	0	0	0	0	0
9	Archaea;Aenigmatarchaeota; Aenigmatarchaeia; CG10238-14; CG10238-14; JAFCEW01	0	0	0	0	0	0	0	0	0	0	0	0	0	0	0	0	0	0	0	0	0	0	0	0	0	0	0	0	0	0	0	0	0	0	0	0	0	0	0	0	1.1	0	0	0	0	0	0	0
10	Archaea;Aenigmatarchaeota; Aenigmatarchaeia; CG10238-14; CG10238-14; JAHLMN01	0	0	0	0	0	0	0	0	0	0	0	0	0	0	0	0	0	0	0	0	0	0	0	0	0	0	0	0	0	0	0	0	0	0	0	0	0	0	0	0	0.97	0	0	0	0	0	0	0
11	Archaea;Aenigmatarchaeota; Aenigmatarchaeia; CG10238-14; CG10238-14	0	0	0	0	0	0	0	0	0.84	0	0	0	0.35	0	0	0.34	0	0	0	0	0	0	0	0	0	0	0	0	0	0	0	0	0	0.21	0	0	0	0	0	0.21	3.85	1.34	0	0	0	0	0	0.35
12	Archaea;Aenigmatarchaeota; Aenigmatarchaeia; CG10238-14; EX4484-224; EX4484-224	0	0	0	0	0	0	0	0	0	0	0	0	0	0	0	0	0	0	0	0	0	0	0	0	0	0	0	0	0	0	0	0	0	0	0	0	0	0	0	0	0.47	0	0	0	0	0	0	0.36
13	Archaea;Aenigmatarchaeota; Aenigmatarchaeia; CG10238-14; JAGHAA01; JAGHAA01	0	0	0	0	0	0	0	0	0	0	0	0	0	0	0	0	0	0	0	0	0	0	0	0	0	0	0	0	0	0	0	0	0	0	0	0	0	0	0	0	1.34	0	0	0	0	0	0	0
14	Archaea;Aenigmatarchaeota; Aenigmatarchaeia; CG10238-14; SCSR01; JABABT01	0	0	0	0	0	0	0	0	0	0	0	0	0	0	0	0	0	0	0	0	0	0	0	0	0	0	0	0	0	0	0	0	0	0	0	0	0	0	0	0	2.93	0	0	0	0	0	0	0
15	Archaea;Aenigmatarchaeota; Aenigmatarchaeia; CG10238-14; SCSR01; JACOWB01	0	0	0	0	0	0	0	0	0.54	0	0	0	0	0.5	0	0.78	0	0	0	0	0	0	0	0	0	0	0	0	0	0	0	0	0	0	0	0	0	0	0	0	4.12	0.61	0	0	0	0	0	0
16	Archaea;Aenigmatarchaeota; Aenigmatarchaeia; CG10238-14; SCSR01; JACPAE01	0	0	0	0	0	0	0	0	0	0	0	0	0	0	0	0	0	0	0	0	0	0	0	0	0	0	0	0	0	0	0	0	0	0	0	0	0	0	0	0	2.97	0	0	0	0	0	0	0.63
17	Archaea;Aenigmatarchaeota; Aenigmatarchaeia; CG10238-14; SCSR01; JACQIA01	0	0	0	0	0	0	0	0	0	0	0	0	0	0.58	0	0.87	0.42	0	0	0	0	0	0	0	0	0	0	0	0	0	0	0	0	0	0	0	0	0	0	0	12.35	0.65	0	0	0	0	0	1.12
18	Archaea;Aenigmatarchaeota; Aenigmatarchaeia; CG10238-14; SCSR01; JAGVVV01	0	0	0	0	0	0	0	0	0.93	0	0	0	0	0	0	1.27	0	0	0	0	0	0	0	0	0	0	0	0	0	0	0	0	0	0	0	0	0	0	0	0	14.26	2.29	0	0	0	0	0	0.4
19	Archaea;Aenigmatarchaeota; Aenigmatarchaeia; CG10238-14; SCSR01; SCSR01	0	0	0	0	0	0	0	0	0	0	0	0	0	0	0	0	0	0	0	0	0	0	0	0	0	0	0	0	0	0	0	0	0	0	0	0	0	0	0	0	2.88	0	0	0	0	0	0	0
20	Archaea;Aenigmatarchaeota; Aenigmatarchaeia; CG10238-14; SCSR01	0	0	0	0	0	0	0	0	1.79	0	0	0	0.67	1.35	0	1.38	1.68	0	0.46	0	0	0	0	0	0	0	0	0	0	0	0	0	0	0.45	0.44	0	0	0	0	0	11.35	2.13	0	0	0	0	0	1.5
21	Archaea;Aenigmatarchaeota; Aenigmatarchaeia; CG10238-14; SpSt-28; JAGGZO01	0	0	0	0	0	0	0	0	0	0	0	0	0	0	0	0	0	0	0	0	0	0	0	0	0	0	0	0	0	0	0	0	0	0	0	0	0	0	0	0	0.48	0	0	0	0	0	0	0
22	Archaea;Aenigmatarchaeota; Aenigmatarchaeia; CG10238-14; SpSt-28; SpSt-28	0	0	0	0	0	0	0	0	0	0	0	0	0	0	0	0	0	0	0	0	0	0	0	0	0	0	0	0	0	0	0	0	0	0	0	0	0	0	0	0	0.92	0	0	0	0	0	0	0.57
23	Archaea;Aenigmatarchaeota; Aenigmatarchaeia; CG10238-14; SpSt-28	0	0	0	0	0	0	0	0	0	0	0	0	0	0.22	0	0.39	0	0	0	0	0	0	0	0	0	0	0	0	0	0	0	0	0	0	0	0	0	0	0	0	1.71	0.65	0	0	0	0	0	0.59
24	Archaea;Aenigmatarchaeota; Aenigmatarchaeia; CG10238-14	0.46	0	0	0	0	0	0	0	1.18	0	0	0	0.79	1.03	0.27	2.02	0.93	0	0.51	0	0	0	0.44	0	0	0	0.22	0	0	0	0	0	0.11	0.88	0.38	0	0	0	0	0.36	5.6	1.77	0	0	0	0	0.16	2.04
25	Archaea;Aenigmatarchaeota; Aenigmatarchaeia; GW2011-AR5; GW2011-AR5; CAIKBN01	0	0	0	0	0	0	0	0	0	0	0	0	0	0	0	0	0	0	0	0	0	0	0.37	0	0	0	0	0	0	0	0	0	0	0	0	0	0	0	0	0	0	0	0	0	0	0	0	0
26	Archaea;Aenigmatarchaeota; Aenigmatarchaeia; GW2011-AR5; GW2011-AR5	0	0	0	0	0	0	0	0	0.36	0	0	0	0.75	0	0	0	0	0	0	0	0	0	0.17	0	0	0	0	0	0	0	0	0	0	0.27	0.36	0	0	0.23	0	0.47	0	0.63	0	0	0	0	0	0
27	Archaea;Aenigmatarchaeota; Aenigmatarchaeia; GW2011-AR5; JACRAC01; JACPJV01	0	0	0	0	0	0	0	0	0	0	0	0	0	0	0	0	0	0	0	0	0	0	0	0	0	0	0	0	0	0	0	0	0	0	1.11	0	0	0	0	0	0	0	0	0	0	0	0	0
28	Archaea;Aenigmatarchaeota; Aenigmatarchaeia; GW2011-AR5; JACRAC01	0	0	0	0	0	0	0	0	0	0	0	0	0	0	0	0	0	0	0	0	0	0	0	0	0	0	0	0	0	0	0	0	0	0	0.11	0	0	0	0	0	0	0	0	0	0	0	0	0
29	Archaea;Aenigmatarchaeota; Aenigmatarchaeia; GW2011-AR5; JAHLMP01; JAGGUE01	0	0	0	0	0	0	0	0	0	0	0	0	0	0	0	0	0	0	0	0	0	0	0	0	0	0	0	0	0	0	0	0	0	0	0	0	0	0	0	0.36	0	0	0	0	0	0	0	0
30	Archaea;Aenigmatarchaeota; Aenigmatarchaeia; GW2011-AR5; JAHLMP01	0	0	0	0	0	0	0	0	0	0	0	0	0	0	0	0	0	0	0	0	0	0	0	0	0	0	0	0	0	0	0	0	0	0	0	0	0	0	0	0.05	0	0	0	0	0	0	0	0
31	Archaea;Aenigmatarchaeota; Aenigmatarchaeia; GW2011-AR5	0	0	0	0	0	0	0	0	0.3	0	0	0	0.23	0	0	0	0	0	0	0	0	0	0.05	0	0	0	0	0	0	0	0	0	0	0.12	0.42	0	0	0.12	0	0.84	0	0.65	0	0	0	0	0	0
32	Archaea;Aenigmatarchaeota; Aenigmatarchaeia; PWEA01	0	0	0	0	0	0	0	0	0	0	0	0	0	0	0	0	0	0	0	0	0	0	0	0	0	0	0	0	0	0	0	0	0	0	0	0	0	0	0	0.11	0	0	0	0	0	0	0	0
33	Archaea;Aenigmatarchaeota; Aenigmatarchaeia; QMZP01; JAFGSV01; JAFGFG01	0	0	0	0	0	0	0	0	0	0	0	0	0.68	0	0	0	0	0	0	0	0	0	0	0	0	0	1.07	0	0	0	0	0	0	0.69	0	0	0	0	0	0	0	0	0	0	0	0	0	0
34	Archaea;Aenigmatarchaeota; Aenigmatarchaeia; QMZP01; JAFGSV01	0	0	0	0	0	0	0	0	0	0	0	0	0.16	0	0	0	0	0	0	0	0	0	0	0	0	0	0.06	0	0	0	0	0	0.16	0.11	0	0	0	0	0	0	0	0	0	0	0	0	0	0
35	Archaea;Aenigmatarchaeota; Aenigmatarchaeia; QMZP01; QMZP01; BS750m-G81	0	0	0	0	0	0	0	0	0	0	0	0	0	0	0	0	0	0	0	0	0	0	0	0	0	0	0	0	0	0	0	0	0	0	0.88	0	0	0	0	0	0	0	0	0	0	0	0	0
36	Archaea;Aenigmatarchaeota; Aenigmatarchaeia; QMZP01; QMZP01; GCA-020343575	0	0	0	0	0	0	0	0	0	0	0	0	0	0	0	0.46	0	0	0	0	0	0	0	0	0	0	0	0	0	0	0	0	0.94	0.73	1.19	0	0	0	0	0	0	0	0	0	0	0	0	0
37	Archaea;Aenigmatarchaeota; Aenigmatarchaeia; QMZP01; QMZP01; JACQIG01	0	0	0	0	0	0	0	0	0	0	0	0	0	0	0	0	0	0	0	0	0	0	0	0	0	0	0	0	0	0	0	0	0	0	2.13	0	0	0	0	0	0	0	0	0	0	0	0	0
38	Archaea;Aenigmatarchaeota; Aenigmatarchaeia; QMZP01; QMZP01; JAFCEK01	0	0	0	0	0	0	0	0	0	0	0	0	0	0	0	0	0	0	0	0	0	0	0	0	0	0	0	0	0	0	0	0	0.75	0	0	0	0	0	0	0	0	0	0	0	0	0	0	0
39	Archaea;Aenigmatarchaeota; Aenigmatarchaeia; QMZP01; QMZP01; JAFCEM01	0	0	0	0	0	0	0	0	0	0	0	0	0	0	0	0	0	0	0	0	0	0	0	0	0	0	0	0	0	0	0	0	0.5	0.58	1.11	0	0	0	0	0	0	0	0	0	0	0	0	0
40	Archaea;Aenigmatarchaeota; Aenigmatarchaeia; QMZP01; QMZP01; QMZP01	0	0	0	0	0	0	0	0	0	0	0	0	0	0	0	0	0	0	0	0	0	0	0	0	0	0	0	0	0	0	0	0	0.64	0	0	0	0	0	0	0	0	0	0	0	0	0	0	0
41	Archaea;Aenigmatarchaeota; Aenigmatarchaeia; QMZP01; QMZP01; QMZY01	0	0	0	0	0	0	0	0	0	0	0	0	0	0	0	0	0	0	0	0	0	0	0	0	0	0	0	0	0	0	0	0	0.49	0	0.37	0	0	0	0	0	0	0	0	0	0	0	0	0
42	Archaea;Aenigmatarchaeota; Aenigmatarchaeia; QMZP01; QMZP01; VGIZ01	0	0	0	0	0	0	0	0	0	0	0	0	0	0	0	0	0	0	0	0	0	0	0	0	0	0	0	0	0	0	0	0	0	0	0	0	0	0	0	0	0	0	0	0	0	0	0	5.3
43	Archaea;Aenigmatarchaeota; Aenigmatarchaeia; QMZP01; QMZP01	0	0	0	0.76	0	0	0	0	1.11	0	0	0	1.47	0	0	0.35	0.42	0	0	0	0	0	0.49	0.54	0.9	0	0.47	0	0.24	0	0	0	7.31	2.68	5.37	0	0	0	0	0	0	0	0	0.62	0	0.47	0	1.82
44	Archaea;Aenigmatarchaeota; Aenigmatarchaeia; QMZP01; QMZT01; CS3-C152	0	0	0	0	0	0	0	0	0	0	0	0	0.36	0	0	0	0	0	0	0	0	0	0	0	0	0	0	0	0	0	0	0	0	0	0.5	0	0	0	0	0	0	0	0	0	0	0	0	0
45	Archaea;Aenigmatarchaeota; Aenigmatarchaeia; QMZP01; QMZT01; JAFGDH01	0	0	0	0	0	0	0	0	0	0	0	0	0	0	0	0	0	0	0	0	0	0	0	0	0	0	0	0	0	0	0	0	0	0	0	0	0	0	0	0	0	0	0	0	0	0	0	0
46	Archaea;Aenigmatarchaeota; Aenigmatarchaeia; QMZP01; QMZT01; JAGGYQ01	0	0	0	0	0	0	0	0	0	0	0	0	0	0	0	0	0	0	0	0	0	0	0	0	0	0	0	0	0	0	0	0	0	0	0.78	0	0	0	0	0	0	0	0	0	0	0	0	0
47	Archaea;Aenigmatarchaeota; Aenigmatarchaeia; QMZP01; QMZT01	0	0	0	0	0	0	0	0	0.39	0	0	0	0.31	0	0	0	0	0	0	0	0	0	0.29	0	0	0	0	0	0	0	0	0	0.74	0.47	1.41	0	0	0	0	0	0	0	0	0	0	0	0	0
48	Archaea;Aenigmatarchaeota; Aenigmatarchaeia; QMZP01	0.31	0	0	0.42	0	0	0	0	1.18	0	0	0	0.85	0	0	0.11	0.12	0	0	0	0	0	0.67	0.31	0.22	0	0.2	0.28	0	0	0	0	2.45	0.49	1.78	0	0.14	0.11	0	0.37	0.4	0	0	0.15	0.32	0.37	0	0.34
49	Archaea;Aenigmatarchaeota; Aenigmatarchaeia	0.6	0.8	0	0.63	0.21	0	0	0	1.25	0	0	0	0.68	1.05	0.39	1.01	0.5	0	0.83	0.37	0.58	0.36	1.25	0.53	0.44	0.49	0.7	0.84	0.47	0	0	0.38	1.65	0.58	1.89	0.23	0.87	0.78	0.56	0.75	3.6	2.9	0	0.4	0.3	0.59	0.49	1.44
50	Archaea;Altiarchaeota; Altiarchaeia; IMC4; QMZM01	0	0	0	0	0	0	0	0	0.3	0	0	0	0.32	0	0	0	0	0	0	0	0	0	0	0	0	0	0.84	0	0	0	0	0	0	0.85	0	0	0	0	0.32	0.45	0	0	0	0.27	0	0	0	0
51	Archaea;Altiarchaeota; Altiarchaeia; IMC4; SCGC-AAA252-I15	0	0	0	0	0	0	0	0	0	0	0	0	0	0	0	0	0	0	0	0	0	0	0	0.29	0	0	0	0	0	0	0	0	0	0.27	0	0	0	0	0	0.27	0	0	0	0	0	0	0	0
52	Archaea;Altiarchaeota; Altiarchaeia; IMC4	0	0	0	0	0	0	0	0	0.21	0	0	0	0.22	0	0	0	0	0	0	0	0	0	0	0.15	0	0	0.34	0	0	0	0	0	0	0.25	0	0	0.26	0.16	0.06	0.14	0	0	0	0.16	0.11	0.14	0	0.32
53	Archaea;Altiarchaeota; Altiarchaeia	0	0	0	0.08	0	0	0	0	0	0	0	0	0.14	0	0	0	0	0	0	0	0	0	0	0	0	0	0	0	0	0	0	0	0	0.08	0	0.05	0	0.21	0.16	0.05	0	0	0	0.21	0	0.18	0	0
54	Archaea;Asgardarchaeota; Baldrarchaeia; Baldrarchaeales; DXJG01; DXJG01	0	0	0	0	0	0	0	0	0	0	0	0	0	0	0	0	0	0	0	0	0	0	0	0	0	0	0	0	0	0	0	0	0	0	0	0	0	0	0	0	0	0	0	0	0	0	0	0
55	Archaea;Asgardarchaeota; Baldrarchaeia; Baldrarchaeales	0	0	0	0	0	0	0	0	0	0	0	0	0	0	0	0	0	0	0	0	0	0	0	0	0	0	0	0	0	0	0	0	0.04	0.07	0	0	0	0	0	0	0.15	0	0	0	0	0	0	0.06
56	Archaea;Asgardarchaeota; Heimdallarchaeia; Hodarchaeales; Hodarchaeaceae; Hodarchaeum	0.42	0.51	0.84	0	0	0.51	0.38	0	0	0	0	0	1.3	0	0.52	0	0	0	0	0	3.35	0.62	0.66	0	0	0	0	0	0	0	0	0	0	3.94	0	0	0	0	0	0	0	0	0	0	0	0	0	0.49
57	Archaea;Asgardarchaeota; Heimdallarchaeia; Hodarchaeales; Hodarchaeaceae; Hodarchaeum; Hodarchaeum sp016839625	0	0	0	0	0	0	0	0	0	0	0	0	0	0	0	0	0	0	0	0	0	0	0	0	0	0	0	0	0	0	0	0	0	0	0	0	0	0	0	0	0	0	0	0	0	0	0	0
58	Archaea;Asgardarchaeota; Heimdallarchaeia; Hodarchaeales; LC-3; LC-3	0	0	0	0	0	0	0	0	0	0	0	0	0	0	0	0	0	0	0	0	0	0	0	0	0	0	0	0	0	0	0	0	0	0.82	0	0	0	0	0	0	0	0	0	0	0	0	0	0
59	Archaea;Asgardarchaeota; Heimdallarchaeia; Hodarchaeales; LC-3; LC-3; LC-3 sp001940645	0	0	0	0	0	0	0	0	0	0	0	0	0	0	0	0	0	0	0	0	0	0	0	0	0	0	0	0	0	0	0	0	0	0.75	0	0	0	0	0	0	0	0	0	0	0	0	0	0
60	Archaea;Asgardarchaeota; Heimdallarchaeia; Hodarchaeales	0.25	0	0	0.04	0	0	0.04	0	0	0	0	0	0.22	0	0.15	0	0	0	0	0	0.11	0	0.21	0	0.05	0	0	0	0	0	0	0	0	0.71	0	0	0	0	0	0	0	0	0	0.11	0	0.05	0.11	0.38
61	Archaea;Asgardarchaeota; Heimdallarchaeia; JABLTI01; JABLTI01; JABLTI01	0.4	0.49	0.49	0.36	0.47	3.15	0.65	0	0	0	0	0	0	0	0.09	0	0	0	0	0.47	0.73	2.25	0	0.86	0.85	0	0	0	0	0	0	0	0	1.91	0	0	0	0	0.26	0	0	0	0	1.18	0	1.2	0	0
62	Archaea;Asgardarchaeota; Heimdallarchaeia; JABLTI01; JABLTI01; JABLTI01; JABLTI01 sp013166835	0	0	0	0	0	0	0	0	0	0	0	0	0	0	0	0	0	0	0	0	0	2.3	0	0	0	0	0	0	0	0	0	0	0	0.62	0	0	0	0	0	0	0	0	0	0	0	0	0	0
63	Archaea;Asgardarchaeota; Heimdallarchaeia; JABLTI01; JABLTI01; JABLTI01; JABLTI01 sp018238155	0	0	0	0	0	1.19	0	0	0	0	0	0	0	0	0	0	0	0	0	0	0	0	0	0	0	0	0	0	0	0	0	0	0	0	0	0	0	0	0	0	0	0	0	0	0	0	0	0
64	Archaea;Asgardarchaeota; Heimdallarchaeia; JABLTI01; JABLTI01; JABLTI01; JABLTI01 sp019058165	0	0	0.47	0	1.97	0	0	0	0	0	0	0	0	0	0	0	0	0	0	0	2.49	4.15	13.15	0	0	0	0	0	0	0	0	0	0	0.7	0	0	0	0	0	0	0	0	0	0	0	0	0	0
65	Archaea;Asgardarchaeota; Heimdallarchaeia; JABLTI01; JABLTI01; JABLTI01; JABLTI01 sp019058275	0	0.9	0	0	0	0	0.82	0	0	0	0	0	0	0	1.19	1.76	0	0	14.31	5.02	0	0	120.92	0	0	0	0	0	0	0	0	0	0	0	0	0	0	0	0	0	0	0	0	0	0	0	0	0
66	Archaea;Asgardarchaeota; Heimdallarchaeia; JABLTI01; JABLTI01; JABLTI01; JABLTI01 sp023128635	0	0	0	0	0	0	0	0	0	0	0	0	0	0	0	0	0	0	0	0	1.57	1.77	0	0	0	0	0	0	0	0	0	0	0	0	0	0	0	0	0	0	0	0	0	0	0	0	0	0
67	Archaea;Asgardarchaeota; Heimdallarchaeia; UBA460; Kariarchaeaceae; LC-2	0	0	0	0	0	0	0	0	0	0	0	0	0	0	0	0	0	0	0	0	0	0	0	0	0	0	0.48	0	0.37	0	0	0	0	0.7	0	0	0	0	0	0	0	0	0	0	0	0	0	0
68	Archaea;Asgardarchaeota; Heimdallarchaeia; UBA460; Kariarchaeaceae	0	0	0	0	0	0	0	0	0	0	0	0	0	0	0	0	0	0	0	0	0	0	0	0	0	0	0.11	0	0.18	0	0	0	0	0.23	0	0	0	0	0	0	0	0	0	0	0	0	0	0
69	Archaea;Asgardarchaeota; Heimdallarchaeia; UBA460; UBA460; 18H4-34	0	0.3	0	0	0	0.3	0	0	0	0.44	0	0	0	0	0	0	0	0	0	0	0	1.49	0	0	0.28	0	1.31	0	0	0	0	0	0	0.03	0	0	0	0	0	0	0	0	0	0	0	0	0	0
70	Archaea;Asgardarchaeota; Heimdallarchaeia; UBA460; UBA460; 18H4-34; 18H4-34 sp019057815	0	0	0	0	0	0	0	0	0	0.99	0	0	0	0	0	0	0	0	0	0	0	2.74	0	0	0	0	1.04	0	54.78	0	0	0	0	0	0	0	0	0	0	0	0	0	0	0	0	0	0	0
71	Archaea;Asgardarchaeota; Heimdallarchaeia; UBA460; UBA460; 18H4-34; 18H4-34 sp023705985	0	0	0	0	1.94	0	11.53	0	0	1.77	0	0	0	0	0	0	0	0	0	0	0	1.99	0	0	0	0	1.18	0	0	0	0	0	0	0.42	0	0	0	0	0	0	0	0	0	0	0	0	0	0
72	Archaea;Asgardarchaeota; Heimdallarchaeia; UBA460; UBA460; UBA460	0.63	0.59	1.25	1.05	0.45	0.29	1.31	0.76	0	0	0	0	0	0	0	0	0	0	0	0	0.99	0.44	1.96	0.38	0.28	0.79	3.39	1.35	0.69	0	0	0	0	0.24	0	0	0	0	0	0	0	0	0	0	0	0.38	0	0
73	Archaea;Asgardarchaeota; Heimdallarchaeia; UBA460; UBA460; UBA460; UBA460 sp001940755	0	0	1.2	0	0	0.61	0	0	0	0	0	0	0	0	0	0	0	0	0	0	0	0	0	0	0	0	0	0	0	0	0	0	0	0	0	0	0	0	0	0	0	0	0	0	0	0	0	0
74	Archaea;Asgardarchaeota; Heimdallarchaeia; UBA460; UBA460; UBA460; UBA460 sp018238545	0	0	0	0	0	0	0	0	0	0	0	0	0	0	0	0	0	0	0	0	0	0	0	0	0	0	0.58	0	0	0	0	0	0	0	0	0	0	0	0	0	0	0	0	0	0	0	0	0
75	Archaea;Asgardarchaeota; Heimdallarchaeia; UBA460; UBA460; UBA460; UBA460 sp021399345	0	0	0	0.58	0	0	0	0	0	0	0	0	0	0	0	0	0	0	0	0	1.17	0	0	0	0	0	0	0	0	0	0	0	0	0.47	0	0	0	0	0	0	0	0	0	0	0	0	0	0
76	Archaea;Asgardarchaeota; Heimdallarchaeia; UBA460; UBA460; UBA460; UBA460 sp023132955	0	0	0	0	0	0	0	0	0	0	0	0	0	0	0	0	0	0	0	0	0.67	0	0	0	0	0	0	0	0	0	0	0	0	0	0	0	0	0	0	0	0	0	0	0	0	0	0	0
77	Archaea;Asgardarchaeota; Heimdallarchaeia; UBA460; UBA460; UBA460; UBA460 sp023139025	0	0	0.72	0	0	0	0	0	0	0	0	0	0	0	0	0	0	0	0	0	2.72	0	0	0	0	0	0	0	0	0	0	0	0	0.56	0	0	0	0	0	0	0	0	0	0	0	0	0	0
78	Archaea;Asgardarchaeota; Heimdallarchaeia; UBA460; UBA460; UBA460; UBA460 sp023705905	0	0	0	0	0	11.13	0	0	0	0	0	0	0	0	0	0	0	0	0	0	0	0	0	0	0	0	1.04	0	0	0	0	0	0	0	0	0	0	0	0	0	0	0	0	0	0	0	0	0
79	Archaea;Asgardarchaeota; Heimdallarchaeia; UBA460; UBA460; UBA460; UBA460 sp023705945	0	0	3.27	0	0	10.83	12.19	0	0	0	0	0	0	0	0	0	0	0	0	0	0	0	0	0	0	0	1.3	0	0	0	0	0	0	0	0	0	0	0	0	0	0	0	0	0	0	0	0	0
80	Archaea;Asgardarchaeota; Heimdallarchaeia; UBA460; UBA460	0.13	0.25	0.08	0.13	0.17	0	0	0.08	0	0.08	0	0	0	0	0	0	0	0	0	0	0.17	0.16	0	0	0.11	0.05	0.14	0.13	0.17	0	0	0	0	0.22	0	0	0	0	0	0	0	0	0	0	0	0.05	0	0
81	Archaea;Asgardarchaeota; Heimdallarchaeia; UBA460	0	0.04	0.04	0	0	0	0.08	0	0	0	0	0	0.05	0	0	0	0	0	0	0	0.21	0.05	0	0	0.08	0.05	0.22	0.21	0.12	0	0	0	0	0.32	0	0	0	0	0	0	0	0	0	0.11	0	0	0	0
82	Archaea;Asgardarchaeota; Heimdallarchaeia	0.38	0.42	0.51	0.34	0.42	0.51	0.63	0.2	0	0.13	0	0	0.34	0.11	0.37	0.11	0	0	0	0.08	0.72	0.89	2.27	0.54	0.38	0.38	0.21	0.31	0.42	0	0	0	0	0.09	0	0	0	0	0.2	0.27	0	0	0	0.41	0.28	0.46	0.49	0.43
83	Archaea;Asgardarchaeota; Hermodarchaeia; Hermodarchaeales; Hermodarchaeaceae; Hermodarchaeum	0	0	0	0	0	0	0	0	0	0	0	0	0	0	0	0	0	0	0	0	0	0	0	0	0	0	0	0	0	0	0	0	0	0	0	0	0	0	0	0	0	0	0	0	0	0	0	0
84	Archaea;Asgardarchaeota; Hermodarchaeia; Hermodarchaeales; Hermodarchaeaceae	0	0	0	0	0	0	0	0	0	0	0	0	0	0	0	0	0	0	0	0	0	0	0	0	0	0	0	0	0	0	0	0	0	0	0	0	0	0	0	0	0	0	0	0	0	0	0	0
85	Archaea;Asgardarchaeota; Jordarchaeia; Jordarchaeales; DTBI01; DTBI01	0	0	0	0	0	0	0	0	0	0	0	0	0	0	0	0	0	0	0	0	0	0	0	0	0	0	0	0	0	0	0	0	0	0	0	0	0	0	0	0	0.41	0	0	0	0	0	0	0
86	Archaea;Asgardarchaeota; Jordarchaeia; Jordarchaeales; Jordarchaeaceae; Jordarchaeum	0	0	0	0	0	0	0	0	0	0	0	0	0	0	0.37	0	0	0	0	0	0	0	0	0	0	0	0	0	0	0	0	0	0	0	0	0	0	0	0	0	0	0	0	0	0	0	0	0
87	Archaea;Asgardarchaeota; Jordarchaeia; Jordarchaeales	0	0	0	0	0	0	0	0	0	0	0	0	0	0	0.11	0	0	0	0	0	0	0	0	0	0	0	0	0	0	0	0	0	0	0	0	0	0	0	0	0	0	0.11	0	0	0	0	0	0
88	Archaea;Asgardarchaeota; LC30; LC30; LC30; LC30; LC30 sp019058495	0	0	0	0	0	0	0	0	0	0	0	0	0	0	0	0	0	0	0	0	0	0	0	0	0	0	0	0	0	0	0	0	0	0	0	0	0	0	0	0	32.41	7.64	0	0	0	0	0	0
89	Archaea;Asgardarchaeota; Lokiarchaeia; CR-4; AMARA-1; AMARA-1	0	0	0	0	0	0	0	0	0	0	0	0	0	0	0	0	0	0	0	0	0	0	0	0.42	0	0	1.31	0.73	0	0	0	0	0	0.52	0	0	0.41	0	0.64	0.64	0	0	0	0.52	0	0.48	0	0
90	Archaea;Asgardarchaeota; Lokiarchaeia; CR-4; AMARA-1; WJKO01	0	0	0	0	0	0	0	0	0	0	0	0	0	0	0	0	0	0	0	0	0	0	0	0	0	0	0.43	0	0	0	0	0	0	0.41	0	0	0	0	0	0	0	0	0	0	0	0	0	0
91	Archaea;Asgardarchaeota; Lokiarchaeia; CR-4; AMARA-1	0	0	0	0	0	0	0	0	0	0	0	0	0.24	0	0	0	0	0	0	0	0	0	0	0.14	0.24	0	0.42	0.24	0	0	0	0	0	0.31	0	0	0.05	0	0.11	0	0	0	0	0	0	0	0	0
92	Archaea;Asgardarchaeota; Lokiarchaeia; CR-4; MK-D1; Prometheoarchaeum	0	0	0	0	0	0	0	0	0	0	0	0	0	0	0	0	0	0	0	0	1.29	0	2.24	0	0	0	0	0	0	0	0	0	0	0	0	0	0	0.38	0	0	0	0	0	0.39	0	0.74	0	0
93	Archaea;Asgardarchaeota; Lokiarchaeia; CR-4; SOKP01; 6H3-1	0	0	0.35	0.25	0	0	0.17	0.54	0	0.6	0	0	0	0.07	0	0.22	0	0.2	1.05	0.16	0	0	0	0	0	0	0	0	0	0	0	0	0	0	0	0	0	0	0	0	0	0	0	0	0	0	0	0
94	Archaea;Asgardarchaeota; Lokiarchaeia; CR-4; SOKP01; 6H3-1; 6H3-1 sp019058015	0	0.76	0	0	0	0	0.54	5.04	0	1.06	0	0	0	0.93	0	13.43	11.49	0	24.51	0	0	0	0	0	0	0	0	0	0	0	0	0	0	0	0	0	0	0	0	0	0	0	0	0	0	0	0	0
95	Archaea;Asgardarchaeota; Lokiarchaeia; CR-4; SOKP01; 6H3-1; 6H3-1 sp019058135	0	4.65	3.07	2.63	0	0	6.86	32.85	0	4.59	8.15	0	0	0	0	1.71	0	1.66	6.76	11.4	0	0	0	0	0	0	0	0	0	0	0	0	0	0	0	0	0	0	0	0	0	0	0	0	0	0	0	0
96	Archaea;Asgardarchaeota; Lokiarchaeia; CR-4; SOKP01; FT1-020	0	0	0	0	0	1.21	0	0	0	0	0	0	0	0	0	0	0	0	0	0	1.41	0	0	0	0	0	0	0.48	0.51	0	0	0	0	0	0	0	0	0.4	0	0	0	0	0	1.02	0	1.65	0	1.05
97	Archaea;Asgardarchaeota; Lokiarchaeia; CR-4; SOKP01; JAFGOA01	0	0	0	0	0	0	0	0	0	0	0	0	0	0	0	0	0	0	0	0	0.81	0	0.88	0	0	0	0	0	0	0	0	0	0	0	0	0	0	0	0	0	0	0	0	0	0	0.46	0	0
98	Archaea;Asgardarchaeota; Lokiarchaeia; CR-4; SOKP01; JAFGOA01; JAFGOA01 sp019894715	0	0	0	0	0	0	0	0	0	0	0	0	0	0	0	0	0	0	0	0	0	0	0.5	0	0	0	0	0	0	0	0	0	0	0	0	0	0	0	0	0	0	0	0	0	0	0	0	0
99	Archaea;Asgardarchaeota; Lokiarchaeia; CR-4; SOKP01; Loki-b32	3.65	5.51	8.01	5.33	8.74	13.13	6.49	2.6	0	0	0	0	3.24	2.47	5.24	2.06	0.98	0.66	1.05	2.99	23.1	0	86.15	2.25	5.71	1.99	4.78	7.08	9.99	0	0	0	0	15.4	0	0	0	0	0.48	0.57	0	0	0	0.66	0	1.62	4.25	5.23
100	Archaea;Asgardarchaeota; Lokiarchaeia; CR-4; SOKP01; Loki-b32; Loki-b32 sp005223125	0	2.9	4.45	0	0	25.08	4.9	0	0	0	0	0	0	2.79	0	0	0	0	0	2.94	114.51	26.2	58.77	0	0	0	0	0	0	0	0	0	0	0	0	0	0	0	0	0	0	0	0	0	0	0	0	0
101	Archaea;Asgardarchaeota; Lokiarchaeia; CR-4; SOKP01; Loki-b32; Loki-b32 sp013375485	0	0	0	0	0	0	1.11	0	0	0	0	0	0	0	0	0	0	0	0	0	0	2.48	16.06	0	0	0	0	0	0	0	0	0	0	0	0	0	0	0	0	0	0	0	0	0	0	0	0	0
102	Archaea;Asgardarchaeota; Lokiarchaeia; CR-4; SOKP01; Loki-b32; Loki-b32 sp016839585	0	0	0	0	0	0	0	0	0	0	0	0	0	0	1.23	0.87	0.56	0.99	0.49	2.04	0	0	0	0	0	0	0	0	0	0	0	0	0	0	0	0	0	0	0	0	0	0	0	0	0	0	0	0
103	Archaea;Asgardarchaeota; Lokiarchaeia; CR-4; SOKP01; Loki-b32; Loki-b32 sp019057775	0	0	0	0	0	0	0	0	0	0	0	0	0	0	0	0	0	0	0	0	0	0	0	0.57	1.19	0.75	11.51	6.15	4.16	0	0	0	0	2.48	0	0	0	0	0	0	0	0	0	0	0	0	0	0
104	Archaea;Asgardarchaeota; Lokiarchaeia; CR-4; SOKP01; Loki-b32; Loki-b32 sp019057865	0	0.75	0	0	0	0	0	0	0	0	0	0	0	0	20.28	8.22	3.25	4.07	2.7	28.64	15.24	310.56	2.78	0	0	0	0	0	0	0	0	0	0	0	0	0	0	0	0	0	0	0	0	0	0	0	0	0
105	Archaea;Asgardarchaeota; Lokiarchaeia; CR-4; SOKP01; Loki-b32; Loki-b32 sp019057975	1.45	0.54	1.01	1.06	1.91	0.8	1.1	0	0	0	0	0	0	0	0	0	0	0	0	0.43	25.45	3.43	29.48	0.86	2.18	0	0	0	0	0	0	0	0	0	0	0	0	0	0	0	0	0	0	0	0	0	0	0
106	Archaea;Asgardarchaeota; Lokiarchaeia; CR-4; SOKP01; Loki-b32; Loki-b32 sp019058245	0	0	0	0	0	0	0	0	0	0	0	0	0	0	0	0	0	0	0	0	0	0	0	0	0	0	0	0	0	0	0	0	0	0	0	0	0	0	0	0	0	0	0	0	0	0	1.83	15.72
107	Archaea;Asgardarchaeota; Lokiarchaeia; CR-4; SOKP01; Loki-b32; Loki-b32 sp019058365	0	0	0	0	0	0	0	0	0	0	0	0	0	0	0	0	0	0	0	0	0	0	0	0	0	0	0	0	0	0	0	0	0	0	0	0	0	0	0	0	0	0	0	0	0	0	5.16	1.62
108	Archaea;Asgardarchaeota; Lokiarchaeia; CR-4; SOKP01; Loki-b32; Loki-b32 sp019058425	0	0	0	0	0	0	0	0	0	0	0	0	0	0	0	0	0	0	0	0	0	0	0	0	0	0	0	0	0	0	0	0	0	0	0	0	0	0	0	0	0	0	0	0	0	0	0	0
109	Archaea;Asgardarchaeota; Lokiarchaeia; CR-4; SOKP01; Loki-b32; Loki-b32 sp019894875	0	0	0	0	0	0	0	0	0	0	0	0	0	0	0	0	0	0	0	0	0.49	0.42	7.56	0	0	0	0	0	0	0	0	0	0	0	0	0	0	0	0	0	0	0	0	0	0	0	0	0
110	Archaea;Asgardarchaeota; Lokiarchaeia; CR-4; SOKP01; Loki-b32; Loki-b32 sp019894975	0	0.7	0	0	0	0.45	0	0	0	0	0	0	0	0	0	0	0	0	0	0	0	0	2.44	0	0	0	0	0	0	0	0	0	0	0	0	0	0	0	0	0	0	0	0	0	0	0	0	0
111	Archaea;Asgardarchaeota; Lokiarchaeia; CR-4; SOKP01; LW40-45	0	0.38	0.61	2.26	0.63	1.88	0.8	0	0	0	0	0	0	0	0.45	0	0	0	0	0	1.14	2.76	0.89	0	0.36	0	0.62	2.3	6.83	0	0	0	0	1	0	0	0	0	0	0	0	0	0	0	0	0	0.22	0.01
112	Archaea;Asgardarchaeota; Lokiarchaeia; CR-4; SOKP01; LW40-45; LW40-45 sp019058445	0	0	0	0	0	0	0	0	0	0	0	0	0	0	0	0	0	0	0	0	0	0	0	0	0	0	0	0	0	0	0	0	0	0	0	0	0	0	0	0	0	0	0	0	0	0	0.79	1.2
113	Archaea;Asgardarchaeota; Lokiarchaeia; CR-4; SOKP01; LW60-42; LW60-42 sp019058515	0	0	0	0	0	0	0	0	0	0	0	0	0	0	0	0	0	0	0	0	0	0	0	0	0	0	0	0	0	0	0	0	0	0	0	0	0	0	0	0	0	0	0	0	0	0	1.44	8.25
114	Archaea;Asgardarchaeota; Lokiarchaeia; CR-4; SOKP01; SDNM01	0	0.49	0.55	0.77	0	1.42	0.51	0	0	0	0	0	0.5	0	0	0	0	0	0	0	2	0.88	3.37	0	0.37	0	0.52	1.64	3.57	0	0	0	0	1.29	0	0	0	0	0	0	0	0	0	0	0	0.36	1.82	2.13
115	Archaea;Asgardarchaeota; Lokiarchaeia; CR-4; SOKP01; SDNM01; SDNM01 sp004524385	0	0	0	0	0	0	0	0	0	0	0	0	0	0	0	0	0	0	0	0	0	0	1.28	0	0	0	0	0	0	0	0	0	0	0	0	0	0	0	0	0	0	0	0	0	0	0	0	0
116	Archaea;Asgardarchaeota; Lokiarchaeia; CR-4; SOKP01; SDNM01; SDNM01 sp004524535	0	0	0	0	0	0	0	0	0	0	0	0	0	0	0	0	0	0	0	0	0	0	1.25	0	0	0	0	0	0	0	0	0	0	0	0	0	0	0	0	0	0	0	0	0	0	0	1.45	0.88
117	Archaea;Asgardarchaeota; Lokiarchaeia; CR-4; SOKP01; SDNM01; SDNM01 sp019058295	0	0	0	0	0	0	0	0	0	0	0	0	0	0	0	0	0	0	0	0	0	0	0	0	0	0	0	0	0	0	0	0	0	0	0	0	0	0	0	0	0	0	0	0	0	0	2.54	16.06
118	Archaea;Asgardarchaeota; Lokiarchaeia; CR-4; SOKP01; SOKP01	6.21	13.61	33.3	29.45	35.14	31.83	13.8	13.09	0	0.52	1.42	0	3.8	3.56	8.25	2.49	0	0	0	4.13	91.36	21.34	107.59	9.1	25.79	10.78	27.26	64.68	179.26	0.14	0.32	0.15	0	22.38	0	0	0	0.54	1.23	4.94	0	0	0	1.04	0	3.14	0.79	0.41
119	Archaea;Asgardarchaeota; Lokiarchaeia; CR-4; SOKP01; SOKP01; SOKP01 sp004375715	0	0.96	3.79	4.56	2.05	1.98	0	1.41	0	0	0	0	0	1.78	0	0	0	0	0	0	22.61	2.75	8.24	4.47	12.72	4.36	2.29	3.38	18.94	0	0	0	0	3.95	0	0	0	0	0	0	0	0	0	0	0	0	0	0
120	Archaea;Asgardarchaeota; Lokiarchaeia; CR-4; SOKP01; SOKP01; SOKP01 sp005222975	0	0	9.65	2.27	2.51	13.86	4.56	0	0	0	3.37	0	0	0	1.32	0	0	0	0	0	288.23	12.83	0	0	2.36	3.18	13.41	28.02	60.4	0	0	0	0	1.97	0	0	0	0	0	0	0	0	0	0	0	0	0	0
121	Archaea;Asgardarchaeota; Lokiarchaeia; CR-4; SOKP01; SOKP01; SOKP01 sp013375475	0	0.81	1.34	1.04	0.87	0.88	0	0	0	0	0	0	0	0	0	0	0	0	0	0	0.8	0	5.7	0	0	0	0	0	0	0	0	0	0	0	0	0	0	0	0	0	0	0	0	0	0	0	0	0
122	Archaea;Asgardarchaeota; Lokiarchaeia; CR-4; SOKP01; SOKP01; SOKP01 sp013375495	0	0	0	0	2.47	0	0	0.84	0	0	0	0	0	0	0	0	0	0	0	0	0	0	0	0	0	0	0	0	0	0	0	0	0	0	0	0	0	0	0	0	0	0	0	0	0	0	0	0
123	Archaea;Asgardarchaeota; Lokiarchaeia; CR-4; SOKP01; SOKP01; SOKP01 sp016839745	0	0	0	0	0	0	0	0	0	0	0	0	0	0	0	0	0	0	0	0	0	0	5.15	0	0	0	0	0	0	0	0	0	0	0	0	0	0	0	0	0	0	0	0	0	0	0	0	0
124	Archaea;Asgardarchaeota; Lokiarchaeia; CR-4; SOKP01; SOKP01; SOKP01 sp016839765	0	0	0	0	0	0	0	0	0	0	0	0	0	0	1.15	0	0	0	0	0	0	0	0	0	0	0	0	0	0	0	0	0	0	0	0	0	0	0	0	0	0	0	0	0	0	0	0	0
125	Archaea;Asgardarchaeota; Lokiarchaeia; CR-4; SOKP01; SOKP01; SOKP01 sp016840165	0	0	0	0	0	0	0	0	0	0	0	0	0	0	0	0	0	0	0	0	0	0	0	0	0	0	0	0	0	0	0	0	0	0	0	0	0	0	0	0	0	0	0	0	0	0	0	0
126	Archaea;Asgardarchaeota; Lokiarchaeia; CR-4; SOKP01; SOKP01; SOKP01 sp018238625	0	0	0	0	0	0	0.76	0	0	0	0	0	0	0	0	0	0	0	0	0	1.73	0	0	0	0	0	3.4	0	21.41	0	0	0	0	0	0	0	0	0	0	0	0	0	0	0	0	0	0	0
127	Archaea;Asgardarchaeota; Lokiarchaeia; CR-4; SOKP01; SOKP01; SOKP01 sp019057735	0.74	1.24	1.94	3.96	1.8	0	0	0	0	0	0	0	0	0.63	0	0	0	0	0	0	13.41	3.85	4.2	2.71	9.07	14.52	43.92	54.64	131.38	0	0	0	0	9.27	0	0	0	0	0	0	0	0	0	0	0	0	0	0
128	Archaea;Asgardarchaeota; Lokiarchaeia; CR-4; SOKP01; SOKP01; SOKP01 sp019057795	0	0	9.24	1.14	2.06	17.64	3.79	0.9	0	0.58	0	0	0	0.6	0.78	0	0	0	0	0	76.31	4.1	0	0	6.49	9.76	42.32	52.35	185.3	11.25	1.74	0.54	0	4.84	0	0	0	0	0	0	0	0	0	0	0	0	0	0
129	Archaea;Asgardarchaeota; Lokiarchaeia; CR-4; SOKP01; SOKP01; SOKP01 sp019894655	0	0	0.97	0	0	0	0	0	0	0	0	0	0	0	0	0	0	0	0	0	0	0	4.56	0	0	0	0	0	0	0	0	0	0	0	0	0	0	0	0	0	0	0	0	0	0	0	0	0
130	Archaea;Asgardarchaeota; Lokiarchaeia; CR-4; SOKP01; SOKP01; SOKP01 sp019894855	1.02	2	2.76	2.52	3.06	2.13	0	1.23	0	0	0	0	0	0	0	0	0	0	0	1.02	15.86	3.19	45.87	1.94	1.6	0	0.78	0	0	0	0	0	0	1.09	0	0	0	0	0	0	0	0	0	0	0	0	0	0
131	Archaea;Asgardarchaeota; Lokiarchaeia; CR-4; SOKP01; SOKP01; SOKP01 sp019894885	0	0	0	1.69	1.49	0	0	0.92	0	0	0	0	0	0	0	0	0	0	0	0	2.85	0	6.08	0	0	0	0	0	0	0	0	0	0	0	0	0	0	0	0	0	0	0	0	0	0	0	0	0
132	Archaea;Asgardarchaeota; Lokiarchaeia; CR-4; SOKP01; YT1-065	0	0	0	0	0	0	0	0	0	0	0	0	0	0	0	0	0	0	0	0	0.42	0	0	0	0	0	0	0	0	0	0	0	0	0	0	0	0	0	0	0	0	0	0	0	0	0	0.41	0
133	Archaea;Asgardarchaeota; Lokiarchaeia; CR-4; SOKP01	1.07	1.1	1.94	2.13	0.87	1.8	1.47	1.97	0.13	0.13	2.77	0	1.28	0.9	1.97	0.9	0.79	0.54	0.8	1.68	3.12	7.26	5.14	0.78	1.26	0.84	2.81	3.54	11.17	0.05	0	0.22	0	2.39	0	0	0.38	0.36	1.08	1.18	0	0	0	1.27	0	1.51	3.21	2.28
134	Archaea;Asgardarchaeota; Lokiarchaeia; CR-4; WJJB01	0	0	0	0	0	0	0	0	0	0	0	0	0	0	0	0	0	0	0	0	0	0	0	0	0	0	0	0	0	0	0	0	0	0	0	0	0	0	0	0	0	0	0	0	0	0	0.23	0.16
135	Archaea;Asgardarchaeota; Lokiarchaeia; CR-4	0.13	0.08	0.13	0	0	0.08	0.08	0	0	0	0	0	0.44	0	0.21	0.11	0	0	0.05	0.14	0.31	0.11	1.25	0.36	0.13	0.33	0.51	0.49	0.14	0	0	0	0	0.28	0	0	0.64	0.44	0.58	0.33	0	0	0.22	0.44	0.22	0.8	0.48	0.33
136	Archaea;Asgardarchaeota; Lokiarchaeia; Helarchaeales; HEL-GB-A; JABXJT01	0	0	0.51	0.84	0.63	0	0	0	0	0	0	0	0	0	0	0	0	0	0	0	0	0	0	0	0	0	0	0	0	0	0	0	0	0	0	0	0	0	0	0	0	0	0	0	0	0	0	0
137	Archaea;Asgardarchaeota; Lokiarchaeia; Helarchaeales; HEL-GB-A	0	0.08	0.08	0.09	0	0	0	0	0	0	0	0	0	0	0	0	0	0	0	0	0	0	0.16	0	0	0	0	0	0	0	0	0	0	0	0	0	0	0	0	0	0	0	0	0	0	0	0	0
138	Archaea;Asgardarchaeota; Lokiarchaeia; Helarchaeales; JABXJV01; JABXJV01	0	0	0	0	0	0	0	0	0	0	0	0	0	0	0	0	0	0	0	0	0	0	0	0	0	0	0	0	0	0	0	0	0	0	0	0	0	0	0	0	0	0	0	0	0	0	0	0.46
139	Archaea;Asgardarchaeota; Lokiarchaeia; Helarchaeales; JABXJV01; JABXJV01; JABXJV01 sp019058315	0	0	0	0	0	0	0	0	0	0	0	0	0	0	0	0	0	0	0	0	0	0	0	0	0	0	0	0	0	0	0	0	0	0	0	0	0	0	0	0	0	0	0	0	0	0	20.45	0
140	Archaea;Asgardarchaeota; Lokiarchaeia; Helarchaeales; RDOG01; RDOG01	0	0	0	0	0	0	0	0	0	0	0	0	0	0	0	0	0	0	0	0	0	0	0	0	0	0	0	0	0	0	0	0	0	0	0	0	0	0	0	0	0	0	0	0	0	0	0	0.47
141	Archaea;Asgardarchaeota; Lokiarchaeia; Helarchaeales	0	0.08	0.04	0.08	0	0.04	0	0	0	0	0	0	0	0	0	0	0	0	0	0	0	0	0.15	0	0	0	0	0	0	0	0	0	0	0	0	0	0	0	0	0.26	0	0	0	0	0	0	0.28	0.51
142	Archaea;Asgardarchaeota; Lokiarchaeia	0.25	0.3	0.17	0.02	0.25	0.26	0.21	0.17	0	0	0	0	0.16	0.05	0.22	0	0.11	0	0.11	0	0.22	0.05	0.34	0.05	0.26	0	0.17	0.13	0	0	0	0.05	0	0.11	0	0	0	0.21	0.2	0.06	0.26	0.13	0	0	0.09	0.16	0.23	1.15
143	Archaea;Asgardarchaeota; Sifarchaeia; Borrarchaeales; Borrarchaeaceae; Borrarchaeum	0	0	0	0	0	0	0	0	0	0	0	0	0	0.14	0.79	0	0	0	0	0.16	0.18	0.38	0	0	0	0	0	0	0	0	0	0	0	0	0	0	0	0	0	0	0	0	0	0	0	0	0.05	0
144	Archaea;Asgardarchaeota; Sifarchaeia; Borrarchaeales; Borrarchaeaceae; Borrarchaeum; Borrarchaeum sp016840315	0	0	0	0	0	0	0	0	0	0	0	0	0	2.27	0	0	0	0	0	0	0.79	1.71	0	0	0	0	0	0	0	0	0	0	0	0	0	0	0	0	0	0	0	0	0	0	0	0	0	0
145	Archaea;Asgardarchaeota; Sifarchaeia; Borrarchaeales; Borrarchaeaceae; Borrarchaeum; Borrarchaeum weybense	0	0	0	0	0	0	0	0	0	0	0	0	0	0	0	0	0	0	0	0	0	0	0	0	0	0	0	0	0	0	0	0	0	0	0	0	0	0	0	0	0	0	0	0	0	0	8	32.66
146	Archaea;Asgardarchaeota; Sifarchaeia	0	0	0	0	0	0	0	0	0	0	0	0	0	0	0.05	0	0	0	0	0	0	0	0	0	0	0	0	0	0	0	0	0	0	0	0	0	0	0	0	0	0	0	0	0	0	0	0.11	0
147	Archaea;Asgardarchaeota; Thorarchaeia; Thorarchaeales; Thorarchaeaceae; MP5-2226	0	0	0	0	0	0	0	0	0	0	0	0	0	0	0	0	0	0	0	0	0.45	0	0	0	0	0	0	0	0	0	0	0	0	0	0	0	0	0	1.3	1.06	0	0	0	0.38	0	0	3.83	0.73
148	Archaea;Asgardarchaeota; Thorarchaeia; Thorarchaeales; Thorarchaeaceae; MP8T-1	0	0	0.8	0.61	0.32	1.57	0	0	0	0	0	0	0	0	0	0	0	0	0	0	0.62	0	1.69	0	0	0.44	1.57	0.93	0.53	0	0	0	0	0.48	0	0	1.03	0.67	1.98	2.28	0	0	0	0.93	0	0.91	0	0
149	Archaea;Asgardarchaeota; Thorarchaeia; Thorarchaeales; Thorarchaeaceae; MP8T-1; MP8T-1 sp016840385	0	0	0	0	0	0	0	0	0	0	0	0	0	0	0	0	0	0	0	0	1.11	0	1.1	0	0	0	0	0	0	0	0	0	0	0	0	0	0	0	0	0	0	0	0	0	0	0	0	0
150	Archaea;Asgardarchaeota; Thorarchaeia; Thorarchaeales; Thorarchaeaceae; MP8T-1; MP8T-1 sp018238205	0	0	0.89	0	0	1.69	0	0	0	0	0	0	0	0	0	0	0	0	0	0	0	0	0	0	0	0	1	0.94	0	0	0	0	0	0	0	0	0	0	0	0	0	0	0	0	0	0	0	0
151	Archaea;Asgardarchaeota; Thorarchaeia; Thorarchaeales; Thorarchaeaceae; MP8T-1; MP8T-1 sp018238825	0	0	0	0.46	0	0.87	0	0	0	0	0	0	0	0	0	0	0	0	0	0	0	0	0	0	0	0	0.46	0	0	0	0	0	0	0	0	0	0	0	0	0	0	0	0	0	0	0	0	0
152	Archaea;Asgardarchaeota; Thorarchaeia; Thorarchaeales; Thorarchaeaceae; SMTZ1-45	0	0	0	0	0	0	0	0	0	0	0	0	0.62	0	0	0	0	0	0	0	0.75	0	1.51	0	0	0	0	0	0	0	0	0	0	0.71	0	0	0	0	0	0.96	0	0	0	0	0	0	0	0
153	Archaea;Asgardarchaeota; Thorarchaeia; Thorarchaeales; Thorarchaeaceae; WTCK01	0.34	0.27	0.27	0.63	0	0.34	0	0	0	0	0	0	0.55	0	0	0	0	0	0	0	1.86	0	2.29	1	1.42	0.78	0.41	0	0.88	0	0	0	0	1.76	0	0	0	0	0	0	0	0	0	0	0	0	0	0
154	Archaea;Asgardarchaeota; Thorarchaeia; Thorarchaeales; Thorarchaeaceae; WTCK01; WTCK01 sp013138615	0	0	0	0	0	0	0	0	0	0	0	0	0	0	0	0	0	0	0	0	1.36	0	0	0.72	0	0	0	0	0	0	0	0	0	0.76	0	0	0	0	0	0	0	0	0	0	0	0	0	0
155	Archaea;Asgardarchaeota; Thorarchaeia; Thorarchaeales; Thorarchaeaceae; WTCK01; WTCK01 sp018238375	0	0	0	0	0	0	0	0	0	0	0	0	0	0	0	0	0	0	0	0	0.86	0	0	0	0	0	0	0	0	0	0	0	0	0	0	0	0	0	0	0	0	0	0	0	0	0	0	0
156	Archaea;Asgardarchaeota; Thorarchaeia; Thorarchaeales; Thorarchaeaceae; WTCK01; WTCK01 sp019057475	0	0	0	0	0	0	0	0	0	0	0	0	0	0	0	0	0	0	0	0	0.58	0	0	0	0.8	0	0	0	0.72	0	0	0	0	1.55	0	0	0	0	0	0	0	0	0	0	0	0	0	0
157	Archaea;Asgardarchaeota; Thorarchaeia; Thorarchaeales; Thorarchaeaceae; WTCK01; WTCK01 sp023134215	0	0	0	0	0	0	0	0	0	0	0	0	0	0	0	0	0	0	0	0	0.46	0	3.3	0	0	0	0	0	0	0	0	0	0	0	0	0	0	0	0	0	0	0	0	0	0	0	0	0
158	Archaea;Asgardarchaeota; Thorarchaeia; Thorarchaeales; Thorarchaeaceae; YT-029	0	0	0	0	0	0	0	0	0	0	0	0	0	0	0	0	0	0	0	0	0	0	0	0	0	0	0	0	0	0	0	0	0	0	0	0	0	0	0	0	0	0	0	0	0	0	0	0
159	Archaea;Asgardarchaeota; Thorarchaeia; Thorarchaeales; Thorarchaeaceae	0.65	0.35	0.34	0.34	0.42	0.43	0.25	0.25	0	0	0	0	1.58	0	0	0	0	0	0	0.27	1.05	0.34	1.14	0.4	0.34	0.27	0.62	0.32	0.2	0	0	0	0	1.12	0	0	0.21	0.39	0.62	0.39	0	0	0	0.76	0	0.73	1.39	1.02
160	Archaea;Asgardarchaeota	1.01	0.42	0.97	0.76	0.89	0.97	1.08	0.67	0.66	0.21	0.13	0.46	1.3	0.74	1.6	0.93	0.58	0.32	0.01	1.35	1.77	4.22	0.36	1.34	1.21	1	1.45	0.97	0.39	0	0.11	0.32	0.54	0.69	0	0.27	0.57	0.88	0.91	1.25	3.08	0.83	0.34	0.65	0.44	0.89	1.8	2.49
161	Archaea;B1Sed10-29; B1Sed10-29; B1Sed10-29	0	0	0	0	0	0	0	0	0	0	0	0	0	0	0	0	0	0	0	0	0	0	0	0	0	0	0	0	0	0	0	0	0	1.07	0	0	0	0	0	0	0.86	0.6	0	0	0	0	0	0
162	Archaea;B1Sed10-29; B1Sed10-29; WALL01; WALL01	0	0	0	0	0	0	0	0	0	0	0	0	0	0	0	0	0	0	0	0	0	0	0	0	0	0	0.21	0	0	0	0	0	0	0	0	0	0	0	0	0	0	0	0	0	0	0	0	0
163	Archaea;B1Sed10-29; B1Sed10-29; WALL01	0	0	0	0	0	0	0	0	0.13	0	0	0	0	0	0	0	0	0	0	0	0	0	0	0	0	0	0.1	0	0	0	0	0	0	0	0	0	0	0	0	0	0	0	0	0	0	0	0	0
164	Archaea;B1Sed10-29; B1Sed10-29	0	0	0	0	0	0	0	0	0	0	0	0	0.1	0	0	0	0	0	0	0	0	0	0	0	0	0	0	0	0	0	0	0	0	0.01	0	0	0	0	0.16	0.21	0.16	0.27	0	0	0	0	0	0.21
165	Archaea;EX4484-52; EX4484-52; EX4484-52	0	0	0	0	0	0	0	0	0	0	0	0	0	0	0	0	0	0	0	0	0	0	0	0	0	0	0	0	0	0	0	0	0	0.33	0	0	0	0	0	0	0	0	0	0	0	0	0	0
166	Archaea;Hadarchaeota; Hadarchaeia; Hadarchaeales; Hadarchaeaceae; B75-G9	0	0	0	0	0	0	0	0	2	0	0	0	0	0	0	0	0	0	0	0	0	0	0	0	0	0	0	0	0	0	0	0	0	0.39	0	0	0	0	0	0	4	0.43	0	0	0	0	0.49	0.98
167	Archaea;Hadarchaeota; Hadarchaeia; Hadarchaeales; Hadarchaeaceae; DG-33	0	1.03	0	4.6	3.03	0	0	1.18	13.03	1.63	1.23	9.74	2.6	0.37	6.02	6.58	2.74	11.9	50.51	11.54	4.54	3.36	0	0.64	0.16	0	0	0	0	0	0	0	7.29	5.1	0	0	0	0	0	0	9.42	1.47	0	0	0	0	3.24	2.19
168	Archaea;Hadarchaeota; Hadarchaeia; Hadarchaeales; Hadarchaeaceae; DG-33; DG-33 sp001515185	0	0	0	0	0	0	0	0	0	0.59	0	3.52	0	0	0	0	0	0	0	0	0	0	0	0	0	0	0	0	0	0	0	0	0	0	0	0	0	0	0	0	0	0	0	0	0	0	0	0
169	Archaea;Hadarchaeota; Hadarchaeia; Hadarchaeales; Hadarchaeaceae; DG-33; DG-33 sp004375695	0	4.86	0	7.59	10.96	0	0	6.83	1.01	20.3	15.17	94.09	0	0	35.33	4.96	0.58	20.2	75.33	9.81	2.12	26.21	0	0	0	0	0	0	0	0	0	0	0	0	0	0	0	0	0	0	0	0	0	0	0	0	0	0
170	Archaea;Hadarchaeota; Hadarchaeia; Hadarchaeales; Hadarchaeaceae; DG-33; DG-33 sp023129675	0	0.73	0	0	4.81	0	0	0	7.86	0	0	3.94	0.76	0.69	0.49	1.93	1.09	3.09	6.48	2.73	5.95	0	0	0	0	0	0	0	0	0	0	0	0	1.16	0	0	0	0	0	0	0	0	0	0	0	0	0	0
171	Archaea;Hadarchaeota; Hadarchaeia; Hadarchaeales; Hadarchaeaceae; DYFS01	0	0	0	0	0	0	0	0	0	0	0	0	0	0	0	0	0	0	0	0	0	0	0	0	0	0	0	0	0	0	0	0	0	0	0	0	0	0	0	0	5.15	0.72	0	0	0	0	0	0
172	Archaea;Hadarchaeota; Hadarchaeia; Hadarchaeales; Hadarchaeaceae; Hadarchaeum	0	0	0	0	0	0	0	0	0	0	0	0	0	0	0	0	0	0	0	0	0	0	0	0	0	0	0	0	0	0	0	0	0	0	0	0	0	0	0	0	5.84	0.55	0	0	0	0	4.64	4.16
173	Archaea;Hadarchaeota; Hadarchaeia; Hadarchaeales; Hadarchaeaceae	0	0.17	0	0.34	0	0	0	0	0.97	0.51	0.17	0.39	0.27	0	0.52	0.42	0.11	0.84	1.83	0.49	0.11	0.2	0	0	0.05	0	0	0	0	0	0	0	0.48	0.43	0	0	0	0	0	0	3.92	0.77	0	0	0	0	1.14	1.35
174	Archaea;Hadarchaeota; Hadarchaeia; Hadarchaeales; JAGGTB01; JAGGTB01	0	0	0	0	0	0	0	0	0	0	0	0	0	0	0	0	0	0	0	0	0	0	0	0	0	0	0	0	0	0	0	0	0	0	0	0	0	0	0	0	0	0	0	0	0	0	0	4.56
175	Archaea;Hadarchaeota; Hadarchaeia; Hadarchaeales	0.13	0.04	0	0.13	0	0	0	0	0.3	0	0	0	0.17	0	0.1	0.03	0	0.05	0	0	0.07	0	0	0.2	0	0	0.16	0	0	0	0	0	0	0.2	0	0	0	0	0	0	0.21	0.16	0	0	0	0	0.06	0.52
176	Archaea;Hadarchaeota	0	0	0	0	0	0	0	0.04	0.23	0	0	0.13	0.37	0	0	0	0	0	0	0	0.05	0	0.05	0.11	0.03	0	0	0	0	0	0	0	0	0.23	0	0	0	0	0	0	0.06	0	0	0	0	0	0.37	0.21
177	Archaea;Halobacteriota; Archaeoglobi; Archaeoglobales; Archaeoglobaceae	0	0	0	0	0	0	0	0	0	0	0	0	0	0	0	0	0	0	0	0	0	0	0	0	0	0	0	0	0	0	0	0	0	0	0	0	0	0	0	0	1.29	0	0	0	0	0	0	0
178	Archaea;Halobacteriota; Archaeoglobi; Archaeoglobales	0	0	0	0	0	0	0	0	0	0	0	0	0	0	0	0	0	0	0	0	0	0	0	0	0	0	0	0	0	0	0	0	0.05	0.05	0	0	0	0	0	0	0.38	0	0	0	0	0	0	0
179	Archaea;Halobacteriota; Archaeoglobi	0	0	0	0	0	0	0	0	0.15	0	0	0	0	0	0	0	0	0	0	0	0.15	0	0	0	0	0	0	0	0	0	0	0	0	0.05	0	0	0	0	0.05	0	0.42	0	0	0	0	0	0	0
180	Archaea;Halobacteriota; Halobacteria; Halobacteriales	0	0	0	0	0	0	0	0	0	0	0	0	0	0	0	0	0	0	0	0	0.35	0	0.46	0	0	0	0.26	0.42	0	0	0	0	0	0	0	0	0	0	0	0	0	0	0	0	0	0	0	0
181	Archaea;Halobacteriota; Halobacteria	0	0	0	0	0	0	0	0	0	0	0	0	0	0	0	0	0	0	0	0	0	0	0	0	0	0	0.05	0	0	0	0	0	0	0	0	0	0	0	0	0	0	0	0	0	0	0	0	0
182	Archaea;Halobacteriota; Methanocellia; Methanocellales; Methanocellaceae; Methanocella	0	0	0	0	0	0	0	0	0	0	0	0	0	0	0	0	0	0	0	0	0.55	0	0	0	0	0	0	0	0	0	0	0	0	0	0	0	0	0	0	0	0	0	0	0	0	0	0	0
183	Archaea;Halobacteriota; Methanocellia; Methanocellales; Methanocellaceae; Methanocella_A	0	0	0	0	0	0	0	0	0	0	0	0	0	0	0	0	0	0	0	0	0.82	0	0	0	0	0	0	0.6	0	0	0	0	0	0	0	0	0	0	0	0	0	0	0	0	0	0	0	0
184	Archaea;Halobacteriota; Methanocellia; Methanocellales; Methanocellaceae	0	0	0	0	0	0	0	0	0	0	0	0	0	0	0	0	0	0	0	0	0.48	0	0.25	0	0	0	0.25	0.12	0	0	0	0	0	0	0	0	0	0	0	0	0	0	0	0	0	0	0	0
185	Archaea;Halobacteriota; Methanomicrobia; Methanomicrobiales; Methanoculleaceae; Methanoculleus_A	0	0	0	0	0	0	0	0	0	0	0	0	0	0	0	0	0	0	0	0	0	0	0	0	0	0	0	0	0	0	0	0	0	0	0	0	0	0	0	0	0	0	0	0	0	0.12	0	0
186	Archaea;Halobacteriota; Methanomicrobia; Methanomicrobiales; Methanoculleaceae	0	0	0	0	0	0	0	0	0	0	0	0	0	0	0	0	0	0	0	0	0	0	0	0	0	0	0	0	0	0	0	0	0	0	0	0	0	0	0	0	0	0	0	0	0	0.37	0	0
187	Archaea;Halobacteriota; Methanomicrobia; Methanomicrobiales; Methanomicrobiaceae; DSDF01	0	0	0	0	0	0	0	0	0	0	0	0	0	0	0	0	0	0	0	0	0	0	0	0	0	0	0	0	0	0	0	0	0	0	0	0	0	0	0	0	0	0	0	0	0	0.44	0	0
188	Archaea;Halobacteriota; Methanomicrobia; Methanomicrobiales; Methanomicrobiaceae; LKUD01	0	0	0	0	0	0	0	0	0	0	0	0	0	0	0	0	0	0	0	0	0	0	0	0	0	0	0	0	0	0	0	0	0	0	0	0	0	0	0	0	0	0	0	0	0	0.41	0	0
189	Archaea;Halobacteriota; Methanomicrobia; Methanomicrobiales; Methanomicrobiaceae; Methanogenium	0	0	0	0	0	0	0	0	0	0	0	0	0	0	0	0	0	0	0	0	0	0	0	0	0	0	0	0.39	0	0	0	0	0	0	0	0	0	0	0	0	0	0	0	0.58	0	1.75	0	0
190	Archaea;Halobacteriota; Methanomicrobia; Methanomicrobiales; Methanomicrobiaceae	0	0	0	0	0	0	0	0	0	0	0	0	0	0	0	0	0	0	0	0	0	0	0	0	0	0	0	0	0	0	0	0	0	0	0	0	0	0	0	0	0	0	0	0.53	0	0.64	0	0
191	Archaea;Halobacteriota; Methanomicrobia; Methanomicrobiales; Methanoregulaceae; Methanoregula	0	0	0	0	0	0	0	0	0	0	0	0	0	0	0	0	0	0	0	0	0	0	0	0	0	0	0	0	0	0	0	0	0	0	0	2.06	1.29	0.55	1.23	1.73	0	0	0	0	0	0	0	0
192	Archaea;Halobacteriota; Methanomicrobia; Methanomicrobiales; Methanoregulaceae; UBA9949	0	0	0	0	0	0	0	0	0	0	0	0	0	0	0	0	0	0	0	0	0	0	0	0	0	0	0	0	0	0	0	0	0	0	0	0	0	0	0.8	3.3	0	0	0	0	0	0	0	0
193	Archaea;Halobacteriota; Methanomicrobia; Methanomicrobiales; Methanoregulaceae; UBA9949; UBA9949 sp002499905	0	0	0	0	0	0	0	0	0	0	0	0	0	0	0	0	0	0	0	0	0	0	0	0	0	0	0	0	0	0	0	0	0	0	0	0	0	0	0	1.41	0	0	0	0	0	0	0	0
194	Archaea;Halobacteriota; Methanomicrobia; Methanomicrobiales; Methanoregulaceae	0	0	0	0	0	0	0	0	0	0	0	0	0	0	0	0	0	0	0	0	0	0	0	0	0	0	0	0	0	0	0	0	0	0	0	0.29	0.22	0.16	0.15	0.38	0	0	0	0	0	0	0	0
195	Archaea;Halobacteriota; Methanomicrobia; Methanomicrobiales	0	0	0	0	0	0	0	0	0	0	0	0	0	0	0	0	0	0	0	0	0.27	0	0	0	0	0	0.24	0.37	0	0	0	0	0	0	0	0.15	0.06	0.27	0.11	0.32	0	0	0	0.3	0	0.64	0	0
196	Archaea;Halobacteriota; Methanosarcinia; Methanosarcinales; Methanocomedenaceae; Kmv04	0	0	0	0	0	0	0	0	0	0	0	0	0	0	0	0	0	0	0	0	0.51	0	0	0	0	0	0	0	0	0	0	0	0	0	0	0	0	0	0	0	0	0	0	0	0	0	0	0
197	Archaea;Halobacteriota; Methanosarcinia; Methanosarcinales; Methanocomedenaceae; Methanomarinus	0	0	0	0	0	0	0	0	0	0	0	0	0	0	0	0	0	0	0	0	0	0	0	0	0	0	0.24	0	0	0	0	0	0	0	0	0	0	0	0	0	0	0	0	0	0	0	0	0
198	Archaea;Halobacteriota; Methanosarcinia; Methanosarcinales; Methanocomedenaceae; Methanomarinus; Methanomarinus sp021108405	0	0	0	0	0	0	0	0	0	0	0	0	0	0	0	0	0	0	0	0	0	0	0	0	0	0	0.52	0	0	0	0	0	0	0	0	0	0	0	0	0	0	0	0	0	0	0	0	0
199	Archaea;Halobacteriota; Methanosarcinia; Methanosarcinales; Methanocomedenaceae	0	0	0	0	0	0	0	0	0	0	0	0	0	0	0	0	0	0	0	0	0.06	0	0	0	0	0	0.24	0.2	0	0	0	0	0	0	0	0	0	0	0	0	0	0	0	0	0	0	0	0
200	Archaea;Halobacteriota; Methanosarcinia; Methanosarcinales; Methanoperedenaceae; Methanoperedens	0	0	0	0	0	0	0	0	0	0	0	0	0	0	0	0	0	0	0	0	1.35	0	0	0	0	0	0.46	0.39	0	0	0	0	0	0	0	0	0	0	0	0	0	0	0	0	0	0	0	0
201	Archaea;Halobacteriota; Methanosarcinia; Methanosarcinales; Methanoperedenaceae	0	0	0	0	0	0	0	0	0	0	0	0	0	0	0	0	0	0	0	0	0	0	0	0	0	0	0.14	0	0	0	0	0	0	0	0	0	0	0	0	0	0	0	0	0	0	0	0	0
202	Archaea;Halobacteriota; Methanosarcinia; Methanosarcinales; Methanosarcinaceae; Methanococcoides	0	0	0	0	0	0	0	0	0	0	0	0	0	0	0	0	0	0	0	0	0	0	0	0	0	0	0	0	0	0	0	0	0	0	0	0	0	0	0	0	0	0	0	0	0	0	0	0
203	Archaea;Halobacteriota; Methanosarcinia; Methanosarcinales; Methanosarcinaceae; Methanococcoides; Methanococcoides methylutens	0	0	0	0	0	0	0	0	0	0	0	0	0	0	0	0	0	0	0	0	0	0	0	0	0	0	0	0	0	0	0	0	0	0	0	0	0	0	0	0	0	0	0	0	0	0	0	0
204	Archaea;Halobacteriota; Methanosarcinia; Methanosarcinales; Methanosarcinaceae; Methanococcoides; Methanococcoides sp900774055	0	0	0	0	0	0	0	0	0	0	0	0	0	0	0	0	0	0	0	0	0	0	0	0	0	0	0	0	0	0	0	0	0	0	0	0	0	0	0	0	0	0	0	0	0	0	0	0
205	Archaea;Halobacteriota; Methanosarcinia; Methanosarcinales; Methanosarcinaceae; Methanococcoides; Methanococcoides vulcani	0	0	0	0	0	0	0	0	0	0	0	0	0	0	0	0	0	0	0	0	0	0	0	0	0	0	0	0	0	0	0	0	0	0	0	0	0	0	0	0	0	0	0	0	0	0	0	0
206	Archaea;Halobacteriota; Methanosarcinia; Methanosarcinales; Methanosarcinaceae; Methanosarcina	0	0	0	0	0	0	0	0	0	0	0	0	0	0	0	0	0	0	0	0	1.04	0.37	0.44	0	0.49	0	1.1	0.87	0	0	0	0	0	0	0	0	0	0	0	0	0	0	0	0	0	0	0	0
207	Archaea;Halobacteriota; Methanosarcinia; Methanosarcinales; Methanosarcinaceae	0	0	0	0	0	0	0	0	0	0	0	0	0	0	0	0	0	0	0	0	0.53	0.02	0.11	0	0.44	0	0.54	0.58	0	0	0	0	0	0	0	0	0	0	0	0	0	0	0	0	0	0.33	0	0
208	Archaea;Halobacteriota; Methanosarcinia; Methanosarcinales	0	0	0	0	0	0	0	0	0.44	0	0	0	0	0	0	0	0	0	0	0	0.84	0.56	0.44	0.27	0.28	0	0.57	0.52	0	0	0	0	0	0.05	0	0.11	0	0	0	0.18	1.32	0	0	0.18	0	0.07	0.25	0
209	Archaea;Halobacteriota; Methanosarcinia; Methanotrichales; Methanotrichaceae; Methanothrix	0	0	0	0	0	0	0	0	0	0	0	0	0	0	0	0	0	0	0	0	0	0	0	0	0	0	0	0	0	0	0	0	0	0	0	0.96	0	0	0.61	0	0	0	0	0	0	0	0	0
210	Archaea;Halobacteriota; Methanosarcinia; Methanotrichales; Methanotrichaceae	0	0	0	0	0	0	0	0	0	0	0	0	0	0	0	0	0	0	0	0	0.45	0	0	0	0	0	0	0	0	0	0	0	0	0	0	0.18	0	0	0.11	0.48	0	0	0	0	0	0	0	0
211	Archaea;Halobacteriota; Methanosarcinia	0	0	0	0	0	0	0	0.13	0.34	0	0	0	0.05	0	0	0	0	0	0	0	0.27	0.37	0.14	0.08	0	0.11	0.19	0.05	0	0	0	0	0.05	0.16	0	0.14	0.1	0.1	0.25	0.16	0.41	0	0	0.11	0	0.03	0	0
212	Archaea;Halobacteriota; Syntropharchaeia; ANME-1; ANME-1; JACGMN01	0	0	0	0	0	0	0	0	0.97	0	0	0	0	0	0	1.03	0	0	0	0	0	0	0	0	0	0	0	0	0	0	0	0	0	0	0	0	0	0	0	0	0	0	0	0	0	0	0	0
213	Archaea;Halobacteriota; Syntropharchaeia; ANME-1; ANME-1; JAGXOS01	0	0	0	0	0	0	0	0	0.67	0	0	0	0	0	0	0	0	0	0	0	0	0	0	0	0	0	0	0	0	0	0	0	0	0	0	0	0	0	0	0	0	0	0	0	0	0	0	0
214	Archaea;Halobacteriota; Syntropharchaeia; ANME-1; ANME-1; WJOV01	0	0.16	0.3	0.17	0	0	0	0.21	0	0	0	0	0	0	0	0	0	0	0	0	0	0	0	0	0	0	0	0	0	0	0	0	0	0	0	0	0	0	0	0	0	0	0	0	0	0	0	0
215	Archaea;Halobacteriota; Syntropharchaeia; ANME-1; ANME-1; WJOV01; WJOV01 sp009618475	0	0.64	0	0	0	0	0	0	0	0	0	0	0	0	0	0	0	0	0	0	0	0	0	0	0	0	0	0	0	0	0	0	0	0	0	0	0	0	0	0	0	0	0	0	0	0	0	0
216	Archaea;Halobacteriota; Syntropharchaeia; ANME-1; ANME-1; WJOV01; WJOV01 sp016782355	0	0.97	0	0	0	0	0	0	0	0	0	0	0	0	0	0	0	0	0	0	0	0	0	0	0	0	0	0	0	0	0	0	0	0	0	0	0	0	0	0	0	0	0	0	0	0	0	0
217	Archaea;Halobacteriota; Syntropharchaeia; ANME-1; ANME-1	0	0.31	0.17	0.04	0	0	0	0.13	1.69	0	0	0	0	0	0	0.51	0	0.21	0	0	0	0	0	0	0.27	0	0	0	0	0	0	0	0	0	0	0	0	0	0	0	0.45	0	0	0	0	0	0	0
218	Archaea;Halobacteriota; Syntropharchaeia; ANME-1	0	0	0	0	0	0	0	0.04	0.08	0	0	0	0	0	0	0	0	0	0	0	0	0	0	0	0.07	0	0	0	0	0	0	0	0	0	0	0	0	0	0	0	0.17	0	0	0	0	0	0	0
219	Archaea;Halobacteriota; Syntropharchaeia; JACQPP01; JACQPP01; JACQPP01	0	0	0	0	0	0	0	0	0	0	0	0	0	0	0	0	0	0	0	0	0	0	0	0	0	0	0	0	0	0	0	0	0	0	0	0	0	0	0	0	2.94	0	0	0	0	0	0	0
220	Archaea;Halobacteriota; Syntropharchaeia	0	0	0.13	0.08	0	0	0	0.08	0.13	0	0	0	0	0	0	0.13	0	0	0	0.11	0	0	0	0	0	0	0	0.05	0	0	0	0	0	0.11	0	0	0	0	0	0	1.73	0	0	0	0	0	0	0
221	Archaea;Halobacteriota; UBA148; UBA148; JAJOKI01; JAJOKI01	0	0	0	0	0	0	0	0.39	0	0	0	0	0	0	0	0	0	0	0	0	0	0	0	0	0	0	0	0	0	0	0	0	0	0	0	0	0	0	0	0	0	0	0	0	0	0	0	0
222	Archaea;Halobacteriota; UBA148; UBA148; UBA148; UBA148	0	0	0	0	0	0	0	0	1.23	0	0	0	0	0	0	0	0	0	0	0	0	0	0	0	0	0	0	0	0	0	0	0	1.28	0	0	0	0	0	0	0	0.45	0	0	0	0	0	6.32	1.85
223	Archaea;Halobacteriota; UBA148; UBA148; UBA148; UBA148; UBA148 sp013415795	0	0	0	0	0	0	0	0	0	0	0	0	0	0	0	0	0	0	0	0	0	0	0	0	0	0	0	0	0	0	0	0	0	0	0	0	0	0	0	0	0	0	0	0	0	0	2.19	0
224	Archaea;Halobacteriota; UBA148; UBA148	0	0	0	0	0	0	0.2	0.38	0.42	0	0	0	0.05	0	0	0	0	0	0	0	0	0	0	0	0	0	0	0	0	0	0	0	0.11	0	0	0	0	0	0	0	0	0	0	0	0	0	0	0
225	Archaea;Halobacteriota	0.56	0.67	0.59	0.5	0.17	0	1.03	0.76	0.98	0	0	0	0.33	0.32	0.33	0.42	0.21	0.21	0.39	0.22	2.56	2.16	1.7	1.11	0.95	0.61	0.72	1.06	0.53	0.44	0	0.48	1.92	0.9	0.26	0.3	0.44	0.38	0.54	0.21	3.81	0.7	0.13	0.24	0.26	0.32	0.95	1.12
226	Archaea;Hydrothermarchaeota; Hydrothermarchaeia; Hydrothermarchaeales; Hydrothermarchaeaceae; JAHJSX01	0	0	0	0	0	0	0	0	0	0	0	0	0	0	0	0	0	0	0	0	0	0	0	0	0	0	0	0	0	0	0	0	0	1.36	0	0	0	0	0	0	0	0	0	0	0	0	0	0
227	Archaea;Hydrothermarchaeota; Hydrothermarchaeia; Hydrothermarchaeales; Hydrothermarchaeaceae	0	0	0	0	0	0	0	0	0	0	0	0	0.16	0	0	0	0	0	0	0	0	0	0	0	0	0	0	0	0	0	0	0	0	0.17	0	0	0	0	0	0	0	0	0	0	0	0	0	0
228	Archaea;Hydrothermarchaeota; Hydrothermarchaeia; Hydrothermarchaeales; SZUA-236; SZUA-236	0	0	0	0	0	0	0	0	0	0	0	0	0	0	0	0	0	0	0	0	0	0	0	0	0	0	0	0	0	0	0	0	0	0.72	0	0	0	0	0	0	0	0	0	0	0	0	0	0
229	Archaea;Hydrothermarchaeota; Hydrothermarchaeia; Hydrothermarchaeales; SZUA-236	0	0	0	0	0	0	0	0	0	0	0	0	0	0	0	0	0	0	0	0	0	0	0	0	0	0	0	0	0	0	0	0	0	0.11	0	0	0	0	0	0	0	0	0	0	0	0	0	0
230	Archaea;Hydrothermarchaeota; Hydrothermarchaeia; Hydrothermarchaeales; WAQR01	0	0	0	0	0	0	0	0	0	0	0	0	0	0	0	0	0	0	0	0	0	0	0	0	0	0	0	0	0	0	0	0	0	0.4	0	0	0	0	0	0	0	0	0	0	0	0	0	0
231	Archaea;Hydrothermarchaeota; Hydrothermarchaeia; Hydrothermarchaeales	0	0	0	0	0	0	0	0	0	0	0	0	1.04	0	0	0	0	0	0	0	0	0	0	0	0	0	0	0	0	0	0	0.2	0	1.32	0	0	0	0	0	0	0.51	0	0	0	0	0	0	0
232	Archaea;Iainarchaeota; Iainarchaeia; Iainarchaeales; 1-14-0-10-31-34; 1-14-0-10-31-34	0	0	0	0	0	0	0	0	0	0	0	0	0	0	0	0	0	0	0	0	0	0	0	0	0	0	0.92	0.79	0	0	0	0	0	0	0	0	0	0	0	0	0	0	0	0	0	0	0	0
233	Archaea;Iainarchaeota; Iainarchaeia; Iainarchaeales; DTGL01; JAFCFP01	0	0	0	0	0	0	0	0	0	0	0	0	0	0	0	0	0	0	0	0	0	0	0	0	0	0	0	0	0	0	0	0	0	0	0	0	0	0	0	0	0	0	0	0	0	0	0	2.2
234	Archaea;Iainarchaeota; Iainarchaeia; Iainarchaeales; DTGL01	0	0	0	0	0	0	0	0	0	0	0	0	0	0	0	0	0	0	0	0	0	0	0	0	0	0	0	0	0	0	0	0	0	0	0	0	0	0	0	0	0	0	0	0	0	0	0	0.34
235	Archaea;Iainarchaeota; Iainarchaeia; Iainarchaeales; GCA-2688035; JAFCCL01	0.63	0	0	0	0	0	0	0	0	0	0	0	0	0	0	0	0	0	0	0	0.64	0	0	0	0	0	2.48	2.08	0.3	0	0	0	0	2.34	0	0	0	0	0	0	0	0	0	0	0	0	0.69	2.17
236	Archaea;Iainarchaeota; Iainarchaeia; Iainarchaeales; GCA-2688035; JAFCCL01; JAFCCL01 sp017610335	0	0	0	0	0	0	0	0	0	0	0	0	0	0	0	0	0	0	0	0	0	0	0	0	0	0	0.93	0.63	0	0	0	0	0	0	0	0	0	0	0	0	0	0	0	0	0	0	0	0
237	Archaea;Iainarchaeota; Iainarchaeia; Iainarchaeales; GCA-2688035; JAFGDB01	0	0	0	0	0	0	0	0	0	0	0	0	0	0	0	0	0	0	0	0	0	0	0	0	0	0	0	0	0	0	0	0	0	0	0	0	0	0	0	0	0	0	0	0	0	0	0	8.22
238	Archaea;Iainarchaeota; Iainarchaeia; Iainarchaeales; GCA-2688035	0.64	0	0	0	0	0	0	0	0.38	0	0	0	0.38	0	0	0	0	0	0	0	0.12	0	0	0.26	0	0.24	0.52	0.69	0.05	0	0	0	0	0.82	0	0	0	0	0.21	0	0	0	0	0	0	0	0.26	1.64
239	Archaea;Iainarchaeota; Iainarchaeia; Iainarchaeales; GW2011-AR10	0	0	0	0	0	0	0	0	0	0	0	0	0	0	0	0	0	0	0	0	0	0	0	0	0	0	0	0	0	0	0	0	0	0	0.48	0	0	0	0	0	0	0	0	0	0	0	0	0
240	Archaea;Iainarchaeota; Iainarchaeia; Iainarchaeales; Iainarchaeaceae	0	0	0	0	0	0	0	0	0	0	0	0	0	0	0	0	0	0	0	0	0	0	0	0	0	0	0	0	0	0	0	0	0	0.12	0.39	0	0	0	0	0	0	0	0	0	0	0	0	0
241	Archaea;Iainarchaeota; Iainarchaeia; Iainarchaeales	0.84	0	0	0	0	0	0	0	0.47	0	0	0	0.88	0	0	0	0	0	0	0	0.33	0	0.6	0.63	0.78	0.49	1.26	1.13	0.43	0	0	0	0	1.19	1.69	0.37	0.82	0.81	0.75	0.75	0	0	0	0.32	0	0.34	0.31	1.9
242	Archaea;Iainarchaeota; Iainarchaeia	0.04	0	0	0	0	0	0	0	0.19	0	0	0	0.21	0	0	0	0	0	0	0	0.21	0	0.06	0.16	0	0	0.02	0.16	0	0	0	0	0	0.22	0.12	0.2	0.11	0.05	0.06	0.05	0.11	0	0	0	0	0.11	0	0.1
243	Archaea;Methanobacteriota_B; Thermococci; Thermococcales; Thermococcaceae	0	0	0	0	0	0	0	0	0	0	0	0	0	0	0	0	0	0	0	0	0	0	0	0	0	0	0	0	0	0	0	0	0	0.07	0	0	0	0	0	0	0	0	0	0	0	0	0	0
244	Archaea;Methanobacteriota_B; Thermococci	0	0	0	0	0	0	0	0	0	0	0	0	0	0	0	0	0	0	0	0	0	0	0	0	0	0	0.07	0	0	0	0	0	0	0.16	0	0	0	0	0	0.16	0.11	0	0	0	0	0.16	0	0
245	Archaea;Methanobacteriota; Methanobacteria; Methanobacteriales; Methanobacteriaceae; Methanobrevibacter_A	0	0	0	0	0	0	0	0	0	0	0	0	0	0	0	0	0	0	0	0	0	0	0	0	0	0	0.44	0.48	0	0	0	0	0	0	0	0	0	0	0	0	0	0	0	0	0	0	0	0
246	Archaea;Methanobacteriota; Methanobacteria; Methanobacteriales; Methanobacteriaceae	0	0	0	0	0	0	0	0	0	0	0	0	0	0	0	0	0	0	0	0	0.27	0	0	0	0	0.32	0.54	0.42	0	0	0	0	0	0.22	0	0.51	0	0	0	0	0.39	0	0	0	0	0	0	0
247	Archaea;Methanobacteriota; Methanobacteria; Methanobacteriales	0	0	0	0	0	0	0	0	0	0	0	0	0	0	0	0	0	0	0	0	0.05	0	0	0	0	0	0	0	0	0	0	0	0	0.3	0	0.04	0	0	0	0.23	0.3	0	0	0	0	0	0	0
248	Archaea;Methanobacteriota; Methanococci; Methanococcales; Methanocaldococcaceae; Methanocaldococcus_A	0	0	0	0	0	0	0	0	0	0	0	0	0	0	0	0	0	0	0	0	0	0	0	0	0	0	0	0	0	0	0	0	0	0	0	0	0	0	0	0	1.55	0	0	0	0	0	0	0
249	Archaea;Methanobacteriota; Methanococci; Methanococcales; Methanocaldococcaceae	0	0	0	0	0	0	0	0	0	0	0	0	0	0	0	0	0	0	0	0	0	0	0	0	0	0	0	0	0	0	0	0	0	0	0	0	0	0	0	0	0.06	0	0	0	0	0	0	0
250	Archaea;Methanobacteriota; Methanococci; Methanococcales; Methanococcaceae	0	0	0	0	0	0	0	0	0	0	0	0	0	0	0	0	0	0	0	0	0	0	0	0	0	0	0	0	0	0	0	0	0	0	0	0	0	0	0	0	0.28	0	0	0	0	0	0	0
251	Archaea;Methanobacteriota; Methanococci; Methanococcales	0	0	0	0	0	0	0	0	0	0	0	0	0	0	0	0	0	0	0	0	0	0	0	0	0	0	0	0	0	0	0	0	0	0.11	0	0	0	0	0	0	0.06	0	0	0	0	0	0	0.14
252	Archaea;Methanobacteriota; Methanopyri; Methanopyrales; Methanopyraceae; Methanopyrus	0	0	0	0	0	0	0	0	0	0	0	0	0	0	0	0	0	0	0	0	0	0	0	0	0	0	0	0	0	0	0	0	0	0	0	0	0	0	0	0	0.39	0	0	0	0	0	0	0
253	Archaea;Methanobacteriota	0.17	0	0	0	0	0	0	0	0.19	0	0	0	0.05	0	0	0	0	0	0	0	0.13	0.14	0.16	0	0	0.11	0.05	0.13	0.15	0	0	0	0.22	0.16	0.18	0.11	0.11	0.19	0.2	0.16	0.6	0.25	0	0.16	0.17	0.1	0	0.12
254	Archaea;Micrarchaeota; Micrarchaeia; Anstonellales; Anstonellaceae; UBA10161	0	0	0	0	0	0	0	0	0	0	0	0	0	0	0	0	0	0	0	0	0	0	0	0	0	0	0	0	0	0	0	0	0	0	0	1.64	1.32	0.8	1.06	0	0	0	0	0	0	0	0	0
255	Archaea;Micrarchaeota; Micrarchaeia; Anstonellales; Anstonellaceae	0	0	0	0	0	0	0	0	0	0	0	0	0	0	0	0	0	0	0	0	0	0	0	0	0	0	0	0	0	0	0	0	0	0	0	0.22	0.28	0.22	0.05	0.21	0	0	0	0	0	0	0	0
256	Archaea;Micrarchaeota; Micrarchaeia; Anstonellales; Bilamarchaeaceae; Bilamarchaeum	0	0	0	0	0	0	0	0	0	0	0	0	0	0	0	0	0	0	0	0	0	0	0	0	0	0	0	0	0	0	0	0	0	0	0	0	0	0	0	0	0	0.35	0	0	0	0.61	0	0
257	Archaea;Micrarchaeota; Micrarchaeia; Anstonellales; Bilamarchaeaceae	0	0	0	0	0	0	0	0	0	0	0	0	0	0	0	0	0	0	0	0	0	0	0	0	0	0	0	0	0	0	0	0	0	0	0	0.32	0	0	0	0	0	0.36	0	0	0	0.16	0	0
258	Archaea;Micrarchaeota; Micrarchaeia; Anstonellales	0	0	0	0	0	0	0	0	0	0	0	0	0	0	0	0	0	0	0	0	0	0	0	0	0	0	0.37	0	0	0	0	0	0	0	0	0.65	0.31	0.23	0.26	0.17	0	0.32	0	0.16	0	0.29	0	0
259	Archaea;Micrarchaeota; Micrarchaeia; Micrarchaeales; CABMGC01; CABMGC01	0	0	0	0	0	0	0	0	0	0	0	0	0	0	0	0	0	0	0	0	0	0	0	0	0	0	0	0	0	0	0	0	0	0	0	0	0	0	0	0	1.63	0	0	0	0	0	0	0
260	Archaea;Micrarchaeota; Micrarchaeia; Micrarchaeales; CABMGC01; JAJYVH01	0	0	0	0	0	0	0	0	0	0	0	0	0	0	0	0	0	0	0	0	0	0	0	0	0	0	0	0	0	0	0	0	0	0	0	0	0	0	0	0	8.08	0	0	0	0	0	0	0
261	Archaea;Micrarchaeota; Micrarchaeia; Micrarchaeales; CABMGC01; JAJZNA01	0	0	0	0	0	0	0	0	0	0	0	0	0	0	0	0	0	0	0	0	0	0	0	0	0	0	0	0	0	0	0	0	0	0	0	0	0	0	0	0	0.39	0	0	0	0	0	0	0
262	Archaea;Micrarchaeota; Micrarchaeia; Micrarchaeales; CABMGC01; JAJZZD01	0	0	0	0	0	0	0	0	0	0	0	0	0	0	0	0	0	0	0	0	0	0	0	0	0	0	0	0	0	0	0	0	0	0	0	0	0	0	0	0	0.86	0	0	0	0	0	0	0
263	Archaea;Micrarchaeota; Micrarchaeia; Micrarchaeales; CABMGC01	0	0	0	0	0	0	0	0	0	0	0	0	0	0	0	0	0	0	0	0	0	0	0	0	0	0	0	0	0	0	0	0	0	0	0	0	0	0	0	0	5.75	0	0	0	0	0	0	0
264	Archaea;Micrarchaeota; Micrarchaeia; Micrarchaeales; Micrarchaeaceae; CAIOIN01	0	0	0	0	0	0	0	0	0	0	0	0	0	0	0	0	0	0	0	0	0	0	0	0	0	0	0	0	0	0	0	0	0	0	0	0	0	0	0	0	9.68	0.64	0	0	0	0	0	0
265	Archaea;Micrarchaeota; Micrarchaeia; Micrarchaeales; Micrarchaeaceae; JAJZAB01	0	0	0	0	0	0	0	0	0	0	0	0	0	0	0	0	0	0	0	0	0	0	0	0	0	0	0	0	0	0	0	0	0	0	0	0	0	0	0	0	1.32	0	0	0	0	0	0	0
266	Archaea;Micrarchaeota; Micrarchaeia; Micrarchaeales; Micrarchaeaceae; JAKATY01	0	0	0	0	0	0	0	0	0	0	0	0	0	0	0	0	0	0	0	0	0	0	0	0	0	0	0	0	0	0	0	0	0	0	0	0	0	0	0	0	0.48	0	0	0	0	0	0	0
267	Archaea;Micrarchaeota; Micrarchaeia; Micrarchaeales; Micrarchaeaceae	0	0	0	0	0	0	0	0	0	0	0	0	0	0	0	0	0	0	0	0	0	0	0	0	0	0	0	0	0	0	0	0	0	0	0	0	0	0	0	0	6.55	0.53	0	0	0	0	0	0
268	Archaea;Micrarchaeota; Micrarchaeia; Micrarchaeales	0	0	0	0	0	0	0	0	0	0	0	0	0	0	0	0	0	0	0	0	0	0	0	0	0	0	0	0	0	0	0	0	0	0	0	0	0	0	0	0	0.42	0.14	0	0	0	0	0	0
269	Archaea;Micrarchaeota; Micrarchaeia; Norongarragalinales	0	0	0	0	0	0	0	0	0	0	0	0	0	0	0	0	0	0	0	0	0	0	0	0	0	0	0	0	0	0	0	0	0	0.12	0	0	0	0	0	0	0	0	0	0	0	0	0	0
270	Archaea;Micrarchaeota; Micrarchaeia	0.25	0	0	0	0	0	0	0	0.68	0	0	0	0.22	0	0	0	0	0	0	0	0.22	0.59	0.21	0	0.21	0.36	0.46	0.38	0	0	0	0	0	0.64	0	0.76	0.53	0.89	0.45	0.36	2.31	0.79	0.43	0.26	0.37	0.37	0.19	0.21
271	Archaea;Nanoarchaeota; Nanoarchaeia; B33-G15	0	0	0	0	0	0	0	0	0	0	0	0	0	0	0.16	0	0	0	0	0	0	0	0	0	0	0	0	0	0	0	0	0	0	0	0	0	0	0.11	0	0	0	0	0	0	0	0	0	0
272	Archaea;Nanoarchaeota; Nanoarchaeia; CSSed11-243R1; CSSed11-243R1	0	0	0	0	0	0	0	0	0	0	0	0	0	0	0	0	0	0	0	0	0	0	0	0	0	0	0	0	0	0	0	0	0	0	0	0	0	0	0	0.21	0.26	0.12	0	0	0	0	0	0
273	Archaea;Nanoarchaeota; Nanoarchaeia; Pacearchaeales; DTIR01; JACRHU01	0	0	0	0	0	0	0	0	0.38	0	0	0	0	0	0	0	0	0	0	0	0	0	0	0	0	0	0	0	0	0	0	0	0	0	0	0	0	0	0	0	0	0	0	0	0	0	0	0
274	Archaea;Nanoarchaeota; Nanoarchaeia; Pacearchaeales; DTIR01	0	0	0	0	0	0	0	0	0.25	0	0	0	0	0	0	0	0	0	0	0	0	0	0	0	0	0	0	0	0	0	0	0	0	0.21	0	0	0	0	0	0	0	0	0	0	0	0	0	0
275	Archaea;Nanoarchaeota; Nanoarchaeia; Pacearchaeales; GW2011-AR1; ARS1285	0	0	0	0	0	0	0	0	0	0	0	0	0	0	0	0	0	0	0	0	0	0	0	0	0	0	0.51	0	0.6	0	0	0	0	0.78	0.54	0	0	0	0	0	0	0	0	0	0	0	0	0
276	Archaea;Nanoarchaeota; Nanoarchaeia; Pacearchaeales; GW2011-AR1; ARS1301	0	0	0	0	0	0	0	0	0	0	0	0	0	0	0	0	0	0	0	0	0	0	0	0	0	0	0	0.46	0	0	0	0	0	1.01	0	0	0	0	0	0	0	0	0	0	0	0	0	0.74
277	Archaea;Nanoarchaeota; Nanoarchaeia; Pacearchaeales; GW2011-AR1; ASMP01	1.61	0.46	1.47	0.73	0.46	0.65	0	1.04	0	0	0	0	2.44	0	1.78	0	0	0	0	0	1.96	4.27	0.71	3.89	6.5	2.39	49.78	13.93	10.03	0	0	0	0	23.84	0	0	0	0	0	0	0	0	0	0	0	0	0	5.56
278	Archaea;Nanoarchaeota; Nanoarchaeia; Pacearchaeales; GW2011-AR1; BMS3ABIN17	0	0	0	0	0	0.7	0	0	0	0	0	0	0	0	0	0	0	0	0	0	0	0	0	0	0	0	0.61	0.7	0.66	0	0	0	0	0.75	0	0	0	0	0	0	0	0	0	0	0	0	0	0
279	Archaea;Nanoarchaeota; Nanoarchaeia; Pacearchaeales; GW2011-AR1; BS150m-G67	0	0	0	0	0	0	0	0	0	0	0	0	0	0	0	0	0	0	0	0	0	0	0	0	0	0	0	0	0	0	0	0	0	0.55	0	0	0	0	0	0	0	0	0	0	0	0	0	0
280	Archaea;Nanoarchaeota; Nanoarchaeia; Pacearchaeales; GW2011-AR1; CABMGE01	0	0	0	0	0	0	0	0	0	0	0	0	0	0	0	0	0	0	0	0	0	0	0	0	0	0	0	0	0.67	0	0	0	0	0	0	0	0	0	0	0	0	0	0	0	0	0	0	0
281	Archaea;Nanoarchaeota; Nanoarchaeia; Pacearchaeales; GW2011-AR1; CAIPOI01	0	0	0	0	0	0	0	0	0	0	0	0	0	0	0	0	0	0	0	0	0	0	0	0	0	0	0	0	0	0	0	0	0	0	0	0	0	0	0	0.36	0	0	0	0	0	0	0	0
282	Archaea;Nanoarchaeota; Nanoarchaeia; Pacearchaeales; GW2011-AR1; GW2011-AR1	0	0	0	0	0	0	0	0	0	0	0	0	0	0	0	0	0	0	0	0	0	0	0	0	0	0	1.36	0.55	0.48	0	0	0	0	1.42	0	0	0	0	0	0	0	0	0	0	0	0	0	0.51
283	Archaea;Nanoarchaeota; Nanoarchaeia; Pacearchaeales; GW2011-AR1; JABHWZ01	0	0	0	0	0	0	0	0	0	0	0	0	0	0	0	0	0	0	0	0	0	0	0	0	0	0	0	0	0.45	0	0	0	0	0.47	0	0	0	0	0	0	0	0	0	0	0	0	0	0
284	Archaea;Nanoarchaeota; Nanoarchaeia; Pacearchaeales; GW2011-AR1; JABIDS01	0	0	0	0	0	0	0	0	0	0	0	0	0	0	0	0	0	0	0	0	0	0	0	0	0	0	0.81	0	0.66	0	0	0	0	0.55	0	0	0	0	0	0	0	0	0	0	0	0	0	0
285	Archaea;Nanoarchaeota; Nanoarchaeia; Pacearchaeales; GW2011-AR1; JADFRY01	0	0	0	0	0	0	0	0	0	0	0	0	0	0	0	0	0	0	0	0	0	0	0	0	0	0	0	0	0	0	0	0	0	0	0.54	0	0	0	0	0	0	0	0	0	0	0	0	0
286	Archaea;Nanoarchaeota; Nanoarchaeia; Pacearchaeales; GW2011-AR1; JAFCCB01	0	0	0	0	0	0	0	0	0	0	0	0	0	0	0	0	0	0	0	0	0	0	0	0	0	0	0.45	0	0.44	0	0	0	0	0.79	0	0	0	0	0	0	0	0	0	0	0	0	0	0
287	Archaea;Nanoarchaeota; Nanoarchaeia; Pacearchaeales; GW2011-AR1; JAFCDB01	0	0	0	0	0	0	0	0	0	0	0	0	0	0	0	0	0	0	0	0	0	0	0	0	0	0	0	0	0.43	0	0	0	0	0	0	0	0	0	0	0	0	0	0	0	0	0	0	0
288	Archaea;Nanoarchaeota; Nanoarchaeia; Pacearchaeales; GW2011-AR1; JAFCDM01	0.91	0	0	0.79	0	0	0	0	0.42	0	0	0	0.75	0	0	0	0	0	0	0	0.4	0	0	0	0	0.63	5	0.95	3.34	0	0	0	0	4.91	0	0	0	0	0	0	0	0	0	0	0	0	0	0
289	Archaea;Nanoarchaeota; Nanoarchaeia; Pacearchaeales; GW2011-AR1; JAFCEJ01	0	0	0	0	0	0.49	0	0	0	0	0	0	0	0	0.41	0	0	0	0	0	0	0	0	0	0	0	1.66	0.9	1.3	0	0	0	0	2.68	0	0	0	0	0	0	0	0	0	0	0	0	0	0.52
290	Archaea;Nanoarchaeota; Nanoarchaeia; Pacearchaeales; GW2011-AR1; JAFCEO01	0	0	0	0.68	0	0	0	0	0	0	0	0	0.4	0	0	0	0	0	0	0	0	0	0	0	0	0	0	0	0	0	0	0	0	1.19	0	0	0	0	0	0	0	0	0	0	0	0	0	0
291	Archaea;Nanoarchaeota; Nanoarchaeia; Pacearchaeales; GW2011-AR1; JAFCEV01	0.71	0	0	1.26	0.44	3.92	0.67	0	0.55	0.66	0	3.04	0	0	2.24	0	0	0	0	0	0	0	0	0.44	0.65	1.01	1.2	1.94	2.03	0	1.81	0	0	5.03	0	0	0	0	0	0	0	0	0	0	0	0	0	8.94
292	Archaea;Nanoarchaeota; Nanoarchaeia; Pacearchaeales; GW2011-AR1; JAFCEY01	0	0	0	0	0	0	0	0	0	0	0	0	0	0	0	0	0	0	0	0	0	0	0	0	0	0	0	0	0	0	0	0	0	0	0	0	0	0	0	0	0	0	0	0	0	0	0	0.41
293	Archaea;Nanoarchaeota; Nanoarchaeia; Pacearchaeales; GW2011-AR1; JAFCFX01	0	0	0	0	0	0.47	0	0	0	0	0	0	0	0	0	0	0	0	0	0	0	0	0	0	0	0	0.36	0.43	0	0	0	0	0	1.25	0	0	0	0	0	0	0	0	0	0	0	0	0	0
294	Archaea;Nanoarchaeota; Nanoarchaeia; Pacearchaeales; GW2011-AR1; JAFCGC01	0	0	0	0	0	0	0	0	0	0	0	0	0	0	0	0	0	0	0	0	0	0	0	0	0	0	0	0	0	0	0	0	0	0.7	0	0	0	0	0	0	0	0	0	0	0	0	0	0
295	Archaea;Nanoarchaeota; Nanoarchaeia; Pacearchaeales; GW2011-AR1; JAGLOA01	0	0	0	0	0	0.99	0	0	0	0	0	0	0	0	0.98	0	0	0	0	0	0	0	0	0	0	0.43	0.47	1.09	0	0	0	0	0	1.25	0	0	0	0	0	0	0	0	0	0	0	0	0	0
296	Archaea;Nanoarchaeota; Nanoarchaeia; Pacearchaeales; GW2011-AR1; JAGLQB01	0	0	0	0	0	0.83	0	0	0	0	0	0	0	0	0.5	0	0	0	0	0	0	0	0	0	0	0	0.83	1.44	0.72	0	0	0	0	1.73	0	0	0	0	0	0	0	0	0	0	0	0	0	0
297	Archaea;Nanoarchaeota; Nanoarchaeia; Pacearchaeales; GW2011-AR1; JAGLWP01	1.06	0	0	0.63	0	2.2	0	0	0	0	0	0	0	0	0	0	0	0	0	0	0	0	0	0	0	0	0.78	0.56	0.44	0	0	0	0	2.14	0	0	0	0	0	0	0	0	0	0	0	0	0	0.43
298	Archaea;Nanoarchaeota; Nanoarchaeia; Pacearchaeales; GW2011-AR1; JAGLYK01	0.58	0	0	0	0	0.54	0	0	0	0	0	0	0	0	0	0	0	0	0	0	0	0	0	0	0	0	0	0.39	0	0	0	0	0	1.26	0	0	0	0	0	0	0	0	0	0	0	0	0	0
299	Archaea;Nanoarchaeota; Nanoarchaeia; Pacearchaeales; GW2011-AR1; JAGVNG01	0	0	0	0	0	0	0	0	0	0	0	0	0	0	0	0	0	0	0	0	0	0	0	0	0	0	0	0	0	0	0	0	0	0.37	0	0	0	0	0	0	0	0	0	0	0	0	0	0
300	Archaea;Nanoarchaeota; Nanoarchaeia; Pacearchaeales; GW2011-AR1; JAGVXH01	0	0	0	0	0	0.38	0	0	0	0	0	0	0	0	0	0	0	0	0	0	0.85	0	0	0.37	0	0.63	4.92	2.56	10.9	0	0	0	0	2.09	0	0	0	0	0	0	0	0	1.01	0	1.38	0.53	0	0
301	Archaea;Nanoarchaeota; Nanoarchaeia; Pacearchaeales; GW2011-AR1; JAHIHG01	0	0	0	0	0	0	0	0	0	0	0	0	0	0	0	0	0	0	0	0	0	0	0	0	0	0	0	0	0	0	0	0	0	0.88	0	0	0	0	0	0	0	0	0	0	0	0	0	0
302	Archaea;Nanoarchaeota; Nanoarchaeia; Pacearchaeales; GW2011-AR1; JAHIWS01	0	0	0	0	0	0	0	0	0	0	0	0	0	0	0	0	0	0	0	0	0	0	0	0	0	0	0.37	0	0	0	0	0	0	0.49	0	0	0	0	0	0	0	0	0	0	0	0	0	0
303	Archaea;Nanoarchaeota; Nanoarchaeia; Pacearchaeales; GW2011-AR1; JAHJSW01	0	0	0	0	0	0	0	0	0	0	0	0	0	0	0	0	0	0	0	0	0	0	0	0	0	0	0.38	0	0	0	0	0	0	0.78	0	0	0	0	0	0	0	0	0	0	0	0	0	0
304	Archaea;Nanoarchaeota; Nanoarchaeia; Pacearchaeales; GW2011-AR1; JAHKAF01	0	0	0	0	0	0	0	0	0	0	0	0	0	0	0	0	0	0	0	0	0	0	0	0	0	0	0.44	0.68	0	0	0	0	0	1.53	0	0	0	0	0	0	0	0	0	0	0	0	0	0
305	Archaea;Nanoarchaeota; Nanoarchaeia; Pacearchaeales; GW2011-AR1; NP1466	0	0	0	0	0	1.11	0	0	0	0	0	0	0	0	1.3	0	0	0	0	0	0	0	0	0	0.58	0.66	2.15	1.35	1.25	0	0	0	0	2.73	0	0	0	0	0	0	0	0	0	0	0	0	0	0.57
306	Archaea;Nanoarchaeota; Nanoarchaeia; Pacearchaeales; GW2011-AR1; PFCU01	0	0	0	0	0	0	0	0	0	0	0	0	0	0	0	0	0	0	0	0	0	0	0	0	0	0	0	0	0	0	0	0	0	0	0.57	0	0	0	0	0	0	0	0	0	0	0	0	0
307	Archaea;Nanoarchaeota; Nanoarchaeia; Pacearchaeales; GW2011-AR1; RBG-13-33-26	0	0	0	0	0	0.74	0	0	0	0	0	0	0	0	0.44	0	0	0	0	0	0	0	0	0	0	0	1.11	1.17	0.95	0	0	0	0	2.23	0	0	0	0	0	0	1.1	1.22	0	0	0	0	1.59	8.42
308	Archaea;Nanoarchaeota; Nanoarchaeia; Pacearchaeales; GW2011-AR1; UBA73	0	0	0	0	0	0	0	0	0	0	0	0	0	0	0	0	0	0	0	0	0	0	0	0	0	0	0	0	1.1	0	0	0	0	0	0	0	0	0	0	0	0	0	0	0	0	0	0	0
309	Archaea;Nanoarchaeota; Nanoarchaeia; Pacearchaeales; GW2011-AR1; WAQV01	0	0	0	0	0	0	0	0	0	0	0	0	0	0	0	0	0	0	0	0	0	0	0	0	0	0	0	0	0	0	0	0	0	0	0	0	0	0	0	0	0	0	0	0	0	0	0	0
310	Archaea;Nanoarchaeota; Nanoarchaeia; Pacearchaeales; GW2011-AR1	8.89	2.4	3.86	5	3.92	11.92	2.76	1.62	5.91	2.96	0	4.28	7.28	0.36	10.35	0.9	0	0	0	0.95	5.42	3.7	2.49	7.47	7.39	10.34	36.28	19.69	22.05	0	2.6	1.85	0.42	34.15	8.26	2.36	3.7	3.67	4.18	7.14	3.46	4.32	1.38	4.06	2.27	4.92	4.72	16.33
311	Archaea;Nanoarchaeota; Nanoarchaeia; Pacearchaeales; UBA12030	0	0	0	0	0	0	0	0	0	0	0	0	0	0	0	0	0	0	0	0	0	0	0	0	0	0	0	0	0	0	0	0	0	0.27	0.29	0	0	0	0	0	0	0	0	0	0	0	0	0
312	Archaea;Nanoarchaeota; Nanoarchaeia; Pacearchaeales; UBA284; DRVD01	0	0	0	0.37	0	0	0	0	0	0	0	0	0	0	0	0	0	0	0	0	0	0	0	0	0	0	0	0	0	0	0	0	0	0	0	0	0	0	0	0	0	0	0	0	0	0	0	0
313	Archaea;Nanoarchaeota; Nanoarchaeia; Pacearchaeales; UBA284; UBA284	0	0	0	0	0	0	0	0	0	0	0	0	0	0	0	0	0	0	0	0	0	0	0	0	0	0	0	0	0	0	0	0	0	0	0	1.52	5.61	5.88	0.87	0	0	0	0	0	0	0	0	0
314	Archaea;Nanoarchaeota; Nanoarchaeia; Pacearchaeales; UBA284	0	0	0	0.13	0	0	0	0	0.25	0	0	0	0	0	0	0	0	0	0	0	0	0	0	0	0	0	0	0	0	0	0	0	0	0.52	0	0	0.53	0.28	0.16	0.39	0	0	0	0	0	0	0	0
315	Archaea;Nanoarchaeota; Nanoarchaeia; Pacearchaeales	0.45	0.3	0	0.73	0.72	0	0	0.21	1.65	0	0	0	0.52	0.19	0.08	0.05	0	0	0	0	0.24	0	0.29	0.05	0.27	0.1	0.56	0.29	0.49	0	0.05	0.05	0.8	1.29	0.24	0.33	0.61	0.29	0.66	0.35	0.37	0.34	0.04	0.11	0	0.1	0.21	1.14
316	Archaea;Nanoarchaeota; Nanoarchaeia; SCGC-AAA011-G17; ARS1403; ARS1403	0	0	0	0	0	0	0	0	0	0	0	0	0	0	0	0	0	0	0	0	0	0	0	0	0	0	0	0	0	0	0	0	0	0	0.76	0	0	0	0	0	0	0	0	0	0	0	0	0
317	Archaea;Nanoarchaeota; Nanoarchaeia; SCGC-AAA011-G17; ARS1403	0.13	0	0	0	0	0	0	0	0	0	0	0	0	0	0	0	0	0	0	0	0	0	0	0	0	0	0	0	0	0	0	0	0	0.16	0.16	0	0	0	0	0	0	0	0	0	0	0	0	0
318	Archaea;Nanoarchaeota; Nanoarchaeia; SCGC-AAA011-G17; GCA-2687815; GCA-2687815	0	0	0	0	0	0	0	0	0	0	0	0	0	0	0	0	0	0	0	0	0	0	0	0	0	0	0	0	0	0	0	0	0	1.07	0	0	0	0	0	0	0	0	0	0	0	0	0	0
319	Archaea;Nanoarchaeota; Nanoarchaeia; SCGC-AAA011-G17; GW2011-AR17; UBA9640	0	0	0	0	0	0	0	0	0	0	0	0	0	0	0	0	0	0	0	0	0	0	0	0	0	0	0	0	0	0	0	0	0	0	0	0	0	0	0	0	0	0.42	0	0	0	0	0	0
320	Archaea;Nanoarchaeota; Nanoarchaeia; SCGC-AAA011-G17; GW2011-AR17	0.58	0	0	0	0	0	0	0	0	0	0	0	0	0	0	0	0	0	0	0	0	0	0	0.48	0	0.37	0	0.38	0.55	0	0	0	0	1.22	0	0	0	0	0	0	0	0.29	0	0	0	0	0	0
321	Archaea;Nanoarchaeota; Nanoarchaeia; SCGC-AAA011-G17; GW2011-AR18	0	0	0	0	0	0	0	0	0	0	0	0	0	0	0	0	0	0	0	0	0	0	0	0	0	0	0	0	0	0	0	0	0	0.31	0	0	0	0	0	0	0	0	0	0	0	0	0	0
322	Archaea;Nanoarchaeota; Nanoarchaeia; SCGC-AAA011-G17; GW2011-AR20; JAGVZC01	0	0	0	0	0	0	0	0	0	0	0	0	0	0	0	0	0	0	0	0	0	0	0	0	0	0	0	0	0	0	0	0	0	0.36	0	0	0	0	0	0	0	0	0	0	0	0	0	0
323	Archaea;Nanoarchaeota; Nanoarchaeia; SCGC-AAA011-G17; GW2011-AR20; JAGVZJ01	0	0	0	0	0	0	0	0	0	0	0	0	0	0	0	0	0	0	0	0	0	0	0	0	0	0	0	0	0	0	0	0	0	0	0	0	0	0	0	0	0	0	0	0	0	0	0	0.96
324	Archaea;Nanoarchaeota; Nanoarchaeia; SCGC-AAA011-G17; GW2011-AR20	0	0	0	0	0	0	0	0	0	0	0	0	0.42	0	0	0	0	0	0	0	0	0	0	0	0	0	0.31	0	0	0	0	0	0	1.11	1.06	0	0	0	0	0	0	0	0	0	0	0	0	0.59
325	Archaea;Nanoarchaeota; Nanoarchaeia; SCGC-AAA011-G17; JACPIM01; JACPIM01	0	0	0	0	0	0	0	0	0	0	0	0	0	0	0	0	0	0	0	0	0	0	0	0	0	0	0	0	0	0	0	0	0	0	0.58	0	0	0	0	0	0	0	0	0	0	0	0	0
326	Archaea;Nanoarchaeota; Nanoarchaeia; SCGC-AAA011-G17; JACPIM01	0	0	0	0	0	0	0	0	0	0	0	0	0	0	0	0	0	0	0	0	0	0	0	0	0	0	0	0	0	0	0	0	0	0.44	0.32	0	0	0	0	0	0	0	0	0	0	0	0	0
327	Archaea;Nanoarchaeota; Nanoarchaeia; SCGC-AAA011-G17; JACPNG01; JACPNE01	0	0	0	0	0	0	0	0	0	0	0	0	0	0	0	0	0	0	0	0	0	0	0	0	0	0	0	0	0	0	0	0	0	0	1.38	0	0	0	0	0	0	0	0	0	0	0	0	0
328	Archaea;Nanoarchaeota; Nanoarchaeia; SCGC-AAA011-G17; JACPNG01; JACPNG01	0	0	0	0	0	0	0	0	0	0	0	0	0	0	0	0	0	0	0	0	0	0	0	0	0	0	0	0	0	0	0	0	0	0	0.54	0	0	0	0	0	0	0	0	0	0	0	0	0
329	Archaea;Nanoarchaeota; Nanoarchaeia; SCGC-AAA011-G17; JACPNG01	0	0	0	0	0	0	0	0	0.36	0	0	0	0.44	0	0	0	0	0	0	0	0	0	0	0	0	0	0	0	0	0	0	0	0	1.31	1.77	0	0	0	0	0	0	0	0	0	0	0	0	0
330	Archaea;Nanoarchaeota; Nanoarchaeia; SCGC-AAA011-G17; JAFCDX01	0	0	0	0	0	0	0	0	0	0	0	0	0	0	0	0	0	0	0	0	0	0	0	0	0	0	0	0	0	0	0	0	0	0	0	0	0	0	0	0	0	0.21	0	0	0	0	0	0
331	Archaea;Nanoarchaeota; Nanoarchaeia; SCGC-AAA011-G17; JAGVZH01; JAGVZH01	0	0	0	0	0	0	0	0	0	0	0	0	0	0	0	0	0	0	0	0	0	0	0	0	0	0	0	0	0	0	0	0	0	0	0.86	0	0	0	0	0	0	0	0	0	0	0	0	0
332	Archaea;Nanoarchaeota; Nanoarchaeia; SCGC-AAA011-G17; JAGVZH01	0	0	0	0	0	0	0	0	0	0	0	0	0	0	0	0	0	0	0	0	0	0	0	0	0	0	0	0	0	0	0	0	0	0	0.11	0	0	0	0	0	0	0	0	0	0	0	0	0
333	Archaea;Nanoarchaeota; Nanoarchaeia; SCGC-AAA011-G17; PNOQ01	0	0	0	0	0	0	0	0	0	0	0	0	0	0	0	0	0	0	0	0	0	0	0	0	0	0	0	0	0	0	0	0	0	0.35	0	0	0	0	0	0	0	0	0	0	0	0	0	0
334	Archaea;Nanoarchaeota; Nanoarchaeia; SCGC-AAA011-G17; UBA489	0	0	0	0	0	0	0	0	0	0	0	0	0	0	0	0	0	0	0	0	0	0	0	0	0	0	0	0	0	0	0	0	0	0.17	0	0	0	0	0	0	0	0	0	0	0	0	0	0
335	Archaea;Nanoarchaeota; Nanoarchaeia; SCGC-AAA011-G17; VGLX01; JAHIPG01	0	0	0	0	0	0	0	0	0	0	0	0	0	0	0	0	0	0	0	0	0	0	0	0	0	0	0	0	0	0	0	0	0	0.51	0	0	0	0	0	0	0	0	0	0	0	0	0	1.8
336	Archaea;Nanoarchaeota; Nanoarchaeia; SCGC-AAA011-G17; VGLX01; VGLX01	0	0	0	0	0	0	0	0	0	0	0	0	0	0	0	0	0	0	0	0	0	0	0	0	0	0	0	0	0	0	0	0	0	0.68	0	0	0	0	0	0	0	0	0	0	0	0	0	0
337	Archaea;Nanoarchaeota; Nanoarchaeia; SCGC-AAA011-G17; VGLX01	0.14	0	0	0	0	0	0	0	0	0	0	0	0	0	0	0	0	0	0	0	0	0	0	0	0	0	0	0	0	0	0	0	0	0.22	0	0	0	0	0	0	0	0	0	0	0	0	0	0.36
338	Archaea;Nanoarchaeota; Nanoarchaeia; SCGC-AAA011-G17	1.98	0	0	0.35	0.25	0	0	0	2.5	0	0	0	1.83	0	0	0	0	0	0	0	0.84	0.81	0.35	1.68	0.76	1.31	1.89	1.4	2.25	0	0	0	0.6	3.93	3.8	0.49	0.66	0.83	0.96	0.85	1.87	0.93	0	0.47	0.36	0.91	0.75	2.51
339	Archaea;Nanoarchaeota; Nanoarchaeia; UBA10117; JAFCGA01; JAFCGA01	0	0	0	0	0	0	0	0	0	0	0	0	0	0	0	0	0	0	0	0	0	0	0	0	0	0	0	0	0	0	0	0	0	0.43	0	0	0	0	0	0	0	0	0	0	0	0	0	0
340	Archaea;Nanoarchaeota; Nanoarchaeia; UBA10117; UBA10117	0	0	0	0	0	0	0	0	0	0	0	0	0	0	0	0	0	0	0	0	0	0	0	0	0	0	0	0	0	0	0	0	0	0	0	0	0	0	0	0.33	0	0.38	0	0	0	0	0	0
341	Archaea;Nanoarchaeota; Nanoarchaeia; UBA10117	0.25	0	0	0	0	0	0	0	0	0	0	0	0.72	0	0	0	0	0	0	0	0	0	0	0	0	0	0	0	0	0	0	0.33	0	1.03	0	0	0	0	0	0.44	0	0.33	0	0	0.18	0	0	0
342	Archaea;Nanoarchaeota; Nanoarchaeia; WJKC01; WJKC01; JAFCFT01	0	0	0	0	0	0	0	0	0	0	0	0	0	0	0	0	0	0	0	0	0	0	0	0	0	0	0	0	0	0	0	0	0	0.37	0	0	0	0	0	0	0	0	0	0	0	0	1.55	0
343	Archaea;Nanoarchaeota; Nanoarchaeia; WJKC01; WJKC01	0	0	0	0	0	0	0	0	0	0	0	0	0	0	0	0	0	0	0	0	0	0	0	0	0	0	0	0	0	0	0	0	0	0.15	0	0	0	0	0	0	0	0	0	0	0	0	0.27	0
344	Archaea;Nanoarchaeota; Nanoarchaeia; Woesearchaeales; 21-14-0-10-32-9; 21-14-0-10-32-9	0	0	0	0	0	0	0	0	0	0	0	0	0	0	0	0	0	0	0	0	0	0	0	0	0	0	0	0	0	0	0	0	0	0	0	0.51	0	0	0	0	0	0	0	0	0	0	0	0
345	Archaea;Nanoarchaeota; Nanoarchaeia; Woesearchaeales; 21-14-0-10-32-9	0	0	0	0	0	0	0	0	0	0	0	0	0	0	0	0	0	0	0	0	0	0	0	0	0	0	0	0	0	0	0	0	0	0	0	0.12	0	0	0	0	0	0	0	0	0	0	0	0
346	Archaea;Nanoarchaeota; Nanoarchaeia; Woesearchaeales; ARS49; JACRKG01	0	0	0	0	0	0	0	0	0	0	0	0	0	0	0	0	0	0	0	0	0	0	0	0	0	0	0	0	0	0	0	0	0	0	0.89	0	0	0	0	0	0	0	0	0	0	0	0	0
347	Archaea;Nanoarchaeota; Nanoarchaeia; Woesearchaeales; ARS49; WJJT01	0.6	0	0	0	0	0	0	0	0	0	0	0	0	0	0	0	0	0	0	0	0	0	0	0	0	0	0	0	0	0	0	0	0	0	0	0	0	0	0	0	0	0	0	0	0	0	0	1.06
348	Archaea;Nanoarchaeota; Nanoarchaeia; Woesearchaeales; ARS49; WJKI01	0	0	0	0	0	0	0	0	0	0	0	0	0	0	0	0	0	0	0	0	0	0	0	0	0	0	0	0	0	0	0	0	0	0.72	0	0	0	0	0	0	0	0	0	0	0	0	0	0
349	Archaea;Nanoarchaeota; Nanoarchaeia; Woesearchaeales; ARS49	0.67	0	0	0	0	0	0	0	0	0	0	0	0.83	0	0	0	0	0	0	0	0	0	0	0	0	0	0.47	0	0.55	0	0	0	0	1.29	0.87	0	0.43	0	0	0.84	0	0	0	0.39	0	0.56	0	0.21
350	Archaea;Nanoarchaeota; Nanoarchaeia; Woesearchaeales; B3-WOES; B3-WOES	0	0	0	0	0	0	0	0	0	0	0	0	0	0	0	0	0	0	0	0	0	0	0	0	0	0	0	0	0.42	0	0	0	0	2.22	0	0	0	0	0	0	0	0	0	0	0	0	0	0
351	Archaea;Nanoarchaeota; Nanoarchaeia; Woesearchaeales; B3-WOES	0	0	0	0	0	0	0	0	0	0	0	0	0	0	0	0	0	0	0	0	0	0	0	0	0	0	0.17	0	0.08	0	0	0	0	0.22	0	0	0	0	0	0	0	0	0	0	0	0	0	0
352	Archaea;Nanoarchaeota; Nanoarchaeia; Woesearchaeales; BM511	0	0	0	0	0	0	0	0	0	0	0	0	0	0	0	0	0	0	0	0	0	0	0	0	0	0	0.32	0	0.33	0	0	0	0	0.38	0	0	0	0	0	0	0	0	0	0	0	0	0	0
353	Archaea;Nanoarchaeota; Nanoarchaeia; Woesearchaeales; CG1-02-33-12; CG1-02-33-12	0.67	0	0	0	0	0	0	0	0.46	0	0	0	0	0	0	0	0	0	0	0	0	0	0	1.06	0	0.92	2.61	0	0	0	0	0	0	2.01	0	0	0	0	0	0	0	0	0	0	0	0	0	0
354	Archaea;Nanoarchaeota; Nanoarchaeia; Woesearchaeales; CG1-02-33-12; CG1-02-33-12; CG1-02-33-12 sp018819345	0	0	0	0	0	0	0	0	0	0	0	0	0	0	0	0	0	0	0	0	0	0	0	0	0	0	0.76	0	0	0	0	0	0	0	0	0	0	0	0	0	0	0	0	0	0	0	0	0
355	Archaea;Nanoarchaeota; Nanoarchaeia; Woesearchaeales; CG1-02-33-12	0	0	0	0	0	0	0	0	0	0	0	0	0	0	0	0	0	0	0	0	0	0	0	0.05	0	0.16	0.05	0	0	0	0	0	0	0.22	0	0	0	0	0	0	0	0	0	0	0	0	0	0
356	Archaea;Nanoarchaeota; Nanoarchaeia; Woesearchaeales; DSVV01	0	0	0	0	0	0	0	0	0	0	0	0	0	0	0	0	0	0	0	0	0	0	0	0	0	0	0	0	0	0	0	0	0	0	0	0	0	0	0.32	0	0	0	0	0	0	0	0	0
357	Archaea;Nanoarchaeota; Nanoarchaeia; Woesearchaeales; GCA-2686295; GCA-2686295	0	0	0	0	0	0	0	0	0	0	0	0	0	0	0	0	0	0	0	0	0	0	0	0	0	0	0.37	0	1.33	0	0	0	0	0.37	0	0	0	0	0	0	0	0	0	0	0	0	0	0
358	Archaea;Nanoarchaeota; Nanoarchaeia; Woesearchaeales; GCA-2686295	0	0	0	0	0	0	0	0	0	0	0	0	0	0	0	0	0	0	0	0	0	0	0	0	0	0	0	0	0	0	0	0	0	0.05	0	0	0	0	0	0	0	0	0	0	0	0	0	0
359	Archaea;Nanoarchaeota; Nanoarchaeia; Woesearchaeales; GW2011-AR15; GW2011-AR15	0	0	0	0	0	0	0	0	0	0	0	0	0	0	0	0	0	0	0	0	0	0	0	0	0	0	0	0	0.6	0	0	0	0	0	0	0	0	0	0	0	0	0	0	0	0	0	0	0
360	Archaea;Nanoarchaeota; Nanoarchaeia; Woesearchaeales; GW2011-AR15	0	0	0	0	0	0	0	0	0	0	0	0	0	0	0	0	0	0	0	0	0	0	0	0	0	0	0.31	0	0.69	0	0	0	0	0	0	0.54	0.67	0.51	0.49	0	0	0	0.32	0	0	0.44	0	0
361	Archaea;Nanoarchaeota; Nanoarchaeia; Woesearchaeales; GW2011-AR4; BS150m-G64	0.52	0	0	0	0	0	0	0	0	0	0	0	0	0	0	0	0	0	0	0	0	0	0	0	0	0	0.99	0	0	0	0	0	0	1.31	0	0	0	0	0	0	0	0	0	0	0	0	0	0
362	Archaea;Nanoarchaeota; Nanoarchaeia; Woesearchaeales; GW2011-AR4; GCA-2686855	0	0	0	0	0	0	0	0	0	0	0	0	0	0	0	0	0	0	0	0	0	0	0	0	0	0	0	0	0	0	0	0	0	0	3.11	0	0	0	0	0	0	0	0	0	0	0	0	0
363	Archaea;Nanoarchaeota; Nanoarchaeia; Woesearchaeales; GW2011-AR4; GCA-2688775	0	0	0	0	0	0	0	0	0	0	0	0	0	0	0	0	0	0	0	0	0	0	0	0	0	0	0.76	0	0.48	0	0	0	0	1.65	1.09	0	0	0	0	0	0	0	0	0	0	0	0	0
364	Archaea;Nanoarchaeota; Nanoarchaeia; Woesearchaeales; GW2011-AR4; GCA-2688925	0	0	0	0	0	0	0	0	0	0	0	0	0	0	0	0	0	0	0	0	0	0	0	0	0	0	0	0	0	0	0	0	0	0	0.53	0	0	0	0	0	0	0	0	0	0	0	0	0
365	Archaea;Nanoarchaeota; Nanoarchaeia; Woesearchaeales; GW2011-AR4; JACPDF01	0	0	0	0	0	0	0	0	0	0	0	0	0	0	0	0	0	0	0	0	0	0	0	0	0	0	0	0	0	0	0	0	0	0	2.12	0	0	0	0	0	0	0	0	0	0	0	0	0
366	Archaea;Nanoarchaeota; Nanoarchaeia; Woesearchaeales; GW2011-AR4; JACPJP01	0.86	0	0	0	0	0	0	0	0	0	0	0	0.78	0	0	0	0	0	0	0	0	0	0	0	0	0	0.84	0.42	0.64	0	0	0	0	3.5	12.21	0	0	0	0	0	0	0	0	0	0	0	0.37	0
367	Archaea;Nanoarchaeota; Nanoarchaeia; Woesearchaeales; GW2011-AR4; JACPJP01; JACPJP01 sp022565235	0	0	0	0	0	0	0	0	0	0	0	0	0	0	0	0	0	0	0	0	0	0	0	0	0	0	0	0	0	0	0	0	0	0	2.43	0	0	0	0	0	0	0	0	0	0	0	0	0
368	Archaea;Nanoarchaeota; Nanoarchaeia; Woesearchaeales; GW2011-AR4; JAGVXV01	0	0	0	0	0	0	0	0	0	0	0	0	0	0	0	0	0	0	0	0	0	0	0	0	0	0	0	0	0	0	0	0	0	0	2.59	0	0	0	0	0	0	0	0	0	0	0	0	0
369	Archaea;Nanoarchaeota; Nanoarchaeia; Woesearchaeales; GW2011-AR4	0.92	0	0	0	0	0	0	0	1.34	0	0	0	0.91	0	0	0	0	0	0	0	0	0	0	0.77	0.21	0.6	1.4	0.56	1.38	0	0	0	0	2.24	4.11	0.35	0.38	0.42	0.56	0.51	0	0	0	0.49	0.38	0.34	0.18	0.65
370	Archaea;Nanoarchaeota; Nanoarchaeia; Woesearchaeales; GW2011-AR9; JAAOXZ01	0	0	0	0	0	0	0	0	0	0	0	0	0	0	0	0	0	0	0	0	0	0	0	0	0	0	0.53	0	0	0	0	0	0	2.25	0	0	0	0	0	0	0	0	0	0	0	0	0	0
371	Archaea;Nanoarchaeota; Nanoarchaeia; Woesearchaeales; GW2011-AR9; JABJOX01	0	0	0	0	0	0	0	0	0	0	0	0	0	0	0	0	0	0	0	0	0	0	0	0	0	0	0	0	0	0	0	0	0	0	2.5	0	0	0	0	0	0	0	0	0	0	0	0	0
372	Archaea;Nanoarchaeota; Nanoarchaeia; Woesearchaeales; GW2011-AR9; JACPIL01	0	0	0	0	0	0	0	0	0	0	0	0	0	0	0	0	0	0	0	0	0	0	0	0	0	0	0	0	0	0	0	0	0	0	0.62	0	0	0	0	0	0	0	0	0	0	0	0	0
373	Archaea;Nanoarchaeota; Nanoarchaeia; Woesearchaeales; GW2011-AR9; JAHJDB01	0	0	0	0	0	0	0	0	0	0	0	0	0	0	0	0	0	0	0	0	0	0	0	0	0	0	0	0	0	0	0	0	0	0	3.97	0	0	0	0	0	0	0	0	0	0	0	0	0
374	Archaea;Nanoarchaeota; Nanoarchaeia; Woesearchaeales; GW2011-AR9; JAHJDQ01	0	0	0	0	0	0	0	0	0	0	0	0	0	0	0	0	0	0	0	0	0	0	0	0	0	0	0	0	0	0	0	0	0	0	0.57	0	0	0	0	0	0	0	0	0	0	0	0	0
375	Archaea;Nanoarchaeota; Nanoarchaeia; Woesearchaeales; GW2011-AR9; JAHJGQ01	0	0	0	0	0	0	0	0	0	0	0	0	0	0	0	0	0	0	0	0	0	0	0	0	0	0	0	0	0	0	0	0	0	0	2.68	0	0	0	0	0	0	0	0	0	0	0	0	0
376	Archaea;Nanoarchaeota; Nanoarchaeia; Woesearchaeales; GW2011-AR9	0	0	0	0	0	0	0	0	0	0	0	0	0.47	0	0	0	0	0	0	0	0	0	0	0	0	0.4	0.92	0.37	1.73	0	0	0	0	1.86	9.59	0	0	0	0	0.7	0	0	0	0	0	0.41	0.59	1.22
377	Archaea;Nanoarchaeota; Nanoarchaeia; Woesearchaeales; JACPBV01; JAHJAV01	1.04	0	0	0	0	0	0	0	0	0	0	0	0.45	0	0	0	0	0	0	0	0	0	0	0	0	0	1.26	0	0	0	0	0	0	2.02	0	0	0	0	0	0	0	0	0	0	0	0	0	0
378	Archaea;Nanoarchaeota; Nanoarchaeia; Woesearchaeales; JACPBV01; JAHWHQ01	1.47	0	0	0	0	0	0	0	0.48	0	0	0	0.65	0	0	0	0	0	0	0	0	0	0	1.06	0	0.59	4.42	0.55	0.76	0	0	0	0	7.02	0	0	0	0	0	0	0	0	0	0	0	0	0	0
379	Archaea;Nanoarchaeota; Nanoarchaeia; Woesearchaeales; JACPBV01	0.49	0	0	0	0	0	0	0	0.18	0	0	0	0.33	0	0	0	0	0	0	0	0	0	0	0.28	0	0.23	0.68	0.4	0.17	0	0	0	0	1.26	0	0	0	0	0	0	0	0	0	0	0	0	0	0
380	Archaea;Nanoarchaeota; Nanoarchaeia; Woesearchaeales; JAFCFN01; JAFCFN01	1.02	0	0	0	0	0	0	0	0	0	0	0	0.69	0	0	0	0	0	0	0	0	0	0	0	0	0	0	0	0	0	0	0	0	0.43	0	0	0	0	0	0	0	0	0	0	0	0	0	0
381	Archaea;Nanoarchaeota; Nanoarchaeia; Woesearchaeales; JAGVXP01; JAGVXP01	0	0	0	0	0	0	0	0	0	0	0	0	0	0	0	0	0	0	0	0	0	0	0	0	0	0	0.37	0	0	0	0	0	0	0.62	0	0	0	0	0	0	0	0	0	0	0	0	0	0
382	Archaea;Nanoarchaeota; Nanoarchaeia; Woesearchaeales; JAGWAF01; JAFGCE01	0.39	0	0	0	0	0	0	0	0	0	0	0	0.66	0	0	0	0	0	0	0	0	0	0	0	0	0	0	0	0	0	0	0	0	0.53	0	0	0	0	0	0	0	0	0	0	0	0	0	0
383	Archaea;Nanoarchaeota; Nanoarchaeia; Woesearchaeales; JAGWAF01	0	0	0	0	0	0	0	0	0	0	0	0	0.05	0	0	0	0	0	0	0	0	0	0	0	0	0	0	0	0	0	0	0	0	0.12	0	0	0	0	0	0	0	0	0	0	0	0	0	0
384	Archaea;Nanoarchaeota; Nanoarchaeia; Woesearchaeales; JAHWIC01; JAHWIC01	0.63	0	0	0	0	0	0	0	0.38	0	0	0	0	0	0	0	0	0	0	0	0	0	0	0	0	0	0.76	0	0	0	0	0	0	1.2	0	0	0	0	0	0	0	0	0	0	0	0	0	0
385	Archaea;Nanoarchaeota; Nanoarchaeia; Woesearchaeales; PXDW01; PXDW01	0	0	0	0	0	0	0	0	0	0	0	0	0	0	0	0	0	0	0	0	0	0	0	0	0	0	0	0	0	0	0	0	0	0	0	0	0	0	0	0	0	0	0	0	0	0	0	0
386	Archaea;Nanoarchaeota; Nanoarchaeia; Woesearchaeales; SKGA01; SKGA01	0	0	0	0	0	0	0	0	0	0	0	0	0	0	0	0	0	0	0	0	0	0	0	0	0	0	0	0.39	0.48	0	0	0	0	0	0	0	0	0	0	0	0	0	0.37	0	0	0	0	0
387	Archaea;Nanoarchaeota; Nanoarchaeia; Woesearchaeales; SM23-78; SM23-78	0	0	0	0	0	0	0	0	0	0	0	0	0.42	0	0	0	0	0	0	0	0	0	0	0	0	0	0	0	0.36	0	0	0	0	0.43	0	0.68	1.23	1.07	0	0	0	0	0	0	0	0	0	0
388	Archaea;Nanoarchaeota; Nanoarchaeia; Woesearchaeales; UBA10216; JAFGRH01	0	0	0	0	0	0	0	0	0	0	0	0	0	0	0	0	0	0	0	0	0	0	0	0	0	0	0	0	0	0	0	0	0	0	0	0	0	0	0	0	0	0	0	0	0	0	0.79	0
389	Archaea;Nanoarchaeota; Nanoarchaeia; Woesearchaeales; UBA10216	0	0	0	0	0	0	0	0	0	0	0	0	0	0	0	0	0	0	0	0	0	0	0	0	0	0	0	0	0.64	0	0	0	0	0.52	0	0	0	0	0	0	0	0	0	0	0	0	0.05	0
390	Archaea;Nanoarchaeota; Nanoarchaeia; Woesearchaeales; UBA11576; JABMQF01	0	0	0	0	0	0	0	0	0	0	0	0	0	0	0	0	0	0	0	0	0	0	0	0	0	0	0	0	0	0	0	0	0	0	0	0	0	0	0	0	0	0	0	0	0	0.37	0	0.36
391	Archaea;Nanoarchaeota; Nanoarchaeia; Woesearchaeales; UBA11576	0	0	0	0	0	0	0	0	0	0	0	0	0	0	0	0	0	0	0	0	0	0	0	0	0	0	0	0	0.34	0	0	0	0	0	0	0	0	0	0	0	0	0	0	0	0	0.16	0	0
392	Archaea;Nanoarchaeota; Nanoarchaeia; Woesearchaeales; UBA12501	0	0	0	0	0	0	0	0	0	0	0	0	0.34	0	0	0	0	0	0	0	0	0	0	0	0	0	0	0	0.3	0	0	0	0	0.43	0	0	0	0	0	0.31	0	0	0	0	0	0	0	0.29
393	Archaea;Nanoarchaeota; Nanoarchaeia; Woesearchaeales; UBA525; UBA153	0	0	0	0	0	0	0	0	0	0	0	0	0	0	0	0	0	0	0	0	0	0	0	0	0	0	0	0	0.46	0	0	0	0	0	0	0.48	0.39	0	0	0	0	0	0	0	0.42	0	0	0
394	Archaea;Nanoarchaeota; Nanoarchaeia; Woesearchaeales; UBA525; UBA525	0	0	0	0	0	0	0	0	0	0	0	0	0	0	0	0	0	0	0	0	0	0	0	0	0	0	0	0	0.58	0	0	0	0	0	0	0	0	0	0	0	0	0	0	0	0	0	0	0
395	Archaea;Nanoarchaeota; Nanoarchaeia; Woesearchaeales; UBA525	0	0	0	0	0	0	0	0	0	0	0	0	0	0	0	0	0	0	0	0	0	0	0	0	0	0	0	0	0.1	0	0	0	0	0	0	0.12	0	0	0	0	0	0	0	0	0.21	0	0	0
396	Archaea;Nanoarchaeota; Nanoarchaeia; Woesearchaeales; UBA583; UBA583	0	0	0	0	0	0	0	0	0	0	0	0	0	0	0	0	0	0	0	0	0	0	0	0	0	0	0	0	0.64	0	0	0	0	0	0	0	0	0	0	0	0	0	0	0	0	0	0	0
397	Archaea;Nanoarchaeota; Nanoarchaeia; Woesearchaeales; UBA9642; UBA9642	0	0	0	0	0	0	0	0	0	0	0	0	0	0	0	0	0	0	0	0	0	0	0	0	0	0	0	0	0	0	0	0	0	0	0	3.18	1.36	1.33	0	0	0	0	0	0	0	0	0	0
398	Archaea;Nanoarchaeota; Nanoarchaeia; Woesearchaeales; UBA9642	0	0	0	0	0	0	0	0	0	0	0	0	0	0	0	0	0	0	0	0	0	0	0	0	0	0	0	0	0	0	0	0	0	0	0	0	0	0.15	0	0	0	0	0	0	0	0	0	0
399	Archaea;Nanoarchaeota; Nanoarchaeia; Woesearchaeales; WJIZ01; JAAOYF01	0	0	0	0	0	0	0	0	0	0	0	0	0	0	0	0	0	0	0	0	0	0	0	0	0	0	0	0	0.4	0	0	0	0	0	0	0	0	0	0	0	0	0	0	0	0	0	0	0
400	Archaea;Nanoarchaeota; Nanoarchaeia; Woesearchaeales; WJIZ01; WJIZ01	0	0	0	0	0	0	0	0	0	0	0	0	0	0	0	0	0	0	0	0	0	0	0	0	0	0	0.42	0	0.59	0	0	0	0	0	0	0	0	0	0	0	0	0	0	0	0	0	0	0
401	Archaea;Nanoarchaeota; Nanoarchaeia; Woesearchaeales; WJIZ01	0	0	0	0	0	0	0	0	0	0	0	0	0	0	0	0	0	0	0	0	0	0	0	0	0	0	0.59	0	0.45	0	0	0	0	0.28	0	0	0	0	0	0.1	0	0	0	0	0.05	0	0	0
402	Archaea;Nanoarchaeota; Nanoarchaeia; Woesearchaeales; WJKL01; JAAOYC01	0	0	0	0	0	0	0	0	0	0	0	0	0.38	0	0	0	0	0	0	0	0	0	0	0	0	0	0	0	0	0	0	0	0	0	0	0	0	0	0	0	0	0	0	0	0	0	0	0
403	Archaea;Nanoarchaeota; Nanoarchaeia; Woesearchaeales; WJKL01; JAHWIB01	2.26	0	0	0	0	0	0	0	0	0	0	0	0.97	0	0	0	0	0	0	0	0	0	0	0.48	0	0	0	0	0	0	0	0	0	0.84	0	0	0	0	0	0	0	0	0	0	0	0	0	0
404	Archaea;Nanoarchaeota; Nanoarchaeia; Woesearchaeales; WJKL01; JAHWIM01	0.52	0	0	0	0	0	0	0	0	0	0	0	0	0	0	0	0	0	0	0	0	0	0	0	0	0	0	0	0	0	0	0	0	0.42	0	0	0	0	0	0	0	0	0	0	0	0	0	0
405	Archaea;Nanoarchaeota; Nanoarchaeia; Woesearchaeales; WJKL01	0.55	0.13	0	0	0	0	0	0	0	0	0	0	0.63	0	0	0	0	0	0	0	0	0	0	0.48	0	0	0.35	0	0.47	0	0	0	0	0.92	0	0	0	0	0.22	0.64	0	0	0	0	0	0	0	0
406	Archaea;Nanoarchaeota; Nanoarchaeia; Woesearchaeales; WJKR01; WJKR01	0	0	0	0	0	0	0	0	0	0	0	0	0	0	0	0	0	0	0	0	0	0	0	0	0	0	0	0	0	0	0	0	0	0	0	0	0	0	0	0	0	0	0	0	1.07	0	0	0
407	Archaea;Nanoarchaeota; Nanoarchaeia; Woesearchaeales	7.33	0.55	0.88	1.71	0.55	0.76	0	0	4.82	0	0	0	8.14	0	1.21	0	0	0	0	0.37	2.98	2.59	2.13	5.55	1.94	4.09	10.12	5.22	11.77	0	0	0	0.44	12.45	5.11	4.83	6.04	5.52	4.44	5.94	1.67	2.65	4.47	5.03	5.11	6.8	2.06	4.86
408	Archaea;Nanoarchaeota; Nanoarchaeia	1.25	0.76	0.64	0.92	0.61	1	0.73	0.51	2.12	0.21	0.5	0.58	0.4	0.47	0.92	0.63	0.64	0	0.27	0.52	2.28	2.28	1.31	0.77	1.93	0.85	3.67	2.31	2.15	0.17	1.05	1.31	1.21	0.22	2.31	1.43	0.36	0.98	0.53	0.98	3.77	2.25	1.33	1.89	1.08	0.7	1.05	0.9
409	Archaea;SpSt-1190; SpSt-1190	0	0	0	0	0	0	0	0	0	0	0	0	0	0	0	0	0	0	0	0	0	0	0	0	0	0	0	0	0	0	0	0	0	0	0	0	0.05	0	0	0	0	0	0	0	0	0	0	0
410	Archaea;Thermoplasmatota; E2; DHVEG-1; B18-G2	0	0	0	0	0	0	0	0	0.39	0	0	0	0	0	0	0	0	0	0	0	0	0	0	0	0	0	0	0	0	0	0	0	0	0	0	0	0	0	0	0	0	0	0	0	0	0	0	0
411	Archaea;Thermoplasmatota; E2; DHVEG-1; DHVEG-1; B82-G9	0	0	0	0	0	0	0	0	0.38	0	0	0	0.6	0	0	0	0	0	0	0	0	0	0	0	0	0	0	0	0	0	0	0	0	0	0	0	0	0	0	0	0	0	0	0	0	0	0	0
412	Archaea;Thermoplasmatota; E2; DHVEG-1; DHVEG-1; JAFGDG01	0	0.75	0	0	0	0	0	0	0	0	0	0	0	0	0	0	0.35	0	0	0	0	0	0	0	0	0	0	0	0	0	0	0	0	0	0	0	0	0	0	0	0	0	0	0	0	0	0	0
413	Archaea;Thermoplasmatota; E2; DHVEG-1; DHVEG-1; JAFGPP01	0	0	0	0	0	0	0	0	0	0	0	0	0	0	0	0	0	0	0	0	0	0	0	0	0	0	0	0	0	0	0	0	0	0	0	0	0	0	0	0	0	0	0	0	0	0	1.82	8.26
414	Archaea;Thermoplasmatota; E2; DHVEG-1; DHVEG-1; JAGLML01	4.13	5.45	1.43	5.36	2.33	1.03	1.13	1.3	0.92	0	0	0	3.08	0.75	7.21	1.4	0	0	0	0	6.91	4.46	0	1.16	0.62	0	1.82	0	1.04	0	0	1.7	0	1.18	0	0	0	0	0.83	1.08	0	0	0	0	0	0	0	0.63
415	Archaea;Thermoplasmatota; E2; DHVEG-1; DHVEG-1; JAGLML01; JAGLML01 sp020350825	0	0	0	0	0	0	0	0	0	0	0	0	0	0	0	0	0	0	0	0	3.06	0	0	0	0	0	0	0	0	0	0	0	0	0	0	0	0	0	0	0	0	0	0	0	0	0	0	0
416	Archaea;Thermoplasmatota; E2; DHVEG-1; DHVEG-1; JAGLML01; JAGLML01 sp023140035	1.86	0	0	0	0	0	0	0	0	0	0	0	0.86	0	0	0	0	0	0	0	11.3	0	0	0	0	0	0	0	0	0	0	0	0	0	0	0	0	0	0	0	0	0	0	0	0	0	0	0
417	Archaea;Thermoplasmatota; E2; DHVEG-1; DHVEG-1; JAJISJ01	0.21	0.6	0.21	0.48	0.25	0.34	0	0	0	0	0	0	0.27	0	0	0	0	0	0	0	0	0	0	0	0	0	0	0	0	0	0	0	0	0	0	0	0	0	0	0.35	0	0	0	0	0	0.37	0	0
418	Archaea;Thermoplasmatota; E2; DHVEG-1; DHVEG-1; JAJISJ01; JAJISJ01 sp022848765	0	0	0.73	0	0	0	0	0	0	0	0	0	0	0	0	0	0	0	0	0	0	0	0	0	0	0	0	0	0	0	0	0	0	0	0	0	0	0	0	0	0	0	0	0	0	0	0	0
419	Archaea;Thermoplasmatota; E2; DHVEG-1; DHVEG-1; M9B1D	0.55	1.09	0	0.8	0	0	0	0	0	0	0	0	0.52	0	0	0	0	0	0	0	0	0	0	0	0	0	0	0	0	0	0	0	0	0	0	0	0.98	1.98	2.59	2.14	0	0	0	0.47	0	0.89	0	0
420	Archaea;Thermoplasmatota; E2; DHVEG-1; DHVEG-1; SG8-52-3	2.34	4.06	1.58	2.78	1.29	0.75	0.42	0	1.38	0	0	0	2.98	0	0	0	1.33	1.66	0	0	0	0	0	0.68	0	0	0	0	0	0	0	0	0	0	0	0	0.55	0.93	1.58	5.33	0	0	0	0.88	0	2.06	0	0.88
421	Archaea;Thermoplasmatota; E2; DHVEG-1; DHVEG-1; SM1-50	0	0.4	0	0.54	0	0	0	0	0	0	0	0	0.44	0	0.77	0	0	0	0	0	0	0	0	0	0	0	0	0	0	0	0	0	0	0	0	0.37	2.08	1.98	1.62	1.45	0	9.26	0	0	0	0	0	0
422	Archaea;Thermoplasmatota; E2; DHVEG-1; DHVEG-1	2.92	2.4	1.84	3.55	2.25	1.14	1.18	0.77	3.31	0	0	0	3.33	0.48	1.78	0.92	1.68	2.16	0	0	1.35	2.04	0.52	1.26	0.8	0.72	1.39	0.84	0.99	0	0	1.11	0	1.24	0	0.13	1.75	2.41	2.12	2.91	0	0.37	0	1.08	0	1.67	1.54	3.52
423	Archaea;Thermoplasmatota; E2; DHVEG-1	0.1	0	0	0.04	0.21	0	0	0.12	0.89	0	0	0	0.05	0	0	0	0.1	0	0	0	0.16	0	0.05	0.01	0.05	0.06	0.2	0.08	0	0	0	0	0	0.16	0.25	0	0.08	0.14	0.18	0.22	0	0	0	0	0	0.05	0	0.05
424	Archaea;Thermoplasmatota; E2; UBA202; DSCA01	0	0	0	0	0	0	0	0	0.32	0	0	0	0	0	0	0	0	0	0	0	0	0	0	0	0	0	0	0	0	0	0	0	0	0	0	0	0	0	0	0	0	0	0	0	0	0	0	0
425	Archaea;Thermoplasmatota; E2; UBA202; JdFR-43; JdFR-43	0	0	0	0	0	0	0	0	0.37	0	0	0	0	0	0	0	0	0	0	0	0	0	0	0	0	0	0	0	0	0	0	0	0	0	0	0	0	0	0	0	0	0	0	0	0	0	0	0
426	Archaea;Thermoplasmatota; E2; UBA202; JdFR-43	0	0	0	0	0	0	0	0	0.89	0	0	0	0	0	0	0	0	0	0	0	0	0	0	0	0	0	0	0	0	0	0	0	0	0	0	0	0	0	0	0	0	0	0	0	0	0	0	0
427	Archaea;Thermoplasmatota; E2; UBA202	0	0	0	0	0	0	0	0	1.2	0	0	0	0	0	0	0	0	0	0	0	0	0	0	0	0	0	0	0	0	0	0	0	0	0.21	0	0	0	0	0	0	0	0	0	0	0	0.11	0	0
428	Archaea;Thermoplasmatota; E2	0	0.11	0	0.05	0	0	0	0	0.84	0	0	0	0.23	0	0.11	0.05	0	0	0	0	0.25	0.05	0.05	0.05	0	0	0.12	0.11	0	0	0	0.05	0.47	0.3	0.11	0.14	0.06	0.05	0.3	0.06	0.21	0.05	0	0.14	0	0.17	0.05	0.11
429	Archaea;Thermoplasmatota; EX4484-6; EX4484-6; EX4484-6; JAFGLL01	0	0	0	0	0	0	0	0	0	0	0	0	0	0	0	0	0	0	0	0	0	0	0	0	0	0	0	0	0	0	0	0	0	0	0	0	0	0	0	0	0	0	0	0.58	0	0.64	0	0
430	Archaea;Thermoplasmatota; EX4484-6; EX4484-6; EX4484-6	0	0	0	0	0	0	0	0	0	0	0	0	0	0	0	0	0	0	0	0	0	0	0	0	0	0	0	0	0	0	0	0	0	0	0	0	0	0	0	0	0	0	0	0.05	0.21	0.35	0	0
431	Archaea;Thermoplasmatota; EX4484-6; EX4484-6	0	0	0	0	0	0	0	0	0	0	0	0	0	0	0	0	0	0	0	0	0	0	0	0	0	0	0	0	0	0	0	0	0	0	0	0	0	0	0	0	0	0	0	0.1	0.15	0.1	0	0
432	Archaea;Thermoplasmatota; JAEHCK01; JAEHCK01; JAEHCK01; JAEHCK01	0	0	0	0	0	0	0	0	0	0	0	0	0	0	0	0	0	0	0	0	0	0	0	0	0	0	0.05	0	0	0	0	0	0	0	0	0	0	0	0	0.4	0	0	0	0	0	0	0	0
433	Archaea;Thermoplasmatota; JAEHCK01; JAEHCK01	0	0	0	0	0	0	0	0	0	0	0	0	0.12	0	0	0	0	0	0	0	0	0	0	0	0	0	0.05	0	0	0	0	0	0	0.05	0	0	0	0	0	0.16	0	0	0	0	0	0.09	0	0
434	Archaea;Thermoplasmatota; Poseidoniia; MGIII; CG-Epi1; CG-Epi1	0	0	0	0	0	0	0	0	0	0	0	0	0	0	0	0	0	0	0	0	0	0	0	0	0	0	0	0	0	0	0	0	0	0	0	0	0	0	0	0	0	0	0	0	0	0	0	0
435	Archaea;Thermoplasmatota; Poseidoniia; Poseidoniales; Poseidoniaceae; MGIIa-K1	0	0	0	0	0	0	0	0	0	0	0	0	0	0	0	0	0	0	0	0	0	0	0	0	0	0	0	0	0	0	0	0	0	0	0.53	0	0	0	0	0	0	0	0	0	0	0	0	0
436	Archaea;Thermoplasmatota; Poseidoniia; Poseidoniales; Poseidoniaceae; MGIIa-L1	0	0	0	0	0	0	0	0	0	0	0	0	0	0	0	0	0	0	0	0	0.39	0	0	0	0	0	0.46	0	0.93	0	0	0	0	0	0.48	0	0	0	0	0	0	0	0	0	0	0	0	0
437	Archaea;Thermoplasmatota; Poseidoniia; Poseidoniales; Poseidoniaceae; MGIIa-L1; MGIIa-L1 sp002702945	0	0	0	0	0	0	0	0	0	0	0	0	0	0	0	0	0	0	0	0	0	0	0	0	0	0	0	0	0	0	0	0	0	0	0	0	0	0	0	0	0	0	0	0	0	0	0	0
438	Archaea;Thermoplasmatota; Poseidoniia; Poseidoniales; Poseidoniaceae	0	0	0	0	0	0	0	0	0	0	0	0	0	0	0	0	0	0	0	0	0.33	0	0	0	0	0	0.67	0.46	0.72	0	0	0	0	0.24	0.58	0	0	0	0	0	0	0	0	0	0	0	0	0
439	Archaea;Thermoplasmatota; Poseidoniia; Poseidoniales; Thalassarchaeaceae; MGIIb-O1	0	0	0	0	0	0	0	0	0	0	0	0	0	0	0	0	0	0	0	0	0	0	0	0	0	0	0	0	0	0	0	0	0	0	0	0	0	0	0	0	0	0	0	0	0	0	0	0
440	Archaea;Thermoplasmatota; Poseidoniia; Poseidoniales; Thalassarchaeaceae; MGIIb-O2	0	0	0	0	0	0	0	0	0	0	0	0	0	0	0	0	0	0	0	0	0.34	0	0	0	0	0	0.43	0	0.38	0	0	0	0	0	0	0	0	0	0	0	0	0	0	0	0	0	0	0
441	Archaea;Thermoplasmatota; Poseidoniia; Poseidoniales; Thalassarchaeaceae; MGIIb-O3	0	0	0	0	0	0	0	0	0	0	0	0	0	0	0	0	0	0	0	0	0	0	0	0	0	0	0	0	0	0	0	0	0	0	0	0	0	0	0	0	0	0	0	0	0	0	0	0
442	Archaea;Thermoplasmatota; Poseidoniia; Poseidoniales; Thalassarchaeaceae; MGIIb-O5	0	0	0	0	0	0	0	0	0	0	0	0	0	0	0	0	0	0	0	0	0	0	0	0	0	0	0	0	0	0	0	0	0	0	0	0	0	0	0	0	0	0	0	0	0	0	0	0
443	Archaea;Thermoplasmatota; Poseidoniia; Poseidoniales; Thalassarchaeaceae	0	0	0	0	0	0	0	0	0	0	0	0	0	0	0	0	0	0	0	0	0.82	0.11	0	0	0.4	0.34	0.44	0	0.52	0	0	0	0	0.45	0.62	0	0	0	0	0	0	0	0	0	0	0	0	0
444	Archaea;Thermoplasmatota; Poseidoniia; Poseidoniales	0	0	0	0.13	0	0	0	0	0	0	0	0	0	0	0	0	0	0	0	0	0.24	0.18	0.14	0	0.12	0.12	0.22	0.21	0.46	0	0	0.11	0	0.17	0.21	0	0	0	0	0	0	0	0	0	0	0	0	0
445	Archaea;Thermoplasmatota; Poseidoniia	0	0	0	0.04	0	0	0	0	0	0	0	0	0	0	0	0	0	0	0	0	0.11	0	0.11	0.11	0.05	0	0.2	0.26	0.25	0	0	0.11	0	0.16	0.05	0	0	0	0	0	0	0	0	0	0	0	0	0
446	Archaea;Thermoplasmatota; Themoplasmata_A; DTKX01; GCA-020343715; GCA-020343715	0	0	1.22	0.72	0.51	0	0	0	0	0	0	0	0	0	0	0	0	0	0	0	0	0	0	0	0	0	0	0	0	0	0	0	0	0	0	0	0	0	0	0	0	0	0	0	0	0	0	0
447	Archaea;Thermoplasmatota; Themoplasmata_A; DTKX01; VGTL01; VGTL01	0	0	0	0	0	0	0	0	0	0	0	0	0	0	0	0	0	0	0	0	0	0	0	0	0	0	0	0	0	0	0	0	0	0	0	0	0	0	0.53	1.31	0	1.4	0	0	0	0	0	0
448	Archaea;Thermoplasmatota; Themoplasmata_A; DTKX01	0	0	0.08	0.04	0	0	0	0	0	0	0	0	0	0	0	0	0	0	0	0	0	0	0	0.05	0	0	0	0	0	0	0	0	0	0	0	0	0	0	0.26	0.36	0	0.11	0	0	0	0	0	0
449	Archaea;Thermoplasmatota; Thermoplasmata; GCA-020350865; GCA-020350865; GCA-020348445	0	0	0	0	0	0	0	0	0.39	0	0	0	0	0	0	0	0	0	0	0	0	0	0	0	0	0	0	0	0	0	0	0.37	0	1.9	0	0	0	0	0	0	0	0	0	0	0	0	0	0
450	Archaea;Thermoplasmatota; Thermoplasmata; GCA-020350865; GCA-020350865	0	0	0	0	0	0	0	0	0	0	0	0	0	0	0	0	0	0	0	0	0	0	0	0	0	0	0	0	0	0	0	0	0	0.11	0	0	0	0	0	0	0	0	0	0	0	0	0	0
451	Archaea;Thermoplasmatota; Thermoplasmata; Methanomassiliicoccales; UBA472; UBA472	0	0	0	0	0	0	0	0	0	0	0	0	0	0	0	0	0	0	0	0	0	0	0	0	0	0	0	0	0	0	0	0	0	0	0	0.6	0	0	0	0	0	0	0	0	0	0	0	0
452	Archaea;Thermoplasmatota; Thermoplasmata; Methanomassiliicoccales; UBA472	0	0	0	0	0	0	0	0	0	0	0	0	0	0	0	0	0	0	0	0	0	0	0	0	0	0	0	0	0	0	0	0	0	0	0	0.02	0	0	0	0	0	0	0	0	0	0	0	0
453	Archaea;Thermoplasmatota; Thermoplasmata; Methanomassiliicoccales	0	0	0	0	0	0	0	0	0	0	0	0	0	0	0	0	0	0	0	0	0.65	0	0	0	0	0	0	0	0	0	0	0	0	0	0	0.11	0	0	0	0	0.27	0	0	0	0	0.18	0	0
454	Archaea;Thermoplasmatota; Thermoplasmata; RBG-16-68-12; JAGMCJ01; JAGMCJ01	0	0	0	0	0	0	0	0	0	0	0	0	0	0	0	0	0	0	0	0	0	0	0	0	0	0	0	0	0	0	0	0	0	3.54	0	0	0	0	0	0	0	0	0	0	0	0	0	0
455	Archaea;Thermoplasmatota; Thermoplasmata; RBG-16-68-12; JAGMCJ01; JAGMCJ01; JAGMCJ01 sp023136265	0	0	0	0	0	0	0	0	0	0	0	0	0	0	0	0	0	0	0	0	0	0	0	0	0	0	0	0	0	0	0	0	0	15.15	0	0	0	0	0	0	0	0	0	0	0	0	0	0
456	Archaea;Thermoplasmatota; Thermoplasmata; RBG-16-68-12; JAJISG01; JAJISG01	0	0	0	0	0	0	0	0	0	0	0	0	0	0	0	0	0	0	0	0	0	0	0	0	0	0	0	0	0	0	0	0	0	0	10.76	0	0	0	0	0	0	0	0	0	0	0	0	0
457	Archaea;Thermoplasmatota; Thermoplasmata; RBG-16-68-12; JAJISG01; JAJISK01	0	0	0	0	0	0	0	0	0	0	0	0	0	0	0	0	0	0	0	0	0	0	0	0	0	0	0	0	0	0	0	0	0	0	33.66	0	0	0	0	0	0	0	0	0	0	0	0	0
458	Archaea;Thermoplasmatota; Thermoplasmata; RBG-16-68-12; JAJISG01; JAJISK01; JAJISK01 sp022848785	0	0	0	0	0	0	0	0	0	0	0	0	0	0	0	0	0	0	0	0	0	0	0	0	0	0	0	0	0	0	0	0	0	0	41.74	0	0	0	0	0	0	0	0	0	0	0	0	0
459	Archaea;Thermoplasmatota; Thermoplasmata; RBG-16-68-12; JAJISG01	0	0	0	0	0	0	0	0	0	0	0	0	0	0	0	0	0	0	0	0	0	0	0	0	0	0	0	0	0	0	0	0	0	0	3.81	0	0	0	0	0	0	0	0	0	0	0	0	0
460	Archaea;Thermoplasmatota; Thermoplasmata; RBG-16-68-12; RBG-16-68-12; RBG-16-68-12	0	0	0	0	0	0	0	0	0	0	0	0	0	0	0	0	0	0	0	0	0.47	0	0	0	0	0	0.66	0.74	0	0	0	0	0	0	0	0	0	0	0	0	0.69	0	0	0	0	0	0	0
461	Archaea;Thermoplasmatota; Thermoplasmata; RBG-16-68-12; RBG-16-68-12	0	0	0	0	0	0	0	0	0	0	0	0	0	0	0	0	0	0	0	0	0.01	0	0	0	0	0	0.18	0.17	0	0	0	0	0	0	0	0	0	0	0	0	0	0	0	0	0	0	0	0
462	Archaea;Thermoplasmatota; Thermoplasmata; RBG-16-68-12; SOIM01; JAGLME01	0	0	0	0	0	0	0	0	0	0	0	0	0	0	0	0	0	0	0	0	0	0	0	0	0	0	0	0	0	0	0	0	0	0.65	0	0	0	0	0	0	0	0	0	0	0	0	0	0
463	Archaea;Thermoplasmatota; Thermoplasmata; RBG-16-68-12; SOIM01; JAGLME01; JAGLME01 sp023140195	0	0	0	0	0	0	0	0	0	0	0	0	0	0	0	0	0	0	0	0	0	0	0	0	0	0	0	0	0	0	0	0	0	1.85	0	0	0	0	0	0	0	0	0	0	0	0	0	0
464	Archaea;Thermoplasmatota; Thermoplasmata; RBG-16-68-12; SOIM01	0	0	0	0	0	0	0	0	0	0	0	0	0	0	0	0	0	0	0	0	0	0	0	0	0	0	0	0	0	0	0	0	0	0.18	0	0	0	0	0	0	0	0	0	0	0	0	0	0
465	Archaea;Thermoplasmatota; Thermoplasmata; RBG-16-68-12	0	0	0	0	0	0	0	0	0	0	0	0	0	0	0	0	0	0	0	0	0.31	0	0	0	0	0	0.32	0.16	0	0	0	0	0	0.69	2.28	0	0	0	0	0	1.03	0.16	0	0	0	0	0	0
466	Archaea;Thermoplasmatota; Thermoplasmata; SG8-5; SG8-5	0	0	0	0	0	0	0	0	0	0	0	0	0	0	0	0	0	0	0	0	0	0	0	0	0	0	0	0	0	0	0	0	0	0.22	0	0	0	0	0.27	0	0	0	0	0	0	0	0	0
467	Archaea;Thermoplasmatota; Thermoplasmata; SG8-5	0	0	0	0	0	0	0	0	0	0	0	0	0	0	0	0	0	0	0	0	0	0	0	0	0	0	0	0	0	0	0	0	0	0.11	0	0	0	0	0	0	0	0	0	0	0	0	0	0
468	Archaea;Thermoplasmatota; Thermoplasmata; Thermoplasmatales; GCA-001856825; GCA-001856825	0	0	0	0	0	0	0	0	0	0	0	0	0	0	0	0	0	0	0	0	0	0	0	0	0	0	0	0	0	0	0	0	0	0	0	0	0	0	0	0	10.95	0	0	0	0	0	0	0
469	Archaea;Thermoplasmatota; Thermoplasmata; Thermoplasmatales; GCA-001856825; JAKAUZ01	0	0	0	0	0	0	0	0	0	0	0	0	0	0	0	0	0	0	0	0	0	0	0	0	0	0	0	0	0	0	0	0	0	0	0	0	0	0	0	0	0.39	0	0	0	0	0	0	0
470	Archaea;Thermoplasmatota; Thermoplasmata; Thermoplasmatales; GCA-001856825	0	0	0	0	0	0	0	0	0	0	0	0	0	0	0	0	0	0	0	0	0	0	0	0	0	0	0	0	0	0	0	0	0	0	0	0	0	0	0	0	1.68	0	0	0	0	0	0	0
471	Archaea;Thermoplasmatota; Thermoplasmata; Thermoplasmatales	0	0	0	0	0	0	0	0	0	0	0	0	0	0	0	0	0	0	0	0	0	0	0	0	0	0	0	0	0	0	0	0	0	0	0	0	0	0	0	0	0.37	0	0	0	0	0	0	0
472	Archaea;Thermoplasmatota; Thermoplasmata; UBA10834; DTMW01; DSAX01	0	0.5	0	0	0	0	0	0	0	0	0	0	0	0	0	0	0	0	0	0	10.54	0	0	0	0	0	0	0	0	0	0	0	0	0	0	0	0	0	0	0	0	0	0	0	0	0	0	0
473	Archaea;Thermoplasmatota; Thermoplasmata; UBA10834; UBA10834; COMBO-56-21	0	0	0	0	0	0	0	0	0	0	0	0	0	0	0	0	0	0	0	0	0	0	0	0	0	0	0	0	0	0	0	0	0	0	0	0	0.47	0	0.42	0	15.02	12.94	0	0	0	0	0	0
474	Archaea;Thermoplasmatota; Thermoplasmata; UBA10834; UBA10834; JAJYIS01	0	0	0	0	0	0	0	0	0	0	0	0	0	0	0	0	0	0	0	0	0	0	0	0	0	0	0	0	0	0	0	0	0	0	0	0	0	0	0	0	1.45	2.4	0	0	0	0	0	0
475	Archaea;Thermoplasmatota; Thermoplasmata; UBA10834; UBA10834; UBA10834	0	0	0	0	0	0	0	0	0	0	0	0	0	0	0	0	0	0	0	0	1.23	0.67	0.6	0	0	0.83	0.47	0	0	0	0	0	0	0	0	0	0	0	0	0	0	0.38	0	0	0	0	0	0
476	Archaea;Thermoplasmatota; Thermoplasmata; UBA10834; UBA10834; UBA9653	0	0	0	0	0	0	0	0	0	0	0	0	0	0	0	0	0	0	0	0	0	0	0	0	0	0	0	0	0	0	0	0	0	0	0	0	0	0	0.48	0	0	0	0	0	0	0	0	0
477	Archaea;Thermoplasmatota; Thermoplasmata; UBA10834; UBA10834	0	0	0	0	0	0	0	0	0	0	0	0	0	0	0	0	0	0	0	0	0.96	0.06	0.18	0	0	0	0.12	0	0	0	0	0	0	0	0	0	0	0.27	0.25	0	0.99	1.81	0	0	0	0	0	0
478	Archaea;Thermoplasmatota; Thermoplasmata; UBA10834	0	0.05	0	0	0	0	0	0	0	0	0	0	0	0	0	0	0	0	0	0	1	0.18	0.16	0	0	0	0	0	0	0	0	0	0	0	0	0.05	0	0	0.13	0	0	0	0	0	0	0	0	0
479	Archaea;Thermoplasmatota; Thermoplasmata; UBA184; UBA184; JAJYEA01	0	0	0	0	0	0	0	0	0	0	0	0	0	0	0	0	0	0	0	0	0	0	0	0	0	0	0	0	0	0	0	0	0	0	0	0	0	0	0	0	5.04	0	0	0	0	0	0	0
480	Archaea;Thermoplasmatota; Thermoplasmata; UBA184; UBA184	0	0	0	0	0	0	0	0	0	0	0	0	0	0	0	0	0	0	0	0	0	0	0	0	0	0	0	0	0	0	0	0	0	0	0	0	0	0	0	0	0.7	0	0	0	0	0	0	0
481	Archaea;Thermoplasmatota; Thermoplasmata; UBA184	0	0	0	0	0	0	0	0	0	0	0	0	0	0	0	0	0	0	0	0	0	0	0	0	0	0	0	0	0	0	0	0	0	0	0	0	0	0	0	0	0.07	0	0	0	0	0	0	0
482	Archaea;Thermoplasmatota; Thermoplasmata	0.62	0.93	0.72	0.46	0.51	0.21	0	0	2.68	0	0	0	1.15	0	0	0	0	0	0	0	2.49	1.73	1.8	0.96	0.76	1.04	1.3	1.1	0.67	0	0	0.37	1.6	2.13	1.49	0.8	0.35	0.87	1.01	1.19	5.61	1.07	0	0.88	0.37	0.9	0.42	0.91
483	Archaea;Thermoplasmatota	0.47	0.74	1.43	0.72	0.55	0.51	0.84	0.44	0.93	0	0.13	0	0.84	0.05	0.84	0.32	0.24	0.21	0.26	0.36	1.04	0.72	0.83	1.17	0.89	0.93	0.53	0.81	0.82	0	0	0.38	1.35	1.15	2.62	0.11	0.38	0.95	0.61	0.94	2.6	1.29	0.36	1.02	0.35	0.82	0.43	0.93
484	Archaea;Thermoproteota; Bathyarchaeia; 40CM-2-53-6; 40CM-2-53-6	0	0	0	0	0	0	0	0	0	0	0	0	0	0	0	0	0	0	0	0	0	0	0	0	0	0	0	0	0	0	0	0	0	0	0	0	0	0	0	0	0.67	0	0	0	0	0	0	0
485	Archaea;Thermoproteota; Bathyarchaeia; 40CM-2-53-6; DTDX01; DTDX01	0	0	0	0	0	0	0	0	0	0	0	0	0	0	0	0	0	0	0	0	0	0	0	0	0	0	0	0	0	0	0	0	0	0	0	0	0	0	0	0	1.69	0	0	0	0	0	0	0
486	Archaea;Thermoproteota; Bathyarchaeia; 40CM-2-53-6; DTGE01; DTGE01	0	0	0	0	0	0	0	0	0	0	0	0	0.56	0	0	0	0	0	0	0	0	0	0	0	0	0	0	0	0	0	0	0	0	0	0	0	0	0	0	0	0	0	0	0	0	0	0	5.93
487	Archaea;Thermoproteota; Bathyarchaeia; 40CM-2-53-6; FEN-987; FEN-987	0	0	0	0	0	0	0	0	0	0	0	0	0	0	0	0	0	0	0	0	0	0	0	0	0	0	0	0	0	0	0	0	0	0	0	0	0	0	0	0	530.79	76.01	0	0	0	0	0.85	3.22
488	Archaea;Thermoproteota; Bathyarchaeia; 40CM-2-53-6; FEN-987; JALHTB01	0	0	0	0	0	0	0	0	0	0	0	0	0	0	0	0	0	0	0	0	0	0	0	0	0	0	0	0	0	0	0	0	0	0	0	0	0	0	0	0	45.61	21.42	0	0	0	0	0	0
489	Archaea;Thermoproteota; Bathyarchaeia; 40CM-2-53-6; FEN-987	0	0	0	0	0	0	0	0	0	0	0	0	0	0	0	0	0	0	0	0	0	0	0	0	0	0	0	0	0	0	0	0	0	0	0	0	0	0	0	0	0	0	0	0	0	0	0.11	0.17
490	Archaea;Thermoproteota; Bathyarchaeia; 40CM-2-53-6; RBG-13-38-9; DTMT01	0	0	0	0	0	0	0	0	0	0	0	0	0	0	0	0	0	0	0	0	0	0	0	0	0	0	0	0	0	0	0	0	0	0	0	0	0	0	0	0	1.18	0	0	0	0	0	0	0
491	Archaea;Thermoproteota; Bathyarchaeia; 40CM-2-53-6; RBG-13-38-9; JAGTQV01	0	0	0	0	0	0	0	0	0	0	0	0	0	0	0	0	0	0	0	0	0	0	0	0	0	0	0	0	0	0	0	0	0	0	0	0	0	0	0	0	0.42	0	0	0	0	0	0	0
492	Archaea;Thermoproteota; Bathyarchaeia; 40CM-2-53-6; RBG-13-38-9; RBG-13-38-9	0	0	0	0	0	0	0	0	0	0	0	0	0.63	0	0	0	0	0	0	0	0	0.51	0.64	0.26	0.24	0	0.17	0	0	0	0	0	0	0.3	0	0	0	0	0	0.38	1.27	0	0	0	0	0	0.75	0
493	Archaea;Thermoproteota; Bathyarchaeia; 40CM-2-53-6; RBG-13-38-9; RBG-13-38-9; RBG-13-38-9 sp007050885	0	0	0	0	0	0	0	0	0	0	0	0	0	0	0	0	0	0	0	0	0	0	0	0	0	0	0	0	0	0	0	0	0	0	0	0	0	0	0	0	0	0	0	0	0	0	0	0
494	Archaea;Thermoproteota; Bathyarchaeia; 40CM-2-53-6; RBG-13-38-9; RBG-13-38-9; RBG-13-38-9 sp023144075	0	0	0	0	0	0	0	0	0	0	0	0	0	0	0	0	0	0	0	0	0	0	0	0	0	0	0	0	0	0	0	0	0	2.21	0	0	0	0	0	0	0	0	0	0	0	0	0	0
495	Archaea;Thermoproteota; Bathyarchaeia; 40CM-2-53-6; RBG-13-38-9	0	0	0	0	0	0	0	0	0	0	0	0	0.27	0	0	0	0	0	0	0	0	0.22	0.16	0	0.05	0	0.12	0	0	0	0	0	0	0	0	0	0	0	0.08	0.16	1.36	0.19	0	0	0	0	0.11	0
496	Archaea;Thermoproteota; Bathyarchaeia; 40CM-2-53-6	0.23	0	0.13	0	0	0	0	0	0.69	0	0	0	0.99	0	0	0	0	0	0	0	0.14	0.97	0.32	0.32	0.31	0.11	0.21	0	0	0	0	0	0.72	0.16	0	0	0	0	0.32	0.59	3.39	0.78	0	0	0	0	0.72	0.26
497	Archaea;Thermoproteota; Bathyarchaeia; B24	0	0	0	0	0	0	0	0	0	0	0	0	0	0	0	0	0	0	0	0	0	0	0	0	0	0	0	0	0	0	0	0	0	0	0	0	0	0	0	0	0.29	0	0	0	0	0	0	0
498	Archaea;Thermoproteota; Bathyarchaeia; B25; B25; B25	0	0	0	0	0	0	0	0	0	0	0	0	0	0	0	0	0	0	0	0	0	0	0	0	0	0	0	0	0	0	0	0	0	0	0	0	0	0	0	0	1.55	0	0	0	0	0	0	0
499	Archaea;Thermoproteota; Bathyarchaeia; B25; B25; EX4484-218	0	0	0	0	0	0	0	0	2.49	0	0	0	0.37	0	0	0	0	0	0	0	0	0	0	0	0	0	0	0	0	0	0	0	0	0	0	0	0	0	0	0	25.61	0.74	0	0	0	0	0	0
500	Archaea;Thermoproteota; Bathyarchaeia; B25; B25; JdFR-11	0	0	0	0	0	0	0	0	0	0	0	0	0	0	0	0	0	0	0	0	0	0	0	0	0	0	0	0	0	0	0	0	0	0	0	0	0	0	0	0	0.92	0	0	0	0	0	0	0
501	Archaea;Thermoproteota; Bathyarchaeia; B25; B25	0	0	0	0	0	0	0	0	1.1	0	0	0	0.33	0	0	0	0	0	0	0	0	0	0	0	0	0	0	0	0	0	0	0	0.46	0.23	0	0	0	0	0	0	2.07	0.24	0	0	0	0	0	0
502	Archaea;Thermoproteota; Bathyarchaeia; B26-1; B26-1; B17-G17	0	0	0	0	0	0	0	0	0	0	0	0	0	0	0	0	0	0	0	0	0	0	0	0	0	0	0	0	0	0	0	0	0	0	0	0	0	0	0	0	0.4	0	0	0	0	0	0	0
503	Archaea;Thermoproteota; Bathyarchaeia; B26-1; B26-1; B26-1	0	0	0	0	0	0	0	0	0	0	0	0	0	0	0	0	0	0	0	0	0	0	0	0	0	0	0	0	0	0	0	0	0	0	0	0	0	0	0	0	2.19	0	0	0	0	0	0.4	0
504	Archaea;Thermoproteota; Bathyarchaeia; B26-1; B26-1; B63	0	0	0	0	0	0	0	0	0	0	0	0	0	0	0	0	0	0	0	0	0	0	0	0	0	0	0	0	0	0	0	0	0	0	0	0	0	0	0	0	2.3	0	0	0	0	0	3.56	0
505	Archaea;Thermoproteota; Bathyarchaeia; B26-1; B26-1; DTEX01	0	0	0	0	0	0	0	0	0.57	0	0	0	0.51	0	0	0	0	0	0	0	0	0	0	0	0	0	0	0	0	0	0	0	0.7	0	0	0	0	0	0	0	5.31	0	0	0	0	0	3.48	0
506	Archaea;Thermoproteota; Bathyarchaeia; B26-1; B26-1; PIYB01	0	0	0	0	0	0	0	0	0	0	0	0	0	0	0	0	0	0	0	0	0	0	0	0	0	0	0	0	0	0	0	0	0	0	0	0	0	0	0	0	3.02	0.45	0	0	0	0	1.58	0
507	Archaea;Thermoproteota; Bathyarchaeia; B26-1; B26-1; WAQA01	0	0	0	0	0	0	0	0	0	0	0	0	0	0	0	0	0	0	0	0	0	0	0	0	0	0	0	0	0	0	0	0	0	0	0	0	0	0	0	0	0.41	0	0	0	0	0	0	0
508	Archaea;Thermoproteota; Bathyarchaeia; B26-1; B26-1	0	0	0	0	0	0	0	0	2.27	0	0	0	0.68	0.38	0.5	0.33	0.3	0	0.45	0	0.42	0.27	0.51	0	0.38	0	0	0	0	0	0	0	1.81	0	0	0	0	0	0	0.65	3.74	0.55	0	0	0	0	2.94	1.25
509	Archaea;Thermoproteota; Bathyarchaeia; B26-1; BA1; B1-G15	0	0	0	0	0	0	0	0	0.44	0	0	0	0	0.49	2.32	0.83	0.9	0.62	0.4	0	0	0	0	0	0	0	0	0	0	0	0	0	0.66	0	0	0	0	0	0	0	7.77	0	0	0	0	0	0.52	0
510	Archaea;Thermoproteota; Bathyarchaeia; B26-1; BA1; BA1	0	0	0	0	0	0	0	0	1.75	0	0	0	0	0.62	2.07	1.06	1.17	2.01	2.47	0	0	0	0	0	0	0	0	0	0	0	0	0	0.44	0	0	0	0	0	0	0	9.98	0	0	0	0	0	0.44	0.81
511	Archaea;Thermoproteota; Bathyarchaeia; B26-1; BA1; BA2	0	0	0	0	0	0	0	0	1.28	0	0	0	0	4.15	14.28	5.54	2.82	9.79	0.47	0	0	0	0	0	0	0	0	0	0	0	0	0	11.05	0	0	0	0	0	0	0	23.88	0.46	0	0	0	0	1.61	1.2
512	Archaea;Thermoproteota; Bathyarchaeia; B26-1; BA1; BA2; BA2 sp001399795	0	0	0	0	0	0	0	0	0	0	0	0	0	1.78	5.44	1.69	0	4.29	0	0	0	0	0	0	0	0	0	0	0	0	0	0	0	0	0	0	0	0	0	0	0	0	0	0	0	0	0	0
513	Archaea;Thermoproteota; Bathyarchaeia; B26-1; BA1; BIN-L-1	1.05	2.59	0.89	1.21	0.51	0	3.66	1.01	2.12	1.41	2.56	0	2.2	2.5	3.48	1.62	7.87	4.68	3.96	6.29	50.87	210.68	25.94	1.97	3.08	3.93	10.4	8.79	1.63	0.47	0	0.25	3.17	0.52	0	0	0.63	0.9	1.68	1.48	16.71	0	0.66	5.41	2.13	6.93	113.34	78.26
514	Archaea;Thermoproteota; Bathyarchaeia; B26-1; BA1; BIN-L-1; BIN-L-1 sp003096255	0	0	0	0	0	0	0	0	0	0	0	0	0	0	0	0	0	0	0	0	0	0	0	0	0	0	0	0	0	0	0	0	0	0	0	0	0	0	0	0	0	0	0	0	0	0	0	3.09
515	Archaea;Thermoproteota; Bathyarchaeia; B26-1; BA1; BIN-L-1; BIN-L-1 sp004376385	0	0.7	0	1.07	0	0	0.88	0	0	0	0	0	0	0	0	0	1.64	0.93	0	1.32	20.11	30.77	3.9	4.1	3.74	8.18	15.41	14.44	1.03	0	0	0.97	0	1.21	0	0	0	0	0	0	0	0	0	0	0	0	13.4	0
516	Archaea;Thermoproteota; Bathyarchaeia; B26-1; BA1; BIN-L-1; BIN-L-1 sp016930555	0	0	0	0	0	0	0	0	0	0	0	0	0	0	0	0	0	0	0	0	0	0	0	0	0	0	0	0	0	0	0	0	0	0	0	0	0	0	0	0	0	0	0	0	0	0	0	0.86
517	Archaea;Thermoproteota; Bathyarchaeia; B26-1; BA1; BIN-L-1; BIN-L-1 sp020344315	0	0	0	0	0	0	0	0	0	0	0	0	0	0	0	0	0	0	0	0	2.98	20.35	2.41	0	0	0	0	0	0	0	0	0	0	0	0	0	0	0	0	0	0	0	0	0	0	0	0	16.16
518	Archaea;Thermoproteota; Bathyarchaeia; B26-1; BA1; GCA-020344715	0	0	0	0	0	0	0	0	0	0	0	0	0	10.37	31.65	20.23	21.68	36.55	36.28	0.7	0	0	0	0	0	0	0	0	0	0	0	0	0.49	0	0	0	0	0	0	0	6.67	0	0	0	0	0	0	0
519	Archaea;Thermoproteota; Bathyarchaeia; B26-1; BA1; GCA-020348365	0	0	0	0	0	0	0	0	0	0	0	0	0	0	0	0	0	0	0	0	0	0	0	0	0	0	0	0	0	0	0	0	0	0	0	0	0	0	0	0	1.62	0	0	0	0	0	0	0
520	Archaea;Thermoproteota; Bathyarchaeia; B26-1; BA1; GCA-020356305	0	0	0	0	0	0	0	0	0.95	0	0	0	0	0.74	5.9	2.72	1.36	1.23	1.99	0	0	0	0	0	0	0	0	0	0	0	0	0	1.12	0	0	0	0	0	0	0	13.51	0	0	0	0	0	2.07	0
521	Archaea;Thermoproteota; Bathyarchaeia; B26-1; BA1; JAGLRI01	0	0	0	0	0	0	0	0	8.78	0	0	0	0	0	0	0	0	0	0	0	0	0	0	0	0	0	0	0	0	0	0	0	0	0	0	0	0	0	0	0	0	0	0	0	0	0	0.4	0
522	Archaea;Thermoproteota; Bathyarchaeia; B26-1; BA1; Kmv02	0	0	0	0	0	0	0	0	3.65	0	0	0	0	2.03	8.13	2.83	1.62	2.8	0.96	0.36	0	1.86	0.84	0	0	0	0	0	0	0	0	0	69.39	0	0	0	0	0	0	0	3.07	0	0	0	0	0	0.92	1.39
523	Archaea;Thermoproteota; Bathyarchaeia; B26-1; BA1; Kmv02; Kmv02 sp014859755	0	0	0	0	0	0	0	0	0	0	0	0	0	0	1.81	0	0	0	0	0	0	0	0	0	0	0	0	0	0	0	0	0	25.65	0	0	0	0	0	0	0	0	0	0	0	0	0	0	0
524	Archaea;Thermoproteota; Bathyarchaeia; B26-1; BA1; SOJZ01	0	0	0	0	0	0	0	0	3.7	0	0	0	1.68	9.92	7.55	4.03	2.5	3.31	2.83	1.78	0.28	1.06	0.98	0	0.44	0	0	0	0	0	0	0	4.64	0	0	0	0	0	0	0	9.07	0	0	0	0	0	892.85	3.7
525	Archaea;Thermoproteota; Bathyarchaeia; B26-1; BA1; SOJZ01; SOJZ01 sp004376295	0	0	0	0	0	0	0	0	6.46	0	0	0	2.52	9.61	12.24	3.33	3.48	3.74	4.61	9.61	19.63	9.81	5.63	0	0	0	0	0	0	0	0	0	25.4	0	0	0	0	0	0	0	0	0	0	0	0	0	892.5	0
526	Archaea;Thermoproteota; Bathyarchaeia; B26-1; BA1; SOJZ01; SOJZ01 sp020350305	0	0	0	0	0	0	0	0	0	0	0	0	0	0	0.45	0	0	0	0	0	0	0	0	0	0	0	0	0	0	0	0	0	0	0	0	0	0	0	0	0	0	0	0	0	0	0	379.92	0
527	Archaea;Thermoproteota; Bathyarchaeia; B26-1; BA1	0.25	0.59	0.19	0	0.13	0	0.46	0.08	5.76	0.06	0.06	0.13	1.68	5.14	13.96	9.47	9.41	12.73	16.36	1.56	1.92	3.46	1.9	0.71	1.45	0.49	0.69	1.23	0.08	0	0	0.21	14.69	0.39	0	0.06	0.23	0.24	0.55	0.69	48.09	0.9	0.05	0.28	0	0.09	5.43	6.59
528	Archaea;Thermoproteota; Bathyarchaeia; B26-1; SOJC01; GCA-020352645	0	0	0	0	0	0	0	0	0	0	0	0	0	0	0	0	0	0	0	0	0	0	0	0	0	0	0	0	0	0	0	0	0	0	0	0	0	0	0	0	0	0	0	0	0	0	0	0
529	Archaea;Thermoproteota; Bathyarchaeia; B26-1; SOJC01; JABFQO01	0	0	0	0	0	0	0	0	0	0	0	0	0	0	0	0	0	0	0	0	0	0	0	0	0	0	0	0	0	0	0	0	0	0	0	0	0	0	0	0	53.81	47.66	0	0	0	0	0	0
530	Archaea;Thermoproteota; Bathyarchaeia; B26-1; SOJC01; JAGLZW01	0	0	0	0	0	0	0	0	0	0	0	0	0	0	0	0	0	0	0	0	0	0	0	0	0	0	0	0	0	0	0	0	0	0	0	0	0	0	0	0	0.57	0	0	0	0	0	0	0
531	Archaea;Thermoproteota; Bathyarchaeia; B26-1; SOJC01	0	0	0	0	0	0	0	0	0	0	0	0	0	0	0.49	0	0	0	0.42	0	0	0	0	0	0	0	0	0	0	0	0	0	0	0	0	0	0	0	0	0	2.97	2.69	0	0	0	0	0	0
532	Archaea;Thermoproteota; Bathyarchaeia; B26-1; UBA233; 20-14-0-80-47-9	0	0	0	0	0	0	0	0	0	0	0	0	0	0	0	0	0	0	0	0	0	0	0	0	0	0	0	0	0	0	0	0	0	0	0	0	0	0	0	0	72.07	8.04	0	0	0	0	0	0
533	Archaea;Thermoproteota; Bathyarchaeia; B26-1; UBA233; A05DMB-2	0	0	0	0	0	0	0	0	0	0	0	0	0	0	0	0	0	0	0	0	0	0	0	0	0	0	0	0	0	0	0	0	0	0	0	0	0	0	0	0	14.21	3.74	0	0	0	0	1.38	0.48
534	Archaea;Thermoproteota; Bathyarchaeia; B26-1; UBA233; AD8-1	0	0	0	0	0	0	0	0	0	0	0	0	0	0	0.89	0	0	0	0	0	4	0.42	3.59	0	0.87	0.69	1.85	2.4	0	0	0	0	0	0	0	0	0	0	0	0	0	0	0	0	0	0	0	0
535	Archaea;Thermoproteota; Bathyarchaeia; B26-1; UBA233; AD8-1; AD8-1 sp016649625	0	0	0	0	0	0	0	0	0	0	0	0	0	0	0	0	0	0	0	0	0.92	0	0	0	0	0	0	1.23	0	0	0	0	0	0	0	0	0	0	0	0	0	0	0	0	0	0	0	0
536	Archaea;Thermoproteota; Bathyarchaeia; B26-1; UBA233; DRUK01	0	0	0	0	0	0	0	0	0	0	0	0	0	0	0	0	0	0	0	0	0	0	0	0	0	0	0	0	0	0	0	0	0	0	0	0	0	0	0	0	35.61	9.6	0	0	0	0	0	0
537	Archaea;Thermoproteota; Bathyarchaeia; B26-1; UBA233; DRVP01	0	0	0	0	0	0	0	0	0.61	0	0	0	0	1.06	1.77	2.26	1.81	13.81	2.35	0	0	0	0	0	0	0	0	0	0	0	0	0	0	0	0	0	0	0	0	0	40.41	3.26	0	0	0	0	1.57	0
538	Archaea;Thermoproteota; Bathyarchaeia; B26-1; UBA233; DSLH01	0	0	0	0	0	0	0	0	1.27	0	0	0	0	1.02	2.78	3.17	1.89	25.37	2.47	0	0	0	0	0	0	0	0	0	0	0	0	0	0	0	0	0	0	0	0	0	500.05	12.03	0	0	0	0	1.93	0
539	Archaea;Thermoproteota; Bathyarchaeia; B26-1; UBA233; DSZD01	0	0	0	0	0	0	0	0	0	0	0	0	0	0	0	0	0	0	0	0	0	0	0	0	0	0	0	0	0	0	0	0	0	0	0	0	0	0	0	0	0.36	0	0	0	0	0	0	0
540	Archaea;Thermoproteota; Bathyarchaeia; B26-1; UBA233; GCA-020350385	0	0	0	0	0	0	0	0	0	0	0	0	0	0	0	0	0	0	0	0	0	0	0	0	0	0	0	0	0	0	0	0	0	0	0	0	0	0	0	0	11.29	6.79	0	0	0	0	7.88	0.54
541	Archaea;Thermoproteota; Bathyarchaeia; B26-1; UBA233; GCA-020350385; GCA-020350385 sp020350385	0	0	0	0	0	0	0	0	0	0	0	0	0	0	0	0	0	0	0	0	0	0	0	0	0	0	0	0	0	0	0	0	0	0	0	0	0	0	0	0	0	2	0	0	0	0	2.3	0
542	Archaea;Thermoproteota; Bathyarchaeia; B26-1; UBA233; JABFQN01	0	0	0	0	0	0	0	0	0	0	0	0	0	0	0	0	0	0.85	0	0	0	0	0	0	0	0	0	0	0	0	0	0	0	0	0	0	0	0	0	0	3.89	0	0	0	0	0	0	0
543	Archaea;Thermoproteota; Bathyarchaeia; B26-1; UBA233; JACAEI01	0	0	0	0	0	0	0	0	0	0	0	0	0	0	0	0	0	0.5	0	0	0	0	0	0	0	0	0	0	0	0	0	0	0	0	0	0	0	0	0	0	432.37	8.94	0	0	0	0	0.41	0
544	Archaea;Thermoproteota; Bathyarchaeia; B26-1; UBA233; JADGNF01	0	0	0	0	0	0	0	0	0	0	0	0	0	0	0	0	0	0	0	0	0	0	0	0	0	0	0	0	0	0	0	0	0	0	0	0	0	0	0	0	0.53	0	0	0	0	0	0	0
545	Archaea;Thermoproteota; Bathyarchaeia; B26-1; UBA233; JAGTQI01	0	0	0	0	0	0	0	0	0	0	0	0	0	0	0	0	0	1.31	0	0	0	0	0	0	0	0	0	0	0	0	0	0	0	0	0	0	0	0	0	0	1.88	0	0	0	0	0	0	0
546	Archaea;Thermoproteota; Bathyarchaeia; B26-1; UBA233; JAGTQT01	0	0	0	0	0	0	0	0	0	0	0	0	0	0	0	0	0	0	0	0	0	0	0	0	0	0	0	0	0	0	0	0	0	0	0	0	0	0	0	0	18.36	1.9	0	0	0	0	0	0
547	Archaea;Thermoproteota; Bathyarchaeia; B26-1; UBA233; JAGTQX01	0	0	0	0	0	0	0	0	0	0	0	0	0	0	0	0	0	0	0	0	0	0	0	0	0	0	0	0	0	0	0	0	0	0	0	0	0	0	0	0	8.1	0.42	0	0	0	0	0	0
548	Archaea;Thermoproteota; Bathyarchaeia; B26-1; UBA233; JANXEP01	0	0	0	0	0	0	0	0	0	0	0	0	0	0	0	0	0	0.68	0	0	0	0	0	0	0	0	0	0	0	0	0	0	0	0	0	0	0	0	0	0	1.61	0	0	0	0	0	0	0
549	Archaea;Thermoproteota; Bathyarchaeia; B26-1; UBA233; JdFR-07	0	0	0	0	0	0	0	0	0.67	0	0	0	0	0	1.61	0.86	0	4.43	0	0	0	0	0	0	0	0	0	0	0	0	0	0	0	0	0	0	0	0	0	0	27.01	2.35	0	0	0	0	1.13	0
550	Archaea;Thermoproteota; Bathyarchaeia; B26-1; UBA233; PALSA-986	0	0	0	0	0	0	0	0	0	0	0	0	0	0	0	0	0	0	0	0	4.04	0	2.58	0	0	0	1.7	2.03	0	0	0	0	0	0	0	2.19	2.38	2.55	0.8	1.09	76.28	21.11	0	0	0	0	12.92	1.45
551	Archaea;Thermoproteota; Bathyarchaeia; B26-1; UBA233; PALSA-986; PALSA-986 sp003133625	0	0	0	0	0	0	0	0	0	0	0	0	0	0	0	0	0	0	0	0	0	0	0	0	0	0	0	0	0	0	0	0	0	0	0	0	0	0	0	0	8.95	0	0	0	0	0	0	0
552	Archaea;Thermoproteota; Bathyarchaeia; B26-1; UBA233; PIYA01	0	0	0	0	0	0	0	0	0	0	0	0	0	0.37	1.5	2.17	0.96	8.77	1.25	0	0	0	0	0	0	0	0	0	0	0	0	0	0	0	0	0	0	0	0	0	5.94	0	0	0	0	0	1.59	0
553	Archaea;Thermoproteota; Bathyarchaeia; B26-1; UBA233; PIYF01	0	0	0	0	0	0	0	0	0	0	0	0	0	0	0	0	0	0.52	0	0	0	0	0	0	0	0	0	0	0	0	0	0	0	0	0	0	0	0	0	0	0.93	0	0	0	0	0	0	0
554	Archaea;Thermoproteota; Bathyarchaeia; B26-1; UBA233; SG8-32-3	0	0	0	0	0	0	0	0	0	0	0	0	0	0	0	0	0	0	0	0	0.37	0	0	0	0	0	0	0	0	0	0	0	0	0	0	0	2.63	2.47	0.89	1.66	39.79	13.44	0	0.69	0	1.2	40.98	80.53
555	Archaea;Thermoproteota; Bathyarchaeia; B26-1; UBA233; SG8-32-3; SG8-32-3 sp016927015	0	0	0	0	0	0	0	0	0	0	0	0	0	0	0	0	0	0	0	0	0	0	0	0	0	0	0	0	0	0	0	0	0	0	0	0	0	0	0	0	0	0	0	0	0	0	5.67	1.7
556	Archaea;Thermoproteota; Bathyarchaeia; B26-1; UBA233; SG8-32-3; SG8-32-3 sp016927895	0	0	0	0	0	0	0	0	0	0	0	0	0	0	0	0	0	0	0	0	0	0	0	0	0	0	0	0	0	0	0	0	0	0	0	0	0	0	0	0	0	0	0	0	0	0	0	22.05
557	Archaea;Thermoproteota; Bathyarchaeia; B26-1; UBA233; SOJA01	0	0	0	0	0	0	0	0	19.28	0	0	15.47	2.33	1.15	8.11	6.06	2.88	19.47	3.51	0	0.88	0	0	0	0.42	0	0	0	0	0	0	0	32.71	0	0	0	0	0	0	0	29.64	2.33	0	0	0	0	0.56	0
558	Archaea;Thermoproteota; Bathyarchaeia; B26-1; UBA233; SOJA01; SOJA01 sp014859805	0	0	0	0	0	0	0	0	18.13	0	0	19.16	2.28	0	3.55	1.32	0	0	0	0	0.87	0	0	0	0	0	0	0	0	0	0	0	19.07	0	0	0	0	0	0	0	0	0	0	0	0	0	0	0
559	Archaea;Thermoproteota; Bathyarchaeia; B26-1; UBA233; UBA11855	0	0	0	0	0	0	0	0	0	0	0	0	0	0	0	0	0	0	0	0	0	0	0	0	0	0	0	0	0	0	0	0	0	0	0	0	0	0	0	0	0.36	0.37	0	0	0	0	0	0
560	Archaea;Thermoproteota; Bathyarchaeia; B26-1; UBA233; UBA233	0	0	0	0	0	0	0	0	0	0	0	0	0	0	1.04	0.57	0.38	2.22	0.68	0	0	0	0	0	0	0	0	0	0	0	0	0	0	0	0	0	0	0	0	0	13.44	0.49	0	0	0	0	0	0
561	Archaea;Thermoproteota; Bathyarchaeia; B26-1; UBA233; WUQU01	0	0	0	0	0	0	0	0	0	0	0	0	0	0	0	0	0	1.28	0	0	0	0	0	0	0	0	0	0	0	0	0	0	0	0	0	0	0	0	0	0	2.11	0	0	0	0	0	0	0
562	Archaea;Thermoproteota; Bathyarchaeia; B26-1; UBA233	0.34	0	0	0	0	0	0.42	0	5.34	0	0	2.15	2.69	4.98	8.24	10.99	7.22	22.57	9.25	1.17	1.82	0.55	1.63	0.48	1.21	0.25	1.4	1.71	0	0	0	0	6.04	0.41	0	0.55	1.61	1.05	1.42	2.56	124.37	23.04	0	0.63	0	0.42	14.97	7.98
563	Archaea;Thermoproteota; Bathyarchaeia; B26-1; WUQV01; AUK093	0	0	0	0	0	0	0	0	0.49	0	0	0	0	0	0	0	0	0	0	0	0	0	0	0	0	0	0	0	0	0	0	0	0	0	0	0	0	0	0	0	1.99	0	0	0	0	0	0	0
564	Archaea;Thermoproteota; Bathyarchaeia; B26-1; WUQV01	0	0	0	0	0	0	0	0	0	0	0	0	0	0	0	0	0	0	0	0	0	0	0	0	0	0	0	0	0	0	0	0	0	0	0	0	0	0	0	0	0.23	0	0	0	0	0	0	0
565	Archaea;Thermoproteota; Bathyarchaeia; B26-1	0.47	0.59	0.42	0.25	0.21	0.17	0.64	0	2.48	0.04	0.25	0.79	1.76	2.67	6.82	3.46	4.55	6.9	4.72	0.33	0.51	2.01	0.51	0.83	0.52	0.62	0.3	0.16	0.24	0	0	0.11	1.85	0.37	0	0.07	0.09	0.17	0.57	0.33	4.29	3.92	0.29	0.27	0.16	0.17	2.98	3.65
566	Archaea;Thermoproteota; Bathyarchaeia; EX4484-135; EX4484-135; EX4484-135	0	0	0	0	0	0	0	0	0	0	0	0	0	0	0	0	0	0	0	0	0	0	0	0	0	0	0	0	0	0	0	0	0	0	0	0	0	0	0	0	0.44	0	0	0	0	0	0	0
567	Archaea;Thermoproteota; Bathyarchaeia; EX4484-135	0	0	0	0	0	0	0	0	0	0	0	0	0	0	0	0	0	0	0	0	0	0	0	0	0	0	0	0	0	0	0	0	0	0	0	0	0	0	0	0	0.06	0	0	0	0	0	0	0
568	Archaea;Thermoproteota; Bathyarchaeia; RBG-16-48-13; GCA-020345945; GCA-020345945	0	0	0	0	0	0	0	0	0	0	0	0	0	0	0	0	0	0	0	0	0	0	0	0	0	0	0	0	0	0	0	0	0	0	0	0	0	0	0	0	0.35	0	0	0	0	0	13.58	0.37
569	Archaea;Thermoproteota; Bathyarchaeia; RBG-16-48-13; GCA-020355125; GCA-020355125	0	0	0.42	0	0	0	0	0	6.93	0	0	0	2.21	0	0	0	0	0	0	0	0	4.15	1.06	0	0.37	0	0	0	0	0	0	0	8.15	0.68	0	0	0	0	0	0	17.44	0	0	0	0	0	0	0
570	Archaea;Thermoproteota; Bathyarchaeia; RBG-16-48-13; JAGMEO01; JAGMEO01	0	0	0	0	0	0	0	0	2.66	0	0	0	0.74	0	0	0	0	0	0	0	0	0	0	0	0	0	0	0	0	0	0	0	0.59	0	0	0	0	0	0	0	1.07	0	0	0	0	0	0	0
571	Archaea;Thermoproteota; Bathyarchaeia; RBG-16-48-13; JAGTRE01; JAGTRE01	0	0	0	0	0	0	0	0	1.58	0	0	0	0	0	0	0	0	0	0	0	0	0	0	0	0	0	0	0	0	0	0	0	0	0	0	0	0	0	0	0	0.77	0	0	0	0	0	0.37	0
572	Archaea;Thermoproteota; Bathyarchaeia; RBG-16-48-13; RBG-16-48-13; RBG-16-48-13	0	0	0	0	0	0	0	0	0	0	0	0	0	0	0	0	0	0	0	0	0	0	0	0	0	0	0	0	0	0	0	0	0	0	0	0	0	0	0	0	0.75	0	0	0	0	0	0	0
573	Archaea;Thermoproteota; Bathyarchaeia; RBG-16-48-13	0.1	0	0.13	0	0	0	0	0	2.21	0	0	0	0.98	0	0.27	0	0	0	0	0	0.13	0.6	0.49	0.21	0.16	0	0.11	0.26	0	0	0	0	2.13	0.27	0	0	0	0	0.05	0.34	4.07	0.55	0	0	0	0	1.13	0.05
574	Archaea;Thermoproteota; Bathyarchaeia; TCS64; B23; B23	0	0	0	0	0	0	0	0	0.46	0	0	0	0	0	0	0	0	0	0	0	0	0	0	0	0	0	0	0	0	0	0	0	0.68	0	0	0	0	0	0	0	0	0	0	0	0	0	0	0
575	Archaea;Thermoproteota; Bathyarchaeia; TCS64; PIYN01; PIYN01	0	0	0	0	0	0	0	0	0	0	0	0	0	0	0	0	0	0	0	0	0	0	0	0	0	0	0	0	0	0	0	0	0	0	0	0	0	0	0	0	2.94	0	0	0	0	0	0	0
576	Archaea;Thermoproteota; Bathyarchaeia; TCS64; TCS64; B46-G15	0	0	0	0	0	0	0	0	13.18	0	0	0	0.83	0.42	1.17	4.23	4.29	0	0	0	2.14	1.81	3.52	0.61	0.72	0	0.44	0.37	0	0	0	0	12.09	0.61	0	0	0	0	0	0	0	0	0	0	0	0	0	0
577	Archaea;Thermoproteota; Bathyarchaeia; TCS64; TCS64; B46-G15; B46-G15 sp003662205	0	0	0	0	0	0	0	0	2.87	0	0	0	0	0	0	0	0	0	0	0	0	0	0	0	0	0	0	0	0	0	0	0	1.99	0	0	0	0	0	0	0	0	0	0	0	0	0	0	0
578	Archaea;Thermoproteota; Bathyarchaeia; TCS64; TCS64; BS750m-G28	1.76	1.76	0	0	0	0	1.01	0	4.32	0	0	0	3.27	0	0	0.72	0	1.22	0.76	0.74	21	27.22	15.43	5.5	4.83	2.17	12.22	5.76	2.16	0	0	0	1.49	6.72	0	0	0	0	0	0	0	0	0	0	0	0	0	0
579	Archaea;Thermoproteota; Bathyarchaeia; TCS64; TCS64; BS750m-G28; BS750m-G28 sp016783455	0.71	0.62	0	0	0	0	0	0	0	0	0	0	0	0	0	0	0	0	0	0	6.43	0	6.21	2.54	1.89	1.4	7.62	2.59	1.85	0	0	0	0	2.96	0	0	0	0	0	0	0	0	0	0	0	0	0	0
580	Archaea;Thermoproteota; Bathyarchaeia; TCS64; TCS64; BS750m-G28; BS750m-G28 sp020346605	0	0	0	0	0	0	0	0	0	0	0	0	0.83	0	0	0	0	0	0	0	0	10.43	0	0	0	0	0	0	0	0	0	0	0	0	0	0	0	0	0	0	0	0	0	0	0	0	0	0
581	Archaea;Thermoproteota; Bathyarchaeia; TCS64; TCS64; GCA-020354065	0.68	0.66	0	0	0	0	0	0	1.08	0	0	0	1.06	0	0	0	0	0.73	0.45	0.39	11.19	11.18	7.96	2.77	1.71	0	0.95	0.48	0	0	0	0	0	1.78	0	0	0	0	0	0	0	0	0	0	0	0	0	0
582	Archaea;Thermoproteota; Bathyarchaeia; TCS64; TCS64; GCA-2726865	0.75	0.57	0	0	0	0	0	0	0	0	0	0	1.54	0	0	0	0	0	0	0.56	15.48	11.14	32.7	6.72	4.53	0.75	6.57	2.87	0	0	0	0	0	6.37	0	0	0	0	0	0	0	0	0	0	0	0	0	0
583	Archaea;Thermoproteota; Bathyarchaeia; TCS64; TCS64; GCA-2726865; GCA-2726865 sp014381835	0	0	0	0	0	0	0	0	0	0	0	0	0	0	0	0	0	0	0	0	2.4	1.77	8.36	1.28	0	0	1.21	0	0	0	0	0	0	2.04	0	0	0	0	0	0	0	0	0	0	0	0	0	0
584	Archaea;Thermoproteota; Bathyarchaeia; TCS64; TCS64; JAGTRB01	0	0	0	0	0	0	0	0	0	0	0	0	0	0	0	0	0	0	0	0	0	0	0	0	0	0	0	0	0	0	0	0	0.39	0	0	0	0	0	0	0	0	0	0	0	0	0	0	0
585	Archaea;Thermoproteota; Bathyarchaeia; TCS64; TCS64; RBG-16-57-9	0.64	2.57	1.32	0.73	0	0	0	0	0	0	0	0	1.1	0	0.5	0	0	0	0	0	1.32	0.93	1.18	0.58	0.37	0	0.88	0.56	0	0	0	0	0	0.78	0	0	0	0.45	0.53	1.46	0	0	0	0.88	0	1.31	0	9.52
586	Archaea;Thermoproteota; Bathyarchaeia; TCS64; TCS64; RBG-16-57-9; RBG-16-57-9 sp020697635	0.54	2.16	1.55	0.88	0	0	0	0	0	0	0	0	0	0	0	0	0	0	0	0	0	0	0	0	0	0	0	0	0	0	0	0	0	0	0	0	0	0	0	0	0	0	0	0	0	0	0	0
587	Archaea;Thermoproteota; Bathyarchaeia; TCS64; TCS64; UBA8941	0	0	0	0	0	0	0	0	0	0	0	0	0	0	0	0	0	0	0	0	0	0	0	0	0	0	0	0	0	0	0	0	0	0	0	0	0	0	0	0	1.86	0	0	0	0	0	0	0
588	Archaea;Thermoproteota; Bathyarchaeia; TCS64; TCS64	1.29	1.16	0.3	0.51	0.31	0	0.55	0.36	3.47	0	0	0	1.57	0.27	0.85	1.69	1.51	1.34	0.49	1.38	8.3	10.16	9.81	2.57	2.54	1.46	4.55	1.39	1.3	0	0	0	3.6	2.35	0	0	0.16	0.11	0.16	0.32	1.4	0	0	0	0.05	0.06	0	0.25
589	Archaea;Thermoproteota; Bathyarchaeia; TCS64	0.17	0	0.17	0	0.08	0	0	0	0.45	0	0	0	0.39	0.05	0.16	0.38	0.22	0	0.05	0.17	0.17	0.39	0.19	0.62	0.25	0.06	0.8	0.54	0.59	0	0	0	1.48	0.51	0	0	0	0.14	0	0.05	1.18	0.18	0	0.05	0	0	0.05	0.11
590	Archaea;Thermoproteota; Bathyarchaeia	0.72	0.62	1.56	0.72	0.34	0.3	0.54	0.46	3.29	0	0.17	0.06	1.11	0.91	2.23	2.1	1.33	3.14	0.61	0.89	1.8	1.83	1.21	1.47	1.27	0.75	0.62	1.89	0.55	0.3	0.11	0.29	5.55	2.01	0.67	0.5	0.59	0.21	0.52	0.64	0	0	0.2	0.21	0.18	0.42	16.11	2.94
591	Archaea;Thermoproteota; EX4484-205; EX4484-205; DTQO01; DTQO01	0	0	0	0	0	0	0	0	0	0	0	0	0	0	0	0	0	0	0	0	0	0	0	0	0	0	0	0	0	0	0	0	0	0	0	0	0	0	0	0	17.81	0.42	0	0	0	0	0	0
592	Archaea;Thermoproteota; EX4484-205; EX4484-205; JAAOZO01; JAAOZO01	0	0	0	0	0	0	0	0	0	0	0	0	0	0	0	0	0	0	0	0	0	0	0	0	0	0	0	0	0	0	0	0	0	0	0	0	0	0	0	0	22.68	1.59	0	0	0	0	0	0
593	Archaea;Thermoproteota; EX4484-205; EX4484-205; JAAOZP01; JAAOZP01	0	0	0	0	0	0	0	0	0	0	0	0	0	0	0	0	0	0	0	0	0	0	0	0	0	0	0	0	0	0	0	0	0	0	0	0	0	0	0	0	2.14	0	0	0	0	0	0	0
594	Archaea;Thermoproteota; EX4484-205; EX4484-205	0	0	0	0	0	0	0	0	0	0	0	0	0	0	0	0	0	0	0	0	0	0	0	0	0	0	0	0	0	0	0	0	0	0	0	0	0	0	0	0	6.77	1.08	0	0	0	0	0	0
595	Archaea;Thermoproteota; Methanomethylicia; B29-G17	0	0	0	0	0	0	0	0	0	0	0	0	0	0	0	0	0	0	0	0	0	0	0	0	0	0	0	0	0	0	0	0	0	0	0	0	0	0	0	0	0.28	0	0	0	0	0	0	0
596	Archaea;Thermoproteota; Methanomethylicia; Methanomethylicales; Methanomethylicaceae; VGLU01	0	0	0	0	0	0	0	0	0	0	0	0	0	0	0	0	0	0	0	0	0	0	0	0	0	0	0	0	0	0	0	0	0	0	0	0	0	0	0	0	0.47	0	0	0	0	0	0	0
597	Archaea;Thermoproteota; Methanomethylicia; Methanomethylicales; Methanomethylicaceae	0	0	0	0	0	0	0	0	0	0	0	0	0	0	0	0	0	0	0	0	0	0	0	0	0	0	0	0	0	0	0	0	0	0	0	0	0	0	0	0	0.64	0	0	0	0	0	0	0
598	Archaea;Thermoproteota; Methanomethylicia; Methanomethylicales	0	0	0	0	0	0	0	0	0	0	0	0	0	0	0	0	0	0	0	0	0	0	0	0	0	0	0	0	0	0	0	0	0	0	0	0	0	0	0	0	0.37	0	0	0	0	0	0	0
599	Archaea;Thermoproteota; Methanomethylicia	0	0	0	0	0	0	0	0	0	0	0	0	0.21	0	0	0	0	0	0	0	0	0	0	0	0	0	0	0	0	0	0	0	0	0	0	0	0	0	0	0	0.77	0	0	0	0	0	0	0
600	Archaea;Thermoproteota; Nitrososphaeria_A; Caldarchaeales	0	0	0	0	0	0	0	0	0	0	0	0	0	0	0	0	0	0	0	0	0	0	0	0	0	0	0	0	0	0	0	0	0	0	0	0	0	0	0	0	0.33	0	0	0	0	0	0	0
601	Archaea;Thermoproteota; Nitrososphaeria; Conexivisphaerales	0	0	0	0	0	0	0	0	0	0	0	0	0	0	0	0	0	0	0	0	0	0	0	0	0	0	0	0	0	0	0	0	0	0	0	0	0	0	0	0	0.54	0	0	0	0	0	0	0
602	Archaea;Thermoproteota; Nitrososphaeria; JACIWG01; JACIWG01; JACIWG01	0	0	0	0	0	0	0	0	0	0	0	0	0	0	0	0	0	0	0	0	0	0	0	0	0	0	0	0	0	0	0	0	0	0	0	0	0	0	0	0	25.56	0.72	0	0	0	0	0	0
603	Archaea;Thermoproteota; Nitrososphaeria; Nitrososphaerales; CADDZS01; CADDZS01	0	0	0	0	0	0	0	0	0	0	0	0	0	0	0	0	0	0	0	0	0	0	0	0	0	0	0	0	0	0	0	0	0	0	0	0	0	0	0	0	0.57	0	0	0	0	0	0	0
604	Archaea;Thermoproteota; Nitrososphaeria; Nitrososphaerales; JACAEJ01; JANXEG01	0	0	0	0	0	0	0	0	0	0	0	0	0	0	0	0	0	0	0	0	0	0	0	0	0	0	0	0	0	0	0	0	0	0	0	0	0	0	0	0	0.41	0	0	0	0	0	0	0
605	Archaea;Thermoproteota; Nitrososphaeria; Nitrososphaerales; JACAEJ01	0	0	0	0	0	0	0	0	0	0	0	0	0	0	0	0	0	0	0	0	0	0	0	0	0	0	0	0	0	0	0	0	0	0	0	0	0	0	0	0	0.42	0	0	0	0	0	0	0
606	Archaea;Thermoproteota; Nitrososphaeria; Nitrososphaerales; JACPRH01; JACPRH01	0	0	0	0	0	0	0	0	0	0	0	0	0	0	0	0	0	0	0	0	0	0	0	0	0	0	0	0	0	0	0	0	0	0.43	0	0	0	0	0	0	0	0	0	0	0	0	0	0
607	Archaea;Thermoproteota; Nitrososphaeria; Nitrososphaerales; Nitrosopumilaceae; CSP1-1	0	0	0	0	0	0	0	0	0	0	0	0	1.58	0	0	0	0	0	0	0	0.17	0	0	0.39	1.29	0	0.91	0.14	1.34	0	0	0	0	12.98	0	0	0	0	0	0	0	0	0	0	0	0	0	0
608	Archaea;Thermoproteota; Nitrososphaeria; Nitrososphaerales; Nitrosopumilaceae; CSP1-1; CSP1-1 sp001443365	0	0	0	0	0	0	0	0	0	0	0	0	0	0	0	0	0	0	0	0	0.75	0	0	0	0	0	1.01	0.88	0	0	0	0	0	0	0	0	0	0	0	0	0	0	0	0	0	0	0	0
609	Archaea;Thermoproteota; Nitrososphaeria; Nitrososphaerales; Nitrosopumilaceae; CSP1-1; CSP1-1 sp008974855	0	0	0	0	0	0	0	0	0	0	0	0	0	0	0	0	0	0	0	0	0	0	0	0	0	0	0	0	0.88	0	0	0	0	3.11	0	0	0	0	0	0	0	0	0	0	0	0	0	0
610	Archaea;Thermoproteota; Nitrososphaeria; Nitrososphaerales; Nitrosopumilaceae; CSP1-1; CSP1-1 sp016276965	0	0	0	0	0	0	0	0	0	0	0	0	0	0	0	0	0	0	0	0	0	0	0	0	0	0	0	0	0	0	0	0	0	0.75	0	0	0	0	0	0	0	0	0	0	0	0	0	0
611	Archaea;Thermoproteota; Nitrososphaeria; Nitrososphaerales; Nitrosopumilaceae; CSP1-1; CSP1-1 sp022573065	0	0	0	0	0	0	0	0	0	0	0	0	0	0	0	0	0	0	0	0	0	0	0	0	0	0	0	0	1.21	0	0	0	0	4.12	0	0	0	0	0	0	0	0	0	0	0	0	0	0
612	Archaea;Thermoproteota; Nitrososphaeria; Nitrososphaerales; Nitrosopumilaceae; DRGT01	0	0	0	0	0	0	0	0	0	0	0	0	0	0	0	0	0	0	0	0	0	0	0	0	0	0	0	0	0	0	0	0	0	2.36	7.2	0	0	0	0	0	0	0	0	0	0	0	0	0
613	Archaea;Thermoproteota; Nitrososphaeria; Nitrososphaerales; Nitrosopumilaceae; DRGT01; DRGT01 sp011055585	0	0	0	0	0	0	0	0	0	0	0	0	0	0	0	0	0	0	0	0	0	0	0	0	0	0	0	0	0	0	0	0	0	2.02	0	0	0	0	0	0	0	0	0	0	0	0	0	0
614	Archaea;Thermoproteota; Nitrososphaeria; Nitrososphaerales; Nitrosopumilaceae; DRGT01; DRGT01 sp016838795	0	0	0	0	0	0	0	0	0	0	0	0	0	0	0	0	0	0	0	0	0	0	0	0	0	0	0	0	0	0	0	0	0	0	36.45	0	0	0	0	0	0	0	0	0	0	0	0	0
615	Archaea;Thermoproteota; Nitrososphaeria; Nitrososphaerales; Nitrosopumilaceae; DRGT01; DRGT01 sp016838845	0	0	0	0	0	0	0	0	0	0	0	0	0	0	0	0	0	0	0	0	0	0	0	0	0	0	0	0	0	0	0	0	0	0	10.64	0	0	0	0	0	0	0	0	0	0	0	0	0
616	Archaea;Thermoproteota; Nitrososphaeria; Nitrososphaerales; Nitrosopumilaceae; DRGT01; DRGT01 sp022574415	0	0	0	0	0	0	0	0	0	0	0	0	0	0	0	0	0	0	0	0	0	0	0	0	0	0	0	0	0	0	0	0	0	0	24.57	0	0	0	0	0	0	0	0	0	0	0	0	0
617	Archaea;Thermoproteota; Nitrososphaeria; Nitrososphaerales; Nitrosopumilaceae; JACEMX01	0	0	0	0	0	0	0	0	0	0	0	0	0	0	0	0	0	0	0	0	1.13	0.41	1.24	0	2.92	0	7.45	3.18	14.55	0	0	0	0	7.21	0	0	0	0	0	0	0	0	0	0	0	0	0	0
618	Archaea;Thermoproteota; Nitrososphaeria; Nitrososphaerales; Nitrosopumilaceae; JACEMX01; JACEMX01 sp022562615	0	0	0	0	0	0	0	0	0	0	0	0	0	0	0	0	0	0	0	0	0	0	0	0	0	0	1.47	0	11.76	0	0	0	0	4.96	0	0	0	0	0	0	0	0	0	0	0	0	0	0
619	Archaea;Thermoproteota; Nitrososphaeria; Nitrososphaerales; Nitrosopumilaceae; Nitrosarchaeum	0	0	0	0	0	0	0	0	0	0	0	0	0	0	0	0	0	0	0	0	0	0	0	0	0	0	0.63	0.69	1.69	0	0	0	0	0	0	0	0	0	0	0	0	0	0	0	0	0	0	0
620	Archaea;Thermoproteota; Nitrososphaeria; Nitrososphaerales; Nitrosopumilaceae; Nitrosopelagicus	0	0	0	0	0	0	0	0	0	0	0	0	0	0	0	0	0	0	0	0	0	0	0	0	0	0	0	0	0.5	0	0	0	0	1.74	1.1	0	0	0	0	0	0	0	0	0	0	0	0	0
621	Archaea;Thermoproteota; Nitrososphaeria; Nitrososphaerales; Nitrosopumilaceae; Nitrosopumilus	0	0	0	0	0	0.55	0	0	0	0	0	0	1.19	0	0	0	0	0	0	0	2.92	1.19	2.01	0.8	1.77	2.13	9.71	6.79	55.25	0	0	0	0	6.61	0	0	0	0	0	0	0	0	0	0	0	0	0	0
622	Archaea;Thermoproteota; Nitrososphaeria; Nitrososphaerales; Nitrosopumilaceae; Nitrosopumilus; Nitrosopumilus sp013215285	0	0	0	0	0	0	0	0	0	0	0	0	0	0	0	0	0	0	0	0	0	0	0	0	0	0.87	8	0	12.07	0	0	0	0	0	0	0	0	0	0	0	0	0	0	0	0	0	0	0
623	Archaea;Thermoproteota; Nitrososphaeria; Nitrososphaerales; Nitrosopumilaceae; Nitrosopumilus; Nitrosopumilus sp013390905	0	0	0	0	0	0	0	0	0	0	0	0	0	0	0	0	0	0	0	0	0	0	0	0	0	0	0	0	9.51	0	0	0	0	0	0	0	0	0	0	0	0	0	0	0	0	0	0	0
624	Archaea;Thermoproteota; Nitrososphaeria; Nitrososphaerales; Nitrosopumilaceae; Nitrosopumilus; Nitrosopumilus sp013911135	0	0	0	0	0	0	0	0	0	0	0	0	0	0	0	0	0	0	0	0	0	0	0	0	0.61	0.56	1.54	0	24.59	0	0	0	0	1.76	0	0	0	0	0	0	0	0	0	0	0	0	0	0
625	Archaea;Thermoproteota; Nitrososphaeria; Nitrososphaerales; Nitrosopumilaceae; Nitrosopumilus; Nitrosopumilus sp022565935	0	0	0	0	0	0	0	0	0	0	0	0	0	0	0	0	0	0	0	0	0	0	0	0	0	0	1.04	0	12.88	0	0	0	0	0	0	0	0	0	0	0	0	0	0	0	0	0	0	0
626	Archaea;Thermoproteota; Nitrososphaeria; Nitrososphaerales; Nitrosopumilaceae; Nitrosotenuis	0	0	0	0	0	0	0	0	0	0	0	0	0	0	0	0	0	0	0	0	0	0	0	0	0	0	0	0	0	0	0	0	0	0.7	0	0	0	0	0	0	0	0	0	0	0	0	0	0
627	Archaea;Thermoproteota; Nitrososphaeria; Nitrososphaerales; Nitrosopumilaceae; UBA8516	0	0	0	0	0	0	0	0	0	0	0	0	0	0	0	0	0	0	0	0	0.36	0	0	0	0	0	0	0	0	0	0	0	0	0	0	0	0	0	0	0	0	0	0	0	0	0	0	0
628	Archaea;Thermoproteota; Nitrososphaeria; Nitrososphaerales; Nitrosopumilaceae; VHBM01	0	0	0	0	0	0	0	0	0	0	0	0	0	0	0	0	0	0	0	0	0	0	0	0	0	0	0	0	0	0	0	0	0	0.51	0	0	0	0	0	0	0	0	0	0	0	0	0	0
629	Archaea;Thermoproteota; Nitrososphaeria; Nitrososphaerales; Nitrosopumilaceae	0	0	0	0	0	0.04	0	0	0	0	0	0	0.64	0	0	0	0	0	0	0	1.52	0.76	1.46	0.69	1.23	0.52	2.24	1.73	3.1	0	0	0	0	5.04	1.25	0	0	0	0	0	0	0	0	0	0	0	0	0
630	Archaea;Thermoproteota; Nitrososphaeria; Nitrososphaerales; Nitrososphaeraceae; Nitrosocosmicus	0	0	0	0	0	0	0	0	0	0	0	0	0	0	0	0	0	0	0	0	6.7	0	2.26	0	0	0	3.25	5.79	0	0	0	0	0	0	0	0	0	0	0	0	0	0	0	0	0	0	0	0
631	Archaea;Thermoproteota; Nitrososphaeria; Nitrososphaerales; Nitrososphaeraceae; Nitrosocosmicus; Nitrosocosmicus sp009379865	0	0	0	0	0	0	0	0	0	0	0	0	0	0	0	0	0	0	0	0	1.48	0	0	0	0	0	0	0.77	0	0	0	0	0	0	0	0	0	0	0	0	0	0	0	0	0	0	0	0
632	Archaea;Thermoproteota; Nitrososphaeria; Nitrososphaerales; Nitrososphaeraceae; Nitrosocosmicus; Nitrosocosmicus sp013694585	0	0	0	0	0	0	0	0	0	0	0	0	0	0	0	0	0	0	0	0	1.5	0	0	0	0	0	0	1.42	0	0	0	0	0	0	0	0	0	0	0	0	0	0	0	0	0	0	0	0
633	Archaea;Thermoproteota; Nitrososphaeria; Nitrososphaerales; Nitrososphaeraceae; Nitrosopolaris	0	0	0	0	0	0	0	0	0	0	0	0	0	0	0	0	0	0	0	0	0	0	0	0	0	0	0.49	0.37	0	0	0	0	0	0	0	0	0	0	0	0	0	0	0	0	0	0	0	0
634	Archaea;Thermoproteota; Nitrososphaeria; Nitrososphaerales; Nitrososphaeraceae; Nitrososphaera	0	0	0	0	0	0	0	0	0	0	0	0	0	0	0	0	0	0	0	0	4.69	0	1.13	0	0	0	2.43	3.17	0	0	0	0	0	0	0	0	0	0	0	0	0	0	0	0	0	0	0	0
635	Archaea;Thermoproteota; Nitrososphaeria; Nitrososphaerales; Nitrososphaeraceae; TA-21	0	0	0	0	0	0	0	0	0	0	0	0	0	0	0.47	0	0	0	0	0.38	11.27	1.34	2.9	0	0	0	6.52	7.63	0.5	0	0	0	0	0	0	0	0	0	0	0	0	0	0	0	0	0	0	0
636	Archaea;Thermoproteota; Nitrososphaeria; Nitrososphaerales; Nitrososphaeraceae; TA-21; TA-21 sp005877345	0	0	0	0	0	0	0	0	0	0	0	0	0	0	0	0	0	0	0	0	4.15	0	0	0	0	0	0	2.72	0	0	0	0	0	0	0	0	0	0	0	0	0	0	0	0	0	0	0	0
637	Archaea;Thermoproteota; Nitrososphaeria; Nitrososphaerales; Nitrososphaeraceae; TA-21; TA-21 sp014381105	0	0	0	0	0	0	0	0	0	0	0	0	0	0	0	0	0	0	0	0	6.98	0	0.63	0	0	0	1.25	3.54	0	0	0	0	0	0	0	0	0	0	0	0	0	0	0	0	0	0	0	0
638	Archaea;Thermoproteota; Nitrososphaeria; Nitrososphaerales; Nitrososphaeraceae; TA-21; TA-21 sp014523495	0	0	0	0	0	0	0	0	0	0	0	0	0	0	0	0	0	0	0	0	1.24	0	0	0	0	0	0	0.43	0	0	0	0	0	0	0	0	0	0	0	0	0	0	0	0	0	0	0	0
639	Archaea;Thermoproteota; Nitrososphaeria; Nitrososphaerales; Nitrososphaeraceae; TA-21; TA-21 sp014523525	0	0	0	0	0	0	0	0	0	0	0	0	0	0	0	0	0	0	0	0	13.69	0	0	0	0	0	3.7	9	0	0	0	0	0	0	0	0	0	0	0	0	0	0	0	0	0	0	0	0
640	Archaea;Thermoproteota; Nitrososphaeria; Nitrososphaerales; Nitrososphaeraceae; TA-21; TA-21 sp014523595	0	0	0	0	0	0	0	0	0	0	0	0	0	0	0	0	0	0	0	0	2.29	0	0	0	0	0	1.27	1.24	0	0	0	0	0	0	0	0	0	0	0	0	0	0	0	0	0	0	0	0
641	Archaea;Thermoproteota; Nitrososphaeria; Nitrososphaerales; Nitrososphaeraceae; TA-21; TA-21 sp022545895	0	0	0	0	0	0	0	0	0	0	0	0	0	0	0	0	0	0	0	0	3.25	0	0.71	0	0	0	1.65	1.92	0	0	0	0	0	0	0	0	0	0	0	0	0	0	0	0	0	0	0	0
642	Archaea;Thermoproteota; Nitrososphaeria; Nitrososphaerales; Nitrososphaeraceae; TA-21; TA-21 sp023251115	0	0	0	0	0	0	0	0	0	0	0	0	0	0	0	0	0	0	0	0	13.14	0.8	1.38	0	0	0	2.92	4.33	0	0	0	0	0	0	0	0	0	0	0	0	0	0	0	0	0	0	0	0
643	Archaea;Thermoproteota; Nitrososphaeria; Nitrososphaerales; Nitrososphaeraceae; TH1177	0	0	0	0	0	0	0	0	0	0	0	0	0	0	0	0	0	0	0	0	4.76	0	1.87	0	1.16	0.69	5.7	8.03	0	0	0	0	0	0	0	0	0	0	0	0	0	0	0	0	0	0	0	0
644	Archaea;Thermoproteota; Nitrososphaeria; Nitrososphaerales; Nitrososphaeraceae; TH1177; TH1177 sp014523485	0	0	0	0	0	0	0	0	0	0	0	0	0	0	0	0	0	0	0	0	1.33	0	0	0	0	0	1.64	2.27	0	0	0	0	0	0	0	0	0	0	0	0	0	0	0	0	0	0	0	0
645	Archaea;Thermoproteota; Nitrososphaeria; Nitrososphaerales; Nitrososphaeraceae; TH5893	0	0	0	0	0	0	0	0	0	0	0	0	0	0	0	0	0	0	0	0	1.38	0	0.45	0	0	0	0.36	1.62	0	0	0	0	0	0	0	0	0	0	0	0	0	0	0	0	0	0	0	0
646	Archaea;Thermoproteota; Nitrososphaeria; Nitrososphaerales; Nitrososphaeraceae; TH5896	0	0	0	0	0	0	0	0	0	0	0	0	0	0	0	0	0	0	0	0	0.78	0	0.19	0	0	0	0.45	0.89	0	0	0	0	0	0	0	0	0	0	0	0	0	0	0	0	0	0	0	0
647	Archaea;Thermoproteota; Nitrososphaeria; Nitrososphaerales; Nitrososphaeraceae; TH5896; TH5896 sp014523665	0	0	0	0	0	0	0	0	0	0	0	0	0	0	0	0	0	0	0	0	0.86	0	0	0	0	0	0.61	1.08	0	0	0	0	0	0	0	0	0	0	0	0	0	0	0	0	0	0	0	0
648	Archaea;Thermoproteota; Nitrososphaeria; Nitrososphaerales; Nitrososphaeraceae; TH5896; TH5896 sp014523695	0	0	0	0	0	0	0	0	0	0	0	0	0	0	0	0	0	0	0	0	1.59	0	0	0	0	0	0.92	1.56	0	0	0	0	0	0	0	0	0	0	0	0	0	0	0	0	0	0	0	0
649	Archaea;Thermoproteota; Nitrososphaeria; Nitrososphaerales; Nitrososphaeraceae	0	0	0	0	0	0	0	0	0	0	0	0	0	0	0.06	0	0	0	0	0.33	1.52	1.22	1.36	0.37	1.07	0.35	1.28	1.29	0.25	0	0	0	0	0.48	0	0	0	0	0	0	0	0	0	0	0	0	0	0
650	Archaea;Thermoproteota; Nitrososphaeria; Nitrososphaerales; UBA183; BOG-1369	0	0	0	0	0	0	0	0	0	0	0	0	0	0	0	0	0	0	0	0	0	0	0	0	0	0	0	0	0	0	0	0	0	0	0	0	0	0	0	0	2.55	0	0	0	0	0	0	0
651	Archaea;Thermoproteota; Nitrososphaeria; Nitrososphaerales; UBA183; CADDZR01	0	0	0	0	0	0	0	0	0	0	0	0	0	0	0	0	0	0	0	0	0	0	0	0	0	0	0	0	0	0	0	0	0	0	0	0	0	0	0	0	0.54	0	0	0	0	0	0	0
652	Archaea;Thermoproteota; Nitrososphaeria; Nitrososphaerales; UBA183; JACPTA01	0	0	0	0	0	0	0	0	0	0	0	0	0	0	0	0	0	0	0	0	0	0	0	0	0	0	0	0	0	0	0	0	0	0	0	0	0	0	0	0	0.6	0	0	0	0	0	0	0
653	Archaea;Thermoproteota; Nitrososphaeria; Nitrososphaerales; UBA183; TA-13	0	0	0	0	0	0	0	0	0	0	0	0	0	0	0	0	0	0	0	0	0	0	0	0	0	0	0	0	0	0	0	0	0	0	0	0	0	0	0	0	8.44	0	0	0	0	0	0	0
654	Archaea;Thermoproteota; Nitrososphaeria; Nitrososphaerales; UBA183; UBA183	0	0	0	0	0	0	0	0	0	0	0	0	0	0	0	0	0	0	0	0	0	0	0	0	0	0	0	0	0	0	0	0	0	0	0	0	0	0	0	0	367.5	1.05	0	0	0	0	0	0
655	Archaea;Thermoproteota; Nitrososphaeria; Nitrososphaerales; UBA183	0	0	0	0	0	0	0	0	0	0	0	0	0	0	0	0	0	0	0	0	0	0	0	0	0	0	0	0	0	0	0	0	0	0	0	0	0	0	0	0	11.88	0.32	0	0	0	0	0	0
656	Archaea;Thermoproteota; Nitrososphaeria; Nitrososphaerales; UBA57; B1T1B5	0	0	0	0	0	0	0	0	0	0	0	0	0	0	0	0	0	0	0	0	0	0	0	0	0	0	0	0	0	0	0	0	0	0	20.95	0	0	0	0	0	0	0	0	0	0	0	0	0
657	Archaea;Thermoproteota; Nitrososphaeria; Nitrososphaerales; UBA57	0	0	0	0	0	0	0	0	0	0	0	0	0	0	0	0	0	0	0	0	0	0	0	0	0	0	0	0	0	0	0	0	0	0	0.72	0	0	0	0	0	0	0	0	0	0	0	0	0
658	Archaea;Thermoproteota; Nitrososphaeria; Nitrososphaerales	0	0	0	0.13	0	0.13	0.17	0	0.34	0	0	0	0.88	0	0.47	0	0	0	0	0.18	0.73	1.05	0.89	0.32	0.34	0.29	0.96	0.46	0.21	0	0	0	0	1.19	0	0	0	0	0	0.32	4.89	0.48	0	0	0	0	0	0
659	Archaea;Thermoproteota; Nitrososphaeria	0.13	0	0	0	0	0	0.08	0	0.55	0	0	0	0.16	0	0.02	0	0	0	0	0.05	0.23	0.21	0.77	0.27	0	0.11	0.17	0.05	1.02	0	0	0	0	0.14	0	0	0	0.19	0	0.05	3.77	0.5	0.11	0.23	0	0	0.11	0
660	Archaea;Thermoproteota; Thermoprotei_A; Sulfolobales	0	0	0	0	0	0	0	0	0	0	0	0	0	0	0	0	0	0	0	0	0	0.38	0	0.43	0	0	0.46	0.39	0	0	0	0	0	0	0	0	0	0	0	0	1.16	0.76	0	0	0	0	0	0.47
661	Archaea;Thermoproteota; Thermoprotei_A	0	0	0	0	0	0	0	0	0	0	0	0	0	0	0	0	0	0	0	0	0	0	0	0.06	0	0	0.11	0.11	0	0	0	0	0	0.16	0	0	0	0	0	0.07	0.14	0.05	0	0	0	0.05	0.11	0.21
662	Archaea;Thermoproteota; Thermoprotei; Thermoproteales	0	0	0	0	0	0	0	0	0	0	0	0	0	0	0	0	0	0	0	0	0	0	0	0	0	0	0	0	0	0	0	0	0	0.2	0	0	0	0	0	0	0.49	0	0	0	0	0	0	0
663	Archaea;Thermoproteota; Thermoprotei	0	0	0	0	0	0	0	0	0	0	0	0	0.32	0	0	0	0	0	0	0	0	0	0	0	0	0	0	0.16	0	0	0	0	0.28	0.48	0	0	0	0	0	0	0.48	0	0	0	0	0	0	0.44
664	Archaea;Thermoproteota	1.63	0.92	1.22	0.68	0.3	0.49	0.89	0.51	4.19	0.8	0.5	0.59	2.02	0.85	1.54	1.02	0.73	0.54	0.42	0.25	2.88	3.04	0.65	1.18	1.17	1.78	4.18	2.1	5.27	0.42	0.31	0.85	1.81	2.87	5.67	1.47	1.16	0.81	1.31	1.08	1.49	1.24	1.32	1.54	1.04	1.36	2.96	3.98
665	Archaea;Undinarchaeota; Undinarchaeia; Undinarchaeales; Naiadarchaeaceae; Naiadarchaeum	0	0	0	0	0	0	0	0	0	0	0	0	0	0	0	0	0	0	0	0	0	0	0	0	0	0	0	0	0	0	0	0	0	0	0	0	0	0	0	0	0	1.17	0	0	0	0	0	0
666	Archaea;Undinarchaeota; Undinarchaeia; Undinarchaeales	0	0	0	0	0	0	0	0	0	0	0	0	0	0	0	0	0	0	0	0	0	0	0	0	0	0	0	0	0	0	0	0	0	0	0	0	0	0	0	0	0	0.06	0	0	0	0	0	0.25
667	Archaea	1.91	3.38	6.21	4.65	3.69	1.49	4.63	4.7	3	4.65	4.9	6.22	1.17	3.2	1.92	4.5	3.23	5.63	7.32	3.96	11.79	16.33	24.65	2.22	3.96	3.11	9.29	7.57	9.19	3.29	2.04	2.96	3.19	6.89	7.35	3.39	0.89	0.16	1.52	1.52	24.52	5.48	2.73	2.15	2.8	1.51	8.79	6.65
668	Bacteria;4484-113; 4484-113; 4484-113; JAFGCY01; JAFGCY01	0	0	0	0	0	0	0	0	0	0	0	0	0	0	0	0	0	0	0	0	0	0	0	0	0	0	0	0	0	0	0	0	0	0	0	0	0	0	0	0	0	0	0	0.59	0	0.82	0	0
669	Bacteria;4484-113; 4484-113; 4484-113; JAFGCY01	0	0	0	0	0	0	0	0	0	0	0	0	0	0	0	0	0	0	0	0	0	0	0	0	0	0	0	0	0	0	0	0	0	0	0	0	0	0	0	0	0	0	0	0.11	0	0.06	0	0
670	Bacteria;4484-113; JAJVIF01	0	0	0	0	0	0	0	0	0	0	0	0	0	0	0	0	0	0	0	0	0	0	0	0	0	0	0.2	0	0	0	0	0	0	0	0	0	0	0	0	0	0	0	0	0	0	0	0	0
671	Bacteria;4484-113	0	0	0	0	0	0	0	0	0	0	0	0	0	0	0	0	0	0	0	0	0	0	0	0	0	0	0.11	0	0	0	0	0	0	0	0	0	0	0	0	0	0	0	0	0.05	0	0.06	0	0
672	Bacteria;AABM5-125-24; B3-LCP; B3-LCP; B3-LCP; B3-LCP	0	0	0	0	0	0	0	0	0	0	0	0	0	0	0	0	0	0	0	0	0	0	0	0	0	0	0	0	0	0	0	0	0	0	0	0	0	0	0	0	0	0	0	0	0	0	0	0
673	Bacteria;AABM5-125-24; B3-LCP; B3-LCP; B3-LCP	0	0	0	0	0	0	0	0	0	0	0	0	0	0	0	0	0	0	0	0	0	0	0	0	0	0	0	0	0	0	0	0	0	0	0	0	0	0	0	0	0	0	0	0	0	0	0	0
674	Bacteria;AABM5-125-24; BMS3BBIN04; BMS3BBIN04; BMS3BBIN04	0	0	0	0	0	0	0	0	0	0	0	0	0.79	0	0	0	0	0	0	0	0	0	0	0	0	0	0.31	0	0	0	0	0	0	0	0	0	0	0	0	0	0	0	0	0	0	0	0	0
675	Bacteria;AABM5-125-24; RPQS01; RPQS01; DYHQ01; DYHQ01	0	0	0	0	0	0	0	0	0	0	0	0	0	0	0	0	0	0	0	0	0	0	0	0	0	0	0	0	0	0	0	0	0	0	0	0	0	0	0	0	0	0.97	0	0	0	0	0	0
676	Bacteria;AABM5-125-24; RPQS01; RPQS01	0	0	0	0	0	0	0	0	0	0	0	0	0	0	0	0	0	0	0	0	0	0	0	0	0	0	0	0	0	0	0	0	0	0	0	0	0	0	0	0	0	0.06	0	0	0	0	0	0
677	Bacteria;AABM5-125-24	0	0	0	0	0	0	0	0	0	0	0	0	0.4	0	0	0	0	0	0	0	0	0	0	0	0	0	0.21	0	0.18	0	0	0	0	0.36	0	0.08	0.23	0	0.22	0.3	0	0.06	0	0.28	0	0.29	0	0
678	Bacteria;Abyssobacteria; SURF-5; SURF-5; SURF-5; JACRIR01	0	0	0	0	0	0	0	0	0	0	0	0	0	0	0	0	0	0	0	0	0	0	0	0	0	0	0	0	0	0	0	0	0	0	0	0	0	0	0	0	0	0	0	0	0	0	0	0
679	Bacteria;Abyssobacteria; SURF-5; SURF-5; SURF-5; SURF-17	0	0	0	0	0	0	0	0	0	0	0	0	0	0	0	0	0	0	0	0	0	0	0	0	0	0	0	0	0	0	0	0	0	0	0	0	0	0	0	0	0	0	0	0	0	0	0	0.53
680	Bacteria;Abyssobacteria; SURF-5; SURF-5; SURF-5; SURF-5	0	0	0	0	0	0	0	0	0	0	0	0	0	0	0	0	0	0	0	0	0	0	0	0	0	0	0	0	0	0	0	0	0	0	0	0	0	0	0	0	0	0	0	0	0	0	0	0
681	Bacteria;Abyssobacteria; SURF-5; SURF-5; SURF-5	0	0	0	0	0	0	0	0	0	0	0	0	0	0	0	0	0	0	0	0	0	0	0	0	0	0	0	0	0	0	0	0	0	0.34	0	0	0	0	0	0	0	0	0	0	0	0	0	0.38
682	Bacteria;Acidobacteriota; Aminicenantia; Aminicenantales; Aminicenantaceae; Aminicenans	0	0	0	0	0	0	0	0	0	0	0	0	0.47	0.4	0	0	0	0	0	0	0	0	0	0	0	0	0	0	0	0	0	0.51	0	0	0	0	0	0	0	0	0	0	0	0	0	0	1.48	0
683	Bacteria;Acidobacteriota; Aminicenantia; Aminicenantales; Aminicenantaceae; G020344415	0.54	0	0	0	0	0	0	0	0	0	0	0	1.8	0	0	0	0	0	0	0	0	0	0	0	0	0	0	0	0	0	0	0.74	0	0.7	0	0	0	0	0	0	0	0	0	0	0	0	1.45	0.68
684	Bacteria;Acidobacteriota; Aminicenantia; Aminicenantales; Aminicenantaceae; G020348385	0	0	0	0	0	0	0	0	0	0	0	0	0.62	0	0	0	0	0	0	0	0.5	0	0	0	0	0	0	0	0	0	0	0	0	0	0	0	0	0	0	0	0	0	0	0	0	0	4.98	33.48
685	Bacteria;Acidobacteriota; Aminicenantia; Aminicenantales; Aminicenantaceae; JADHWO01	0	0.41	0	0	0	0	0	0	0	0	0	0	0.89	0	0	0	0	0	0	0	0	0	0	0	0	0	0	0	0	0	0	0	0.54	1.25	0	0	0	0	0	0	0	0	0	0	0	0	1.68	0.49
686	Bacteria;Acidobacteriota; Aminicenantia; Aminicenantales; Aminicenantaceae; JADHWO01; JADHWO01 sp016783445	0	0	0	0	0	0	0	0	0	0	0	0	0.73	0	0	0	0	0	0	0	0	0	0	0	0	0	0	0	0	0	0	0	0	0	0	0	0	0	0	0	0	0	0	0	0	0	0	0
687	Bacteria;Acidobacteriota; Aminicenantia; Aminicenantales; Aminicenantaceae; JAFGMO01	0	0	0	0	0	0	0	0	0	0	0	0	0	0	0	0	0	0	0	0	0	0	0	0	0	0	0	0	0	0	0	0	0	0	0	0	0	0	0	0	0	0	0	0	0	0	1.05	0.41
688	Bacteria;Acidobacteriota; Aminicenantia; Aminicenantales; Aminicenantaceae; JAGLWV01	0.38	0.18	0	0	0	0	0	0	0	0	0	0	1.27	0	0	0	0	0	0	0	0	0	0	1.1	0.66	0.32	0.51	0	0	0	0	0	0	2	0	0	0	0	0	0	0	0	0	0	0	0	0.72	0
689	Bacteria;Acidobacteriota; Aminicenantia; Aminicenantales; Aminicenantaceae; JAGLWV01; JAGLWV01 sp023133225	0.69	0	0.72	0	0	0	0	0	0	0	0	0	1.1	0	0	0	0	0	0	0	0	0	0	4.24	3.04	2.56	1.25	0	0	0	0	0	0	6.55	0	0	0	0	0	0	0	0	0	0	0	0	0	0
690	Bacteria;Acidobacteriota; Aminicenantia; Aminicenantales; Aminicenantaceae; Kmv29	0	0	0	0	0	0	0	0	0.11	0	0	0	0	0	0	0	0	0	0	0	0	0	0	0	0	0	0	0	0	0	0	0	0	0	0	0	0	0	0	0	0	0	0	0	0	0	1.6	8.64
691	Bacteria;Acidobacteriota; Aminicenantia; Aminicenantales; Aminicenantaceae; Kmv29; Kmv29 sp014859315	0	0	0	0	0	0	0	0	1.01	0	0	0	0	0	0	0	0	0	0	0	0	0	0	0	0	0	0	0	0	0	0	0	0	0	0	0	0	0	0	0	0	0	0	0	0	0	0	0
692	Bacteria;Acidobacteriota; Aminicenantia; Aminicenantales; Aminicenantaceae; SOIA01	0	0	0	0	0	0	0	0	0	0	0	0	0.61	0	0	0	0	0	0	0	0	0	0	0.22	0	0	0	0	0	0	0	0	0	0.41	0	0	0	0	0	0	0	0	0	0	0	0	0	0
693	Bacteria;Acidobacteriota; Aminicenantia; Aminicenantales; Aminicenantaceae; SOIA01; SOIA01 sp004378665	0	0	0	0	0	0	0	0	0	0	0	0	0	0	0	0	0	0	0	0	0	0	0	0.78	0	0	0	0	0	0	0	0	0	1.56	0	0	0	0	0	0	0	0	0	0	0	0	0	0
694	Bacteria;Acidobacteriota; Aminicenantia; Aminicenantales; Aminicenantaceae; SOIV01	0.74	0.19	0.01	1.14	0	0	0.15	0.13	1.16	0.26	0	0	6.05	1.46	0	0.26	0.45	0	1.05	0.57	1.27	2.21	2.96	3.51	1.52	2.63	1.05	1.84	1.01	0	0.25	4.68	10.39	0.32	0	0	0	0	0	0	0	0	0	0	0	0	19.63	18.09
695	Bacteria;Acidobacteriota; Aminicenantia; Aminicenantales; Aminicenantaceae; SOIV01; SOIV01 sp004377005	19.09	17.59	16.65	8.1	4.11	0	0.65	4.05	0	1.2	0	0	24.62	0	0	0	0	0	0	1.84	9.09	13.28	20.34	35.95	43.15	23.72	72.13	15.85	20.97	0	1.35	0	0	66.76	0	0	0	0	0	0	0	0	0	0	0	0	0	0
696	Bacteria;Acidobacteriota; Aminicenantia; Aminicenantales; Aminicenantaceae; SOIV01; SOIV01 sp011049545	3.68	1.92	1.38	1.24	0.58	0	0	0.42	0	0	0	0	4.6	0	0	0	0	0	0	0.44	4.29	4.44	6.33	4.22	2.31	1.77	7.99	1.88	1.34	0	0	0	0	11.54	0	0	0	0	0	0	0	0	0	0	0	0	0	0
697	Bacteria;Acidobacteriota; Aminicenantia; Aminicenantales; Aminicenantaceae; WJMT01	0	0	0	0	0	0	0	0	0	0	0	0	0	0	0	0	0	0	0	0	0	0	0	0	0	0	0	0	0	0	0	0	0	0	0	0	0	0	0	0	0	0	0	0	0	0	4.1	7.21
698	Bacteria;Acidobacteriota; Aminicenantia; Aminicenantales; Aminicenantaceae; WJMT01; WJMT01 sp021162615	0	0	0	0	0	0	0	0	0	0	0	0	0	0	0	0	0	0	0	0	0	0	0	0	0	0	0	0	0	0	0	0	0	0	0	0	0	0	0	0	0	0	0	0	0	0	1.02	1.56
699	Bacteria;Acidobacteriota; Aminicenantia; Aminicenantales; Aminicenantaceae; WTAW01	0.82	0	0	0	0	0	0	0	0	0	0	0	0.44	0	0	0	0	0	0	0	0.9	1.14	0	0.69	0	0	0.43	0	0	0	0	1.18	0	0.67	0	0	0	0	0.47	1.12	0	0	0	0	0	0	2.08	7.86
700	Bacteria;Acidobacteriota; Aminicenantia; Aminicenantales; Aminicenantaceae; WTAW01; WTAW01 sp013139435	0	0	0	0	0	0	0	0	0	0	0	0	0	0	0	0	0	0	0	0	0.63	0.98	0	0	0	0	0	0	0	0	0	0	0	0	0	0	0	0	0	0	0	0	0	0	0	0	0	0
701	Bacteria;Acidobacteriota; Aminicenantia; Aminicenantales; Aminicenantaceae; WTAW01; WTAW01 sp023135995	0	0	0	0	0	0	0	0	0	0	0	0	0	0	0	0	0	0	0	0	2.17	3.28	0	0	0	0	0	0	0	0	0	0	0	0.49	0	0	0	0	0	0	0	0	0	0	0	0	0	0
702	Bacteria;Acidobacteriota; Aminicenantia; Aminicenantales; Aminicenantaceae; WVZL01	0	0	0	0	0	0	0	0	0	0	0	0	1.59	0	0	0	0	0	0	0	0	0	0	0	0	0	0	0	0	0	0	0	0	0	0	0	0	0	0	0	0	0	0	0	0	0	0.76	0
703	Bacteria;Acidobacteriota; Aminicenantia; Aminicenantales; Aminicenantaceae	2.13	0.7	0.81	1.54	0.36	0	0	0.27	1.53	0.09	0	0	2.27	1.45	0	0.4	0.57	0	0.24	0.62	1.92	1.71	0.8	2.73	1.09	1.62	2.07	1.14	0.84	0	0.06	5.03	1.48	3.7	0	0	0	0	0.42	0.55	0	0	0	0.82	0	1	14.02	22.53
704	Bacteria;Acidobacteriota; Aminicenantia; Aminicenantales; JdFR-80; JdFR-80	0	0	0	0	0	0	0	0	0	0	0	0	0	0	0	0	0	0	0	0	0	0	0	0	0	0	0	0	0	0	0	0.4	0	0	0	0	0	0	0	0	0	0	0	0	0	0	0.48	0.38
705	Bacteria;Acidobacteriota; Aminicenantia; Aminicenantales; RBG-16-66-30; RBG-16-66-30	0	0	0	0	0	0	0	0	0	0	0	0	0	0	0	0	0	0	0	0	0	0	0	0	0	0	0	0	0	0	0	0	0	0	0	0.45	1.62	1.27	0.94	0.79	3.77	15.3	0	0	0	0	0	0
706	Bacteria;Acidobacteriota; Aminicenantia; Aminicenantales; RBG-16-66-30	0	0	0	0	0	0	0	0	0	0	0	0	0	0	0	0	0	0	0	0	0	0	0	0	0	0	0	0	0	0	0	0	0	0	0	0.06	0	0	0.06	0.06	0.6	0.4	0	0	0	0	0	0
707	Bacteria;Acidobacteriota; Aminicenantia; Aminicenantales; Saccharicenantaceae; Saccharicenans	0	0	0	0	0	0	0	0	0	0	0	0	0	0	0	0	0	0	0	0	0	0	0	0	0	0	0	0	0	0	0	0	0	0	0	0	0	0	0	0	0	0.4	0	0	0	0	0	0
708	Bacteria;Acidobacteriota; Aminicenantia; Aminicenantales; UBA4085	0	0	0	0	0	0	0	0	0	0	0	0	0	0	0	0	0	0	0	0	0	0	0	0	0	0	0	0	0	0	0	0	0	0	0	0	0	0.24	0	0	0	0	0	0	0	0	0	0
709	Bacteria;Acidobacteriota; Aminicenantia; Aminicenantales; UBA8522; UBA8522	0	0	0	0	0	0	0	0	0	0	0	0	0	0	0	0	0	0	0	0	0	0	0	0	0	0	0	0	0	0	0	0	0	0	0	0	0	0	0.77	1.69	0	0.75	0	0	0	0	0.9	0.87
710	Bacteria;Acidobacteriota; Aminicenantia; Aminicenantales	0.24	0.14	0	0.32	0	0	0	0	0.05	0	0	0	1.07	0.34	0	0.23	0.17	0.06	0.23	0.34	0.44	0.77	0.07	0.73	0.24	0.3	0.54	0.07	0.54	0	0.03	0.75	0.31	0.84	0	0.35	0.53	0.6	1.05	1.21	0.97	2.04	0	0.42	0	0.35	2.79	3.62
711	Bacteria;Acidobacteriota; Aminicenantia; UBA2199; UBA2199; JAGLQA01	0	0	0	0	0	0	0	0	0	0	0	0	0	0	0	0	0	0	0	0	0	0	0	0	0	0	0	0	0	0	0	0	0	0	0	0	0	0	0	0	0	0	0	0	0	0	0	0
712	Bacteria;Acidobacteriota; Aminicenantia; UBA2199; UBA2199; JAKAGC01	0	0	0	0	0	0	0	0	0	0	0	0	0	0	0	0	0	0	0	0	0	0	0	0	0	0	0	0	0	0	0	0	0	0	0	0	0	0	0	0	0	0	0	0.7	0	0.76	0.66	1.75
713	Bacteria;Acidobacteriota; Aminicenantia; UBA2199; UBA2199; UBA2199	0	0	0	0	0	0	0	0	0	0	0	0	0	0	0	0	0	0	0	0	0	0	0	0	0	0	0	0	0	0	0	0	0	0	0	3.82	3.56	5.24	0.4	0	0	0	0	0	0	0	0	0
714	Bacteria;Acidobacteriota; Aminicenantia; UBA2199; UBA2199	0	0	0	0	0	0	0	0	0	0	0	0	0	0	0	0	0	0	0	0	0	0	0	0	0	0	0	0	0	0	0	0	0	0	0	0	0.18	0.47	0.63	0.45	0	0	0	0.63	0.23	0.91	0.08	0.41
715	Bacteria;Acidobacteriota; Aminicenantia	0.14	0.09	0	0	0.09	0	0	0	0	0	0	0	0.11	0	0	0	0	0	0	0	0.12	0.23	0.11	0.21	0	0.06	0.41	0.17	0.21	0	0	0	0	0.39	0	0	0.24	0.22	0.14	0.08	0.11	0	0.17	0.18	0.02	0.18	0.39	0.48
716	Bacteria;Acidobacteriota; B3-B38; B3-B38; B3-B38; Guanabacterium	0	0	0	0	0	0	0	0	0	0	0	0	0	0.51	0	1.13	5.11	4.54	3.32	0.36	0	3.69	0	0	0	0	0	0	0	0	0	0	0	0	0	0	0	0	0	0	0	0	0	0	0	0	0	0
717	Bacteria;Acidobacteriota; B3-B38; B3-B38; B3-B38; Guanabacterium; Guanabacterium sedimentis	0	0	0	0	0	0	0	0	0	0	0	0	0	0	0	0	2.65	1.89	0.84	0	0	0	0	0	0	0	0	0	0	0	0	0	0	0	0	0	0	0	0	0	0	0	0	0	0	0	0	0
718	Bacteria;Acidobacteriota; B3-B38; B3-B38; B3-B38; Guanabacterium; Guanabacterium sp005223145	0	0	0	0	0	0	0	0	0	0	0	0	0	0	0	0.54	1.64	3.13	3.89	1.74	31.23	0	0	0	0	0	0	0	0	0	0	0	0	0	0	0	0	0	0	0	0	0	0	0	0	0	0	0
719	Bacteria;Acidobacteriota; B3-B38	0	0	0	0	0	0	0	0	0	0	0	0	0	0	0	0.06	0	0	0	0	0	0	0	0	0	0	0	0	0	0	0	0	0	0	0	0	0	0	0.06	0	0	0	0	0	0	0	0	0
720	Bacteria;Acidobacteriota; Blastocatellia; Pyrinomonadales; Pyrinomonadaceae; Pyrinomonas	0	0	0	0	0	0	0	0	0	0	0	0	0	0	0	0	0	0	0	0	0	0	0	0	0	0	0	0	0	0	0	0	0	0	0	0	0	0	0	0	0	0	0	0	0	0	0	0
721	Bacteria;Acidobacteriota; Blastocatellia; Pyrinomonadales; Pyrinomonadaceae	0	0	0	0	0	0	0	0	0	0	0	0	0	0	0	0	0	0	0	0	0	0	0	0	0	0	0.4	0	0	0	0	0	0	0	0	0.24	0	0	0	0	0	0	0	0	0	0	0	0
722	Bacteria;Acidobacteriota; Blastocatellia	0	0	0	0	0	0	0	0	0	0	0	0	0	0	0	0	0	0	0	0	0	0	0	0	0	0	0.15	0	0.32	0	0	0	0	0.37	0	0.11	0	0	0.34	0	0	0	0.06	0	0	0.25	0	0
723	Bacteria;Acidobacteriota; G020349885; G020349885; G020349885; G020349885	0	0	0	0	0	0	0	0	0	0	0	0	0	0	0	0	0	0	0	0	0	0	0	0	0	0	0	0	0	0	0	0	0	0.28	0	0	0	0	0	0	0	0	0	0	0	0	0	0
724	Bacteria;Acidobacteriota; Holophagae; Acanthopleuribacterales; Acanthopleuribacteraceae	0	0	0	0	0	0	0	0	0	0	0	0	0	0	0	0	0	0	0	0	0	0	0	0	0	0	0	0	0	0	0	0	0	0	0	0	0	0	0	0	0	0	0	0.35	0	0.19	0	0
725	Bacteria;Acidobacteriota; Holophagae; Holophagales; Holophagaceae; Holophaga	0	0	0	0	0	0	0	0	0	0	0	0	0	0	0	0	0	0	0	0	0	0	0	0	0	0	0	0	0	0	0	0	0	0	0	0.72	0	0	0	0	0	0	0	0	0	0	0	0
726	Bacteria;Acidobacteriota; Holophagae; Holophagales; Holophagaceae	0	0	0	0	0	0	0	0	0	0	0	0	0	0	0	0	0	0	0	0	0	0	0	0	0	0	0	0	0	0	0	0	0	0	0	0.67	0	0	0	0	0	0	0	0	0	0	0	0
727	Bacteria;Acidobacteriota; Holophagae	0	0	0	0	0	0	0	0	0	0	0	0	0	0	0	0	0	0	0	0	0	0	0	0	0	0	0	0	0	0	0	0	0	0	0	0.23	0.17	0.17	0.12	0	0	0	0	0.1	0.11	0.11	0	0
728	Bacteria;Acidobacteriota; HRBIN11; JAKEFK01; JAKEFK01; JAKEFK01	0	0	0	0	0	0	0	0	0	0	0	0	0	0	0	0	0	0	0	0	0	0	0	0	0	0	0	0	0	0	0	0	0	0	0	0	0	0	0	0	0	0.79	0	0	0	0	0	0
729	Bacteria;Acidobacteriota; Polarisedimenticolia; Gp22-AA2; Gp22-AA2; Gp22-AA3	0	0	0	0	0	0	0	0	0	0	0	0	0	0	0	0	0	0	0	0	0	0	0	0	0	0	0	0	0	0	0	0	0	0.53	0	0	0	0	0	0	0	0	0	0	0	0	0	0
730	Bacteria;Acidobacteriota; Polarisedimenticolia; Gp22-AA2; Gp22-AA2	0	0	0	0	0	0	0	0	0	0	0	0	0	0	0	0	0	0	0	0	0	0	0	0	0	0	0	0	0	0	0	0	0	0.29	0	0	0	0	0	0	0	0	0	0	0	0	0	0
731	Bacteria;Acidobacteriota; Polarisedimenticolia; Gp22-AA2	0	0	0	0	0	0	0	0	0	0	0	0	0	0	0	0	0	0	0	0	0	0	0	0	0	0	0	0	0	0	0	0	0	0.06	0.17	0	0	0	0	0	0	0	0	0	0	0	0	0
732	Bacteria;Acidobacteriota; Polarisedimenticolia; J045; J045; J045	0	0	0	0	0	0	0	0	0	0	0	0	0	0	0	0	0	0	0	0	0	0	0	0	0	0	0	0	0	0	0	0	0	0	0	0	0	0	1.28	0.38	0	0	0	0	0	0	0	0
733	Bacteria;Acidobacteriota; Polarisedimenticolia; J045; J045; J065	0	0	0	0	0	0	0	0	0	0	0	0	0	0	0	0	0	0	0	0	0	0	0	0	0	0	0	0	0	0	0	0	0	0	0	0	0	0	0.37	0	0	0	0	0	0	0	0	0
734	Bacteria;Acidobacteriota; Polarisedimenticolia; J045; J045; JAGOJY01	0	0	0	0	0	0	0	0	0	0	0	0	0	0	0	0	0	0	0	0	0	0	0	0	0	0	0	0	0	0	0	0	0	0	0	0	0	0	0.49	0	0	0	0	0	0	0	0	0
735	Bacteria;Acidobacteriota; Polarisedimenticolia; J045; J045	0	0	0	0	0	0	0	0	0	0	0	0	0	0	0	0	0	0	0	0	0	0	0	0	0	0	0	0	0	0	0	0	0	0	0	0.6	0.46	0.68	2	1.17	0	0	0	0	0	0	0	0
736	Bacteria;Acidobacteriota; Polarisedimenticolia; Polarisedimenticolales; Polarisedimenticolaceae; JAAELQ01	0	0	0	0	0	0	0	0	0	0	0	0	0	0	0	0	0	0	0	0	0	0	0	0	0	0	0	0	0	0	0	0	0	0	0	0.52	0.55	0	1.09	0.85	0	0	0.68	0.4	0.43	0.39	0	0
737	Bacteria;Acidobacteriota; Polarisedimenticolia; Polarisedimenticolales; Polarisedimenticolaceae; JAIQFR01	0	0	0	0	0	0	0	0	0	0	0	0	0	0	0	0	0	0	0	0	0	0	0	0	0	0	0	0	0	0	0	0	0	0	0	0.53	0.47	0.44	0	0	0	0	0.45	0	0	0	0	0
738	Bacteria;Acidobacteriota; Polarisedimenticolia; Polarisedimenticolales; Polarisedimenticolaceae; Mor1	0	0	0	0	0	0	0	0	0	0	0	0	0	0	0	0	0	0	0	0	0	0	0	0	0	0	0	0	0	0	0	0	0	0	0	0	0	0	0	0	0	0	0.4	0	0	0	0	0
739	Bacteria;Acidobacteriota; Polarisedimenticolia; Polarisedimenticolales; Polarisedimenticolaceae; Polarisedimenticola	0	0	0	0	0	0	0	0	0	0	0	0	0	0	0	0	0	0	0	0	0	0	0	0	0	0	0	0	0	0	0	0	0	0	0	0	0	0	0	0	0	0	0.42	0	0	0	0	0
740	Bacteria;Acidobacteriota; Polarisedimenticolia; Polarisedimenticolales; Polarisedimenticolaceae; WVWW01	0	0	0	0	0	0	0	0	0	0	0	0	0	0	0	0	0	0	0	0	0	0	0	0	0	0	0	0	0	0	0	0	0	0	0	0	0.43	0.5	0.44	0.59	0	0	0.63	0	0	0	0	0
741	Bacteria;Acidobacteriota; Polarisedimenticolia; Polarisedimenticolales; Polarisedimenticolaceae	0	0	0	0	0	0	0	0	0	0	0	0	0	0	0	0	0	0	0	0	0	0	0	0	0	0	0	0	0.58	0	0	0	0	0	0	0.85	1.32	0.91	1.21	1.64	0	0	1.32	0.59	0.36	0.82	0	0
742	Bacteria;Acidobacteriota; Polarisedimenticolia	0.05	0	0	0	0	0	0	0	0	0	0	0	0	0	0	0	0	0	0	0	0	0	0	0.11	0	0	0.26	0	0.38	0	0	0	0	0.34	0.65	0.32	0.58	0.63	0.23	0.45	0	0	0.31	0.35	0.45	0.24	0	0
743	Bacteria;Acidobacteriota; Terriglobia; 2-12-FULL-54-10; 2-12-FULL-54-10; JADFGZ01; JADFGZ01 sp022567475	0	0	0	0	0	0	0	0	0	0	0	0	0	0	0	0	0	0	0	0	0	0	0	0	0	0	0	0	0	0	0	0	0	0	0.57	0	0	0	0	0	0	0	0	0	0	0	0	0
744	Bacteria;Acidobacteriota; Terriglobia; 2-12-FULL-54-10; 2-12-FULL-54-10	0	0	0	0	0	0	0	0	0	0	0	0	0	0	0	0	0	0	0	0	0	0	0	0	0	0	0	0	0	0	0	0	0	0	0.23	0	0	0	0	0	0	0	0	0	0	0	0	0
745	Bacteria;Acidobacteriota; Terriglobia; Acidoferrales; 2-02-FULL-67-57; 2-02-FULL-67-57	0	0	0	0	0	0	0	0	0	0	0	0	0	0	0	0	0	0	0	0	0	0	0	0	0	0	0	0	0	0	0	0	0	0	12.19	0	0	0	0	0	0	0	0	0	0	0	0	0
746	Bacteria;Acidobacteriota; Terriglobia; Acidoferrales; 2-02-FULL-67-57; JACZYA01	0	0	0	0	0	0	0	0	0	0	0	0	0	0	0	0	0	0	0	0	0	0	0	0	0	0	0	0	0	0	0	0	0	0.22	4.33	0	0	0	0	0	0	0	0	0	0	0	0	0
747	Bacteria;Acidobacteriota; Terriglobia; Acidoferrales; 2-02-FULL-67-57; JACZYA01; JACZYA01 sp022571295	0	0	0	0	0	0	0	0	0	0	0	0	0	0	0	0	0	0	0	0	0	0	0	0	0	0	0	0	0	0	0	0	0	3.26	14.31	0	0	0	0	0	0	0	0	0	0	0	0	0
748	Bacteria;Acidobacteriota; Terriglobia; Acidoferrales; 2-02-FULL-67-57	0	0	0	0	0	0	0	0	0	0	0	0	0	0	0	0	0	0	0	0	0	0	0	0	0	0	0	0	0	0	0	0	0	0.24	1.24	0	0	0	0	0	0	0	0	0	0	0	0	0
749	Bacteria;Acidobacteriota; Terriglobia; Acidoferrales	0	0	0	0	0	0	0	0	0	0	0	0	0	0	0	0	0	0	0	0	0	0	0	0	0	0	0	0	0	0	0	0	0	0.06	0.17	0	0	0	0	0	0	0	0	0	0	0	0	0
750	Bacteria;Acidobacteriota; Terriglobia; Bryobacterales; Bryobacteraceae; DTKY01	0	0	0	0	0	0	0	0	0	0	0	0	0	0	0	0	0	0	0	0	0	0	0	0	0	0	0	0	0	0	0	0	0	0	0	0	0	0	0	0	0.68	0	0	0	0	0	0	0
751	Bacteria;Acidobacteriota; Terriglobia; Bryobacterales; Bryobacteraceae; Fen-330	0	0	0	0	0	0	0	0	0	0	0	0	0	0	0	0	0	0	0	0	0.95	0	2.28	0	0	0	0	0	0	0	0	0	0	0	0	0	0	0	0	0	0	0	0	0	0	0	0	0
752	Bacteria;Acidobacteriota; Terriglobia; Bryobacterales; Bryobacteraceae	0	0	0	0	0	0	0	0	0	0	0	0	0	0	0	0	0	0	0	0	3.08	1.58	4.02	0	0	0	0.81	0.98	0	0	0	0	0	0.45	0	1.59	1.14	1.42	1.13	0.87	3.96	0	0.4	0.57	0.74	0.75	0	0
753	Bacteria;Acidobacteriota; Terriglobia; Bryobacterales	0	0	0	0	0	0	0	0	0	0	0	0	0	0	0	0	0	0	0	0	0	0	0.13	0	0	0	0.1	0	0	0	0	0	0	0	0	0.17	0	0	0	0	0	0	0.08	0.12	0.11	0.17	0	0
754	Bacteria;Acidobacteriota; Terriglobia; Terriglobales	0	0	0	0	0	0	0	0	0	0	0	0	0	0	0	0	0	0	0	0	0.4	0	0	0	0	0	0.18	0	0	0	0	0	0	0.24	0	0	0	0	0	0	0	0	0	0	0	0	0	0
755	Bacteria;Acidobacteriota; Terriglobia; UBA7540; UBA7540; Bog-366	0	0	0	0	0	0	0	0	0	0	0	0	0	0	0	0	0	0	0	0	0	0	0	0	0	0	0	0	0	0	0	0	0	0	0	0	0	0	0	0	42.54	5.86	0	0	0	0	0	0
756	Bacteria;Acidobacteriota; Terriglobia; UBA7540; UBA7540; Bog-366; Bog-366 sp020073545	0	0	0	0	0	0	0	0	0	0	0	0	0	0	0	0	0	0	0	0	0	0	0	0	0	0	0	0	0	0	0	0	0	0	0	0	0	0	0	0	0	2.29	0	0	0	0	0	0
757	Bacteria;Acidobacteriota; Terriglobia; UBA7540; UBA7540; CADDZE01	0	0	0	0	0	0	0	0	0	0	0	0	0	0	0	0	0	0	0	0	0	0	0	0	0	0	0	0	0	0	0	0	0	0	0	0	0	0	0	0	1.8	0	0	0	0	0	0	0
758	Bacteria;Acidobacteriota; Terriglobia; UBA7540; UBA7540; Gp13-AA74	0	0	0	0	0	0	0	0	0	0	0	0	0	0	0	0	0	0	0	0	0	0	0	0	0	0	0	0	0	0	0	0	0	0	0	0	0	0	0	0	5.95	0.37	0	0	0	0	0	0
759	Bacteria;Acidobacteriota; Terriglobia; UBA7540; UBA7540; Gp13-AA77	0	0	0	0	0	0	0	0	0	0	0	0	0	0	0	0	0	0	0	0	0	0	0	0	0	0	0	0	0	0	0	0	0	0	0	0	0	0	0	0	2.37	0	0	0	0	0	0	0
760	Bacteria;Acidobacteriota; Terriglobia; UBA7540; UBA7540; JACQNR01	0	0	0	0	0	0	0	0	0	0	0	0	0	0	0	0	0	0	0	0	0	0	0	0	0	0	0	0	0	0	0	0	0	0	0	0	0	0	0	0	0	0.55	0	0	0	0	0	0
761	Bacteria;Acidobacteriota; Terriglobia; UBA7540; UBA7540; JAHEKS01	0	0	0	0	0	0	0	0	0	0	0	0	0	0	0	0	0	0	0	0	0	0	0	0	0	0	0	0	0	0	0	0	0	0	0	0	0	0	0	0	5.64	0.74	0	0	0	0	0	0
762	Bacteria;Acidobacteriota; Terriglobia; UBA7540; UBA7540; JAHEKS01; JAHEKS01 sp024638215	0	0	0	0	0	0	0	0	0	0	0	0	0	0	0	0	0	0	0	0	0	0	0	0	0	0	0	0	0	0	0	0	0	0	0	0	0	0	0	0	1.32	0.52	0	0	0	0	0	0
763	Bacteria;Acidobacteriota; Terriglobia; UBA7540; UBA7540; JAIQGA01	0	0	0	0	0	0	0	0	0	0	0	0	0	0	0	0	0	0	0	0	0	0	0	0	0	0	0	0	0	0	0	0	0	0	0	0	0	0	0	0	11.7	1.36	0	0	0	0	0	0
764	Bacteria;Acidobacteriota; Terriglobia; UBA7540; UBA7540; JAIQGB01	0	0	0	0	0	0	0	0	0	0	0	0	0	0	0	0	0	0	0	0	0	0	0	0	0	0	0	0	0	0	0	0	0	0	0	0	0	0	0	0	10.23	2.08	0	0	0	0	2.37	3.66
765	Bacteria;Acidobacteriota; Terriglobia; UBA7540; UBA7540; JAKCCV01	0	0	0	0	0	0	0	0	0	0	0	0	0	0	0	0	0	0	0	0	0	0	0	0	0	0	0	0	0	0	0	0	0	0	0	0	0	0	0	0	1.81	0	0	0	0	0	0	0
766	Bacteria;Acidobacteriota; Terriglobia; UBA7540; UBA7540; JALHUF01	0	0	0	0	0	0	0	0	0	0	0	0	0	0	0	0	0	0	0	0	0	0	0	0	0	0	0	0	0	0	0	0	0	0	0	0	0	0	0	0	0.69	0.42	0	0	0	0	0	0
767	Bacteria;Acidobacteriota; Terriglobia; UBA7540; UBA7540; JAMCXS01	0	0	0	0	0	0	0	0	0	0	0	0	0	0	0	0	0	0	0	0	0	0	0	0	0	0	0	0	0	0	0	0	0	0	0	0	0	0	0	0	0.59	0	0	0	0	0	0	0
768	Bacteria;Acidobacteriota; Terriglobia; UBA7540; UBA7540; QHZM01	0	0	0	0	0	0	0	0	0	0	0	0	0	0	0	0	0	0	0	0	0	0	0	0	0	0	0	0	0	0	0	0	0	0	0	0	0	0	0	0	0.43	0	0	0	0	0	0	0
769	Bacteria;Acidobacteriota; Terriglobia; UBA7540; UBA7540; RH2-MAG17b	0	0	0	0	0	0	0	0	0	0	0	0	0	0	0	0	0	0	0	0	0	0	0	0	0	0	0	0	0	0	0	0	0	0	0	0	0	0	0	0	2.32	0	0	0	0	0	0	0
770	Bacteria;Acidobacteriota; Terriglobia; UBA7540; UBA7540; SCRD01	0	0	0	0	0	0	0	0	0	0	0	0	0	0	0	0	0	0	0	0	0	0	0	0	0	0	0	0	0	0	0	0	0	0	0	0	0	0	0	0	2.14	0	0	0	0	0	0	0
771	Bacteria;Acidobacteriota; Terriglobia; UBA7540; UBA7540; UBA7540	0	0	0	0	0	0	0	0	0	0	0	0	0	0	0	0	0	0	0	0	0	0	0	0	0	0	0	0	0	0	0	0	0	0	0	0	0	0	0	0	16.65	1.33	0	0	0	0	0	0
772	Bacteria;Acidobacteriota; Terriglobia; UBA7540; UBA7540; UBA7540; UBA7540 sp002478145	0	0	0	0	0	0	0	0	0	0	0	0	0	0	0	0	0	0	0	0	0	0	0	0	0	0	0	0	0	0	0	0	0	0	0	0	0	0	0	0	3.12	0	0	0	0	0	0	0
773	Bacteria;Acidobacteriota; Terriglobia; UBA7540; UBA7540	0	0	0	0	0	0	0	0	0	0	0	0	0	0	0	0	0	0	0	0	0	0	0	0	0	0	0	0	0	0	0	0	0	0	0	0	0	0	0	0.83	34.82	4.42	0	0	0	0	1.09	0.59
774	Bacteria;Acidobacteriota; Terriglobia	0	0	0	0	0	0	0	0	0	0	0	0	0.5	0	0	0	0	0	0	0	0.83	0.65	0.68	0.44	0.4	0	0.61	0.82	0.57	0	0	0	0	1.03	1.59	0.39	0.85	0.78	0.99	0.8	1.29	0.27	0.53	0.76	0.48	0.74	0.61	0.7
775	Bacteria;Acidobacteriota; Thermoanaerobaculia; Thermoanaerobaculales; Sulfomarinibacteraceae; FEB-10	0	0	0	0	0	0	0	0	0	0	0	0	0	0	0	0	0	0	0	0	0	0	0	0	0	0	0	0	0	0	0	0	0	0	0	0.97	2.41	2.21	2.45	3.27	0	0	1.08	0.77	0.72	0.87	0	0
776	Bacteria;Acidobacteriota; Thermoanaerobaculia; Thermoanaerobaculales; Sulfomarinibacteraceae; JAADFK01	0	0	0	0	0	0	0	0	0	0	0	0	0	0	0	0	0	0	0	0	0	0	0	0	0	0	0	0	0	0	0	0	0	0	0	0	0	0	0	0	0	0	0	0.53	0	0.38	0	0
777	Bacteria;Acidobacteriota; Thermoanaerobaculia; Thermoanaerobaculales; Sulfomarinibacteraceae; JAADFN01	0	0	0	0	0	0	0	0	0	0	0	0	0	0	0	0	0	0	0	0	0	0	0	0	0	0	0	0	0	0	0	0	0	0	0	0	0	0	0	0	0	0	0	0.43	0.48	0.5	0	0
778	Bacteria;Acidobacteriota; Thermoanaerobaculia; Thermoanaerobaculales; Sulfomarinibacteraceae; JAAESQ01	0	0	0	0	0	0	0	0	0	0	0	0	0	0	0	0	0	0	0	0	0	0	0	0	0	0	0	0	0	0	0	0	0	0	0	0	0	0	0.38	0.56	0	0	0.55	0.71	1.26	0.86	0	0
779	Bacteria;Acidobacteriota; Thermoanaerobaculia; Thermoanaerobaculales; Sulfomarinibacteraceae; JAHECW01	0	0	0	0	0	0	0	0	0	0	0	0	0	0	0	0	0	0	0	0	0	0	0	0	0	0	0	0	0	0	0	0	0	0	0	0	0	0	0	0	0	0	2.75	2.28	3.9	2.86	0	0
780	Bacteria;Acidobacteriota; Thermoanaerobaculia; Thermoanaerobaculales; Sulfomarinibacteraceae; JAIOSJ01	0	0	0	0	0	0	0	0	0	0	0	0	0	0	0	0	0	0	0	0	0	0	0	0	0	0	0	0	0	0	0	0	0	0	0	0	0	0	0	0	0	0	0	0	0.61	0.46	0	0
781	Bacteria;Acidobacteriota; Thermoanaerobaculia; Thermoanaerobaculales; Sulfomarinibacteraceae; Sulfomarinibacter	0	0	0	0	0	0	0	0	0	0	0	0	0	0	0	0	0	0	0	0	0	0	0	0	0	0	0	0	0	0	0	0	0	0	0	0	0.39	0.49	1.12	1.18	0	0	3.97	2.89	4.72	4.04	0	0
782	Bacteria;Acidobacteriota; Thermoanaerobaculia; Thermoanaerobaculales; Sulfomarinibacteraceae	0	0	0	0	0	0	0	0	0	0	0	0	0.4	0	0	0	0	0	0	0	0	0	0	0	0	0	0	0	0	0	0	0	0	0.11	0	1.03	1.54	1.23	2.01	1.68	0	0	2.01	2.2	2.39	2.12	0	0
783	Bacteria;Acidobacteriota; Thermoanaerobaculia; Thermoanaerobaculales; Thermoanaerobaculaceae; JACADV01	0	0	0	0	0	0	0	0	0	0	0	0	0	0	0	0	0	0	0	0	0	0	0	0	0	0	0	0	0	0	0	0	0	0	0	0	0.52	0	0	0	0	0	0	0	0	0	0	0
784	Bacteria;Acidobacteriota; Thermoanaerobaculia; Thermoanaerobaculales; Thermoanaerobaculaceae; RBG-13-68-16	0	0	0	0	0	0	0	0	0	0	0	0	0	0	0	0	0	0	0	0	0	0	0	0	0	0	0	0	0	0	0	0	0	0	0	0.92	0.88	1.61	0	0	0	0	0	0	0	0	0	0
785	Bacteria;Acidobacteriota; Thermoanaerobaculia; Thermoanaerobaculales; Thermoanaerobaculaceae	0	0	0	0	0	0	0	0	0	0	0	0	0	0	0	0	0	0	0	0	0	0	0	0	0	0	0	0	0	0	0	0	0	0	0	0.51	0.35	0.56	0.23	0.59	0	0	0	0	0	0	0	0
786	Bacteria;Acidobacteriota; Thermoanaerobaculia; Thermoanaerobaculales	0	0	0	0	0	0	0	0	0	0	0	0	0.17	0	0	0	0	0	0	0	0	0	0	0	0	0	0	0	0	0	0	0	0	0.18	0	0.21	0.1	0.01	0.14	0.04	0	0	0.23	0.15	0.06	0.07	0	0
787	Bacteria;Acidobacteriota; Thermoanaerobaculia; UBA5066; UBA5066	0	0	0	0	0	0	0	0	0	0	0	0	0	0	0	0	0	0	0	0	0	0	0	0	0	0	0	0	0	0	0	0	0	0	0	0.47	0.48	0.64	0	0	0	0	0	0	0	0	0	0
788	Bacteria;Acidobacteriota; Thermoanaerobaculia; UBA5704; QQVD01	0	0	0	0	0	0	0	0	0	0	0	0	0	0	0	0	0	0	0	0	0	0	0	0	0	0	0	0	0	0	0	0	0	0	0	0	0	0	0	0	0	0	0.15	0	0	0	0	0
789	Bacteria;Acidobacteriota; Thermoanaerobaculia; UBA5704; UBA5704; CALZJC01	0	0	0	0	0	0	0	0	0	0	0	0	0	0	0	0	0	0	0	0	0	0	0	0	0	0	0	0	0	0	0	0	0	0	0	0	0	0	0	0	0	0	0.44	0	0	0	0	0
790	Bacteria;Acidobacteriota; Thermoanaerobaculia; UBA5704; UBA5704; CALZKB01	0	0	0	0	0	0	0	0	0	0	0	0	0	0	0	0	0	0	0	0	0	0	0	0	0	0	0	0	0	0	0	0	0	0	0	0	0	0	0	0	0	0	0.75	0	0	0	0	0
791	Bacteria;Acidobacteriota; Thermoanaerobaculia; UBA5704; UBA5704; JAHEKO01	0	0	0	0	0	0	0	0	0	0	0	0	0	0	0	0	0	0	0	0	0	0	0	0	0	0	0	0	0	0	0	0	0	0	0	0	0	0	0	0	0	0	0.41	0	0	0	0	0
792	Bacteria;Acidobacteriota; Thermoanaerobaculia; UBA5704; UBA5704; M0029	0	0	0	0	0	0	0	0	0	0	0	0	0	0	0	0	0	0	0	0	0	0	0	0	0	0	0	0	0	0	0	0	0	0	0	0	0	0	0	0	0	0	1.31	0.45	0.58	0.47	0	0
793	Bacteria;Acidobacteriota; Thermoanaerobaculia; UBA5704; UBA5704; UBA5704	0	0	0	0	0	0	0	0	0	0	0	0	0	0	0	0	0	0	0	0	0	0	0	0	0	0	0	0	0	0	0	0	0	0	0	0	0	0	0	0	0	0	0.44	0	0	0	0	0
794	Bacteria;Acidobacteriota; Thermoanaerobaculia; UBA5704; UBA5704	0	0	0	0	0	0	0	0	0	0	0	0	0	0	0	0	0	0	0	0	0	0	0	0	0	0	0	0	0	0	0	0	0	0.78	0	1.08	0.4	0.49	0.83	0.4	0	0	3.26	1.7	2.72	2.43	0	0
795	Bacteria;Acidobacteriota; Thermoanaerobaculia; UBA5704	0	0	0	0	0	0	0	0	0	0	0	0	0	0	0	0	0	0	0	0	0	0	0	0	0	0	0	0	0	0	0	0	0	0.16	0	0	0	0.11	0.21	0	0	0	0.36	0.18	0.36	0.28	0	0
796	Bacteria;Acidobacteriota; Thermoanaerobaculia	0.09	0	0	0	0	0	0	0	0	0	0	0	0.21	0	0	0	0	0	0	0	0	0	0	0.15	0	0	0.2	0.18	0.46	0	0	0	0	0.54	0	0.44	0.54	0.88	0.75	0.4	0	0.06	0.77	0.03	0.2	0.62	0.17	0
797	Bacteria;Acidobacteriota; UBA4820; UBA4820; DSQY01; DTPS01	0	0	0	0	0	0	0	0	0	0	0	0	0	0	0	0	0	0	0	0	0	0	0	0	0	0	0	0	0	0	0	0	0	0	0	0.56	0.76	0.54	0	0	0	0.42	0	0	0	0	0	0
798	Bacteria;Acidobacteriota; UBA4820; UBA4820; DSQY01; JAEMPZ01	0	0	0	0	0	0	0	0	0	0	0	0	0	0	0	0	0	0	0	0	0	0	0	0	0	0	0	0	0	0	0	0	0	0	0	0.71	1.31	4.3	0	0	0	0	0	0	0	0	0	0
799	Bacteria;Acidobacteriota; UBA4820; UBA4820; DSQY01; JAKAJA01	0	0	0	0	0	0	0	0	0	0	0	0	0	0	0	0	0	0	0	0	0	0	0	0	0	0	0	0	0	0	0	0	0	0	0	0.77	1.22	0.41	0	0	0	0.71	0	0	0	0	0	0
800	Bacteria;Acidobacteriota; UBA4820; UBA4820; DSQY01	0	0	0	0	0	0	0	0	0	0	0	0	0	0	0	0	0	0	0	0	0	0	0	0	0	0	0	0	0	0	0	0	0	0	0	0.39	0.4	0.33	0.31	0.28	0	0.41	0	0	0	0	0	0
801	Bacteria;Acidobacteriota; UBA4820; UBA4820	0	0	0	0	0	0	0	0	0	0	0	0	0	0	0	0	0	0	0	0	0	0	0	0	0	0	0	0	0	0	0	0	0	0	0	0.18	0.06	0.06	0.12	0	0	0.06	0	0	0	0	0	0
802	Bacteria;Acidobacteriota; UBA6911; RPQK01; RPQK01; JADFOI01	0	0	0	0	0	0	0	0	0	0	0	0	0	0	0	0	0	0	0	0	0	0	0	0	0	0	0	0	0	0	0	0	0	0	1.68	0	0	0	0	0	0	0	0	0	0	0	0	0
803	Bacteria;Acidobacteriota; UBA6911; RPQK01; RPQK01; JADFOI01; JADFOI01 sp022562935	0	0	0	0	0	0	0	0	0	0	0	0	0	0	0	0	0	0	0	0	0	0	0	0	0	0	0	0	0	0	0	0	0	0	2.15	0	0	0	0	0	0	0	0	0	0	0	0	0
804	Bacteria;Acidobacteriota; UBA6911; RPQK01; RPQK01	0	0	0	0	0	0	0	0	0	0	0	0	0	0	0	0	0	0	0	0	0	0	0	0	0	0	0	0	0	0	0	0	0	0.13	0	0	0	0	0	0	0	0	0	0	0	0	0	0
805	Bacteria;Acidobacteriota; UBA6911; RPQK01	0	0	0	0	0	0	0	0	0	0	0	0	0	0	0	0	0	0	0	0	0	0	0	0	0	0	0	0	0	0	0	0	0	0.06	0	0	0	0	0	0	0	0	0	0	0	0.06	0	0
806	Bacteria;Acidobacteriota; UBA6911; UBA6911; UBA6911; JAAYAM01	0	0	0	0	0	0	0	0	0	0	0	0	0	0	0	0	0	0	0	0	0	0	0	0	0	0	0	0	0	0	0	0	0	0	0	0.94	0	0.46	0	0	0	0.48	0	0	0	0	0	0.53
807	Bacteria;Acidobacteriota; UBA6911; UBA6911; UBA6911; JAFNAG01	0	0	0	0	0	0	0	0	0	0	0	0	0	0	0	0	0	0	0	0	0	0	0	0	0	0	0	0	0	0	0	0	0	0	0	0	0.68	0.4	0	0	0	0	0	0	0	0	0	0
808	Bacteria;Acidobacteriota; UBA6911; UBA6911; UBA6911; JAHFUH01	0	0	0	0	0	0	0	0	0	0	0	0	0	0	0	0	0	0	0	0	0	0	0	0	0	0	0	0	0	0	0	0	0	0	0	0	0.35	0	0	0	0	0	0	0	0	0	0	0.57
809	Bacteria;Acidobacteriota; UBA6911; UBA6911; UBA6911; UBA6911	0	0	0	0	0	0	0	0	0	0	0	0	0	0	0	0	0	0	0	0	0	0	0	0	0	0	0	0	0	0	0	0	0	0	0	0	0	0	0	0	0	0	0	0.86	0.55	0.54	0	0
810	Bacteria;Acidobacteriota; UBA6911; UBA6911; UBA6911	0	0	0	0	0	0	0	0	0	0	0	0	0	0	0	0	0	0	0	0	0	0	0	0	0	0	0	0	0	0	0	0	0	0	0	0.67	0.87	0.77	0.7	0.8	0.49	0.6	0	0.55	0.48	0.46	0	0.81
811	Bacteria;Acidobacteriota; UBA6911	0	0	0	0	0	0	0	0	0	0	0	0	0	0	0	0	0	0	0	0	0	0	0	0	0	0	0	0	0	0	0	0	0	0.12	0.57	0.34	0.3	0.06	0.37	0.16	0	0.17	0.45	0.15	0.13	0.38	0	0.2
812	Bacteria;Acidobacteriota; UBA890; UBA890	0	0	0	0	0	0	0	0	0	0	0	0	0	0	0	0	0	0	0	0	0	0	0	0	0	0	0	0	0	0	0	0	0	0	0	0	0	0	0	0	0	0	0.06	0	0	0	0	0
813	Bacteria;Acidobacteriota; Vicinamibacteria; Bin61; SMYC01; SMYC01	0	0	0	0	0	0	0	0	0	0	0	0	0	0	0	0	0	0	0	0	0	0	0	0	0	0	0	0	0	0	0	0	0	0.46	0	1.13	0	0	0	0	0	0	0	0	0.44	0.39	0	0.67
814	Bacteria;Acidobacteriota; Vicinamibacteria; Bin61	0	0	0	0	0	0	0	0	0	0	0	0	0	0	0	0	0	0	0	0	0	0	0	0	0	0	0	0	0	0	0	0	0	0	0	0.06	0.11	0.06	0.17	0.17	0	0	0.15	0.11	0.07	0.18	0	0.06
815	Bacteria;Acidobacteriota; Vicinamibacteria; Fen-336; Fen-336; AA32	0	0	0	0	0	0	0	0	0	0	0	0	0	0	0	0	0	0	0	0	0	0	0	0	0	0	0	0	0	0	0	0	0	0	0	0	0.51	0.74	0	0	0	0	0	0	0	0	0	0
816	Bacteria;Acidobacteriota; Vicinamibacteria; Fen-336; Fen-336; JAJDNS01	0	0	0	0	0	0	0	0	0	0	0	0	0	0	0	0	0	0	0	0	0	0	0	0	0	0	0	0	0	0	0	0	0	0	0	2.8	2.48	2.33	2.99	2.11	0	0	2.36	3.66	3.7	3.15	0	0.4
817	Bacteria;Acidobacteriota; Vicinamibacteria; Fen-336; Fen-336; JAJDNS01; JAJDNS01 sp022340585	0	0	0	0	0	0	0	0	0	0	0	0	0	0	0	0	0	0	0	0	0	0	0	0	0	0	0	0	0	0	0	0	0	0	0	0	0	0	0	0	0	0	0	0	1	0	0	0
818	Bacteria;Acidobacteriota; Vicinamibacteria; Fen-336; Fen-336; WYBL01	0	0	0	0	0	0	0	0	0	0	0	0	0	0	0	0	0	0	0	0	0	0	0	0	0	0	0	0	0	0	0	0	0	0	0	0	0.58	0	0.55	0	0	0	0	0	0	0	0	0
819	Bacteria;Acidobacteriota; Vicinamibacteria; Fen-336; Fen-336	0	0	0	0	0	0	0	0	0	0	0	0	0	0	0	0	0	0	0	0	0	0	0	0	0	0	0	0	0	0	0	0	0	0.35	0	1.5	2.07	1.65	1.69	0.91	0	0	0.58	0.73	0.81	1.15	0	0.24
820	Bacteria;Acidobacteriota; Vicinamibacteria; Fen-336	0	0	0	0	0	0	0	0	0	0	0	0	0	0	0	0	0	0	0	0	0	0	0	0	0	0	0	0	0	0	0	0	0	0	0	0	0.11	0	0	0	0	0	0	0	0	0	0	0
821	Bacteria;Acidobacteriota; Vicinamibacteria; Vicinamibacterales; 2-12-FULL-66-21	0	0	0	0	0	0	0	0	0	0	0	0	0	0	0	0	0	0	0	0	0	0	0	0	0	0	0	0	0	0	0	0	0	0	0	0	0.33	0	0	0	0	0	0	0	0	0	0	0
822	Bacteria;Acidobacteriota; Vicinamibacteria; Vicinamibacterales; Fen-181; FEN-299	0	0	0	0	0	0	0	0	0	0	0	0	0	0	0	0	0	0	0	0	0	0	0	0	0	0	0	0	0	0	0	0	0	0	0	0.75	0.45	0	0	0	0	0	0	0	0	0	0	0
823	Bacteria;Acidobacteriota; Vicinamibacteria; Vicinamibacterales; Fen-181	0	0	0	0	0	0	0	0	0	0	0	0	0	0	0	0	0	0	0	0	0	0	0	0	0	0	0	0	0	0	0	0	0	0	0	0.06	0	0	0	0	0	0	0	0	0	0	0	0
824	Bacteria;Acidobacteriota; Vicinamibacteria; Vicinamibacterales; UBA2999; VFZN01	0	0	0	0	0	0	0	0	0	0	0	0	0	0	0	0	0	0	0	0	0	0	0	0	0	0	0	0	0	0	0	0	0	0	0	0.39	0	0	0	0	0	0	0	0	0	0	0	0
825	Bacteria;Acidobacteriota; Vicinamibacteria; Vicinamibacterales; UBA2999	0	0	0	0	0	0	0	0	0	0	0	0	0	0	0	0	0	0	0	0	0	0	0	0	0	0	0	0	0	0	0	0	0	0	0	0.8	0.46	0	0.43	0	0	0	0	0	0	0	0	0
826	Bacteria;Acidobacteriota; Vicinamibacteria; Vicinamibacterales; UBA823	0	0	0	0	0	0	0	0	0	0	0	0	0	0	0	0	0	0	0	0	0	0	0	0	0	0	0	0	0	0	0	0	0	0.22	0	0	0	0	0	0	0	0	0	0	0	0	0	0
827	Bacteria;Acidobacteriota; Vicinamibacteria; Vicinamibacterales	0	0	0	0	0	0	0	0	0	0	0	0	0	0	0	0	0	0	0	0	0.35	0	0	0	0	0	0	0	0	0	0	0	0	0.75	0	1.15	1.07	1.15	0.73	0.64	0	0	0.28	0.46	0.26	0.34	0	0
828	Bacteria;Acidobacteriota; Vicinamibacteria	0	0	0	0	0	0	0	0	0	0	0	0	0.29	0	0	0	0	0	0	0	0.13	0	0	0	0	0	0.18	0.12	0.03	0	0	0	0	0.59	0.14	0.68	0.3	0.39	0.45	0.45	0	0	0.53	0.32	0.19	0.43	0.34	0.51
829	Bacteria;Acidobacteriota	1.19	0.63	0.69	0.58	0.18	0.14	0.32	0.32	0.54	0.05	0	0.09	1.6	0.63	0.36	0.72	0.56	0.42	0.56	0.89	2.6	0.6	2.01	1.36	0.87	1.01	1.34	1.97	3.02	0	0.35	0.97	0.57	1.45	1.99	1.79	1.63	1.91	2.09	2.19	2.04	1.71	1.51	1.63	2.99	1.64	1.25	1.33
830	Bacteria;Actinomycetota; Acidimicrobiia; Acidimicrobiales; CADCSY01	0	0	0	0	0	0	0	0	0	0	0	0	0	0	0	0	0	0	0	0	0	0	0	0	0	0	0.25	0	0	0	0	0	0	0	0	0	0	0	0	0	0	0	0	0	0	0	0	0
831	Bacteria;Actinomycetota; Acidimicrobiia; Acidimicrobiales; CAIXPF01; CAIXPF01	0	0	0	0	0	0	0	0	0	0	0	0	0	0	0	0	0	0	0	0	0	0	0	0	0	0	0	0	0	0	0	0	0	0	0	0.37	0	0	0	0	0	0	0	0	0	0	0	0
832	Bacteria;Actinomycetota; Acidimicrobiia; Acidimicrobiales; CAIXPF01	0	0	0	0	0	0	0	0	0	0	0	0	0	0	0	0	0	0	0	0	0	0	0	0	0	0	0	0.13	0	0	0	0	0	0	0	0.22	0	0	0	0	0	0	0	0	0	0	0	0
833	Bacteria;Actinomycetota; Acidimicrobiia; Acidimicrobiales; Ilumatobacteraceae; Casp-actino5	0	0	0	0	0	0	0	0	0	0	0	0	0	0	0	0	0	0	0	0	0	0	0	0	0	0	0	0	0	0	0	0	0	0	0	0	0	0	0	0	0	0	0.97	0	0.54	0.48	0	0
834	Bacteria;Actinomycetota; Acidimicrobiia; Acidimicrobiales; Ilumatobacteraceae; Casp-actino8	0	0	0	0	0	0	0	0	0	0	0	0	0	0	0	0	0	0	0	0	0	0	0	0	0	0	0	0	0	0	0	0	0	0	0	0	0	0	0	0	0	0	0.43	0	0	0	0	0
835	Bacteria;Actinomycetota; Acidimicrobiia; Acidimicrobiales; Ilumatobacteraceae; Ilumatobacter	0	0	0	0	0	0	0	0	0	0	0	0	0	0	0	0	0	0	0	0	0	0	0	0	0	0	0	0	0	0	0	0	0	0	0	4.11	0.95	0.62	0.8	0	0	0	8.53	2.22	5.11	2.44	0	0
836	Bacteria;Actinomycetota; Acidimicrobiia; Acidimicrobiales; Ilumatobacteraceae; Ilumatobacter_A	0	0	0	0	0	0	0	0	0	0	0	0	0	0	0	0	0	0	0	0	0	0	0	0	0	0	0	0	0	0	0	0	0	0	0	1.16	0	0	0	0	0	0	6.84	1.89	4.72	2.14	0	0
837	Bacteria;Actinomycetota; Acidimicrobiia; Acidimicrobiales; Ilumatobacteraceae; Ilumatobacter_A; Ilumatobacter_A sp013002175	0	0	0	0	0	0	0	0	0	0	0	0	0	0	0	0	0	0	0	0	0	0	0	0	0	0	0	0	0	0	0	0	0	0	0	0	0	0	0	0	0	0	0.91	0	0	0	0	0
838	Bacteria;Actinomycetota; Acidimicrobiia; Acidimicrobiales; Ilumatobacteraceae; Ilumatobacter_A; Ilumatobacter_A sp024644465	0	0	0	0	0	0	0	0	0	0	0	0	0	0	0	0	0	0	0	0	0	0	0	0	0	0	0	0	0	0	0	0	0	0	0	0	0	0	0	0	0	0	0.82	0	0	0	0	0
839	Bacteria;Actinomycetota; Acidimicrobiia; Acidimicrobiales; Ilumatobacteraceae; Ilumatobacter; Ilumatobacter fluminis	0	0	0	0	0	0	0	0	0	0	0	0	0	0	0	0	0	0	0	0	0	0	0	0	0	0	0	0	0	0	0	0	0	0	0	0	0	0	0	0	0	0	1.6	0	0.99	0	0	0
840	Bacteria;Actinomycetota; Acidimicrobiia; Acidimicrobiales; Ilumatobacteraceae; JABSQH01	0	0	0	0	0	0	0	0	0	0	0	0	0	0	0	0	0	0	0	0	0	0	0	0	0	0	0	0	0	0	0	0	0	0	0	0	0	0	0	0	0	0	2.15	0.59	1.24	0.4	0	0
841	Bacteria;Actinomycetota; Acidimicrobiia; Acidimicrobiales; Ilumatobacteraceae; SKSP01	0	0	0	0	0	0	0	0	0	0	0	0	0	0	0	0	0	0	0	0	0	0	0	0	0	0	0	0	0	0	0	0	0	0	0	0	0	0	0	0	0	0	2.08	0.4	1.09	0	0	0
842	Bacteria;Actinomycetota; Acidimicrobiia; Acidimicrobiales; Ilumatobacteraceae; Sva-07	0	0	0	0	0	0	0	0	0	0	0	0	0	0	0	0	0	0	0	0	0	0	0	0	0	0	0	0	0	0	0	0	0	0	0	1.31	0.81	0	0	0	0	0	6.99	1.4	6.21	1.49	0	0
843	Bacteria;Actinomycetota; Acidimicrobiia; Acidimicrobiales; Ilumatobacteraceae; UBA668	0	0	0	0	0	0	0	0	0	0	0	0	0	0	0	0	0	0	0	0	0	0	0	0	0	0	0	0	0	0	0	0	0	0	0	0	0	0	0	0	0	0	0	0	0.41	0	0	0
844	Bacteria;Actinomycetota; Acidimicrobiia; Acidimicrobiales; Ilumatobacteraceae; VFMC01	0	0	0	0	0	0	0	0	0	0	0	0	0	0	0	0	0	0	0	0	0	0	0	0	0	0	0	0	0	0	0	0	0	0	0	0	0	0	0	0	0	0	0	0	0.3	0	0	0
845	Bacteria;Actinomycetota; Acidimicrobiia; Acidimicrobiales; Ilumatobacteraceae	0	0	0	0	0	0	0	0	0	0	0	0	0	0	0	0	0	0	0	0	0	0	0	0	0	0.38	0.86	0.75	0	0	0	0	0	0	0	3.06	1.99	0.91	1.53	0.54	0	0	6.44	3.32	5.65	3.44	0	0
846	Bacteria;Actinomycetota; Acidimicrobiia; Acidimicrobiales; JAAYBP01	0	0	0	0	0	0	0	0	0	0	0	0	0	0	0	0	0	0	0	0	0	0	0	0	0	0	0	0.51	0	0	0	0	0	0	0	0	0	0	0	0	0	0	0.63	0	0.59	0	0	0
847	Bacteria;Actinomycetota; Acidimicrobiia; Acidimicrobiales; JACDCH01	0	0	0	0	0	0	0	0	0	0	0	0	0	0	0	0	0	0	0	0	0	0	0	0	0	0	0	0	0	0	0	0	0	0	0	0	0	0	0	0	0	0	0.23	0	0	0	0	0
848	Bacteria;Actinomycetota; Acidimicrobiia; Acidimicrobiales; JAEUJM01; JAEUJM01	0	0	0	0	0	0	0	0	0	0	0	0	0	0	0	0	0	0	0	0	0	0	0	0	0	0	0	0	0	0	0	0	0	0	0	0	0	0	0	0	0	0	0.28	0	0	0	0	0
849	Bacteria;Actinomycetota; Acidimicrobiia; Acidimicrobiales; MedAcidi-G1; UBA9410	0	0	0	0	0	0	0	0	0	0	0	0	0	0	0	0	0	0	0	0	0	0	0	0	0	0	0	0	0	0	0	0	0	0	0	0	0	0	0	0	0	0	0.47	0	0	0	0	0
850	Bacteria;Actinomycetota; Acidimicrobiia; Acidimicrobiales; MedAcidi-G1	0	0	0	0	0	0	0	0	0	0	0	0	0	0	0	0	0	0	0	0	0	0	0	0	0	0	0	0	0	0	0	0	0	0.29	0	0	0	0	0	0	0	0	0.24	0	0	0.17	0	0
851	Bacteria;Actinomycetota; Acidimicrobiia; Acidimicrobiales; Microtrichaceae; JAAEPF01	0	0	0	0	0	0	0	0	0	0	0	0	0	0	0	0	0	0	0	0	0	0	0	0	0	0	0	0	0	0	0	0	0	0	0	0	0	0	0	0	0	0	1.35	0	0.49	0	0	0
852	Bacteria;Actinomycetota; Acidimicrobiia; Acidimicrobiales; Microtrichaceae; JAMLGJ01	0	0	0	0	0	0	0	0	0	0	0	0	0	0	0	0	0	0	0	0	0	0	0	0	0	0	0	0	0	0	0	0	0	0	0	0	0	0	0	0	0	0	0.46	0	0	0	0	0
853	Bacteria;Actinomycetota; Acidimicrobiia; Acidimicrobiales; Microtrichaceae	0	0	0	0	0	0	0	0	0	0	0	0	0	0	0	0	0	0	0	0	0	0	0	0	0	0	0	0	0	0	0	0	0	0.59	0	0.57	0.46	0	0	0	0	0	1.73	0.99	1.25	0.83	0	0
854	Bacteria;Actinomycetota; Acidimicrobiia; Acidimicrobiales; RAAP-2	0	0	0	0	0	0	0	0	0	0	0	0	0	0	0	0	0	0	0	0	0	0	0	0	0	0	0	0	0	0	0	0	0	0	0	0	0	0	0	0	0	0	0	0	0.41	0.46	0	0
855	Bacteria;Actinomycetota; Acidimicrobiia; Acidimicrobiales; SZUA-35; JABDIY01	0	0	0	0	0	0	0	0	0	0	0	0	0	0	0	0	0	0	0	0	0	0	0	0	0	0	0	0	0	0	0	0	0	0	0	0	0	0	0	0	0	0	1.65	0	0.4	0	0	0
856	Bacteria;Actinomycetota; Acidimicrobiia; Acidimicrobiales; SZUA-35; JAHELU01	0	0	0	0	0	0	0	0	0	0	0	0	0	0	0	0	0	0	0	0	0	0	0	0	0	0	0	0	0	0	0	0	0	0	0	1.69	0	0	0	0	0	0	1.98	0.67	1.5	0.68	0	0
857	Bacteria;Actinomycetota; Acidimicrobiia; Acidimicrobiales; SZUA-35	0	0	0	0	0	0	0	0	0	0	0	0	0	0	0	0	0	0	0	0	0	0	0	0	0	0	0	0	0	0	0	0	0	0	0	0.18	0	0	0.4	0	0	0	1.55	0.49	0.96	0.66	0	0
858	Bacteria;Actinomycetota; Acidimicrobiia; Acidimicrobiales; TK06	0	0	0	0	0	0	0	0	0	0	0	0	0	0	0	0	0	0	0	0	0	0	0	0	0	0	0	0	0	0	0	0	0	0	0	0	0	0	0	0	0	0	0.52	0	0.35	0.33	0	0
859	Bacteria;Actinomycetota; Acidimicrobiia; Acidimicrobiales; UBA11606; JAJRXC01	0	0	0	0	0	0	0	0	0	0	0	0	0	0	0	0	0	0	0	0	0	0	0	0	0	0	0	0	0	0	0	0	0	0	0	0	0	0	0	0	0	0	0.43	0	0	0	0	0
860	Bacteria;Actinomycetota; Acidimicrobiia; Acidimicrobiales; UBA11606; UBA11606	0	0	0	0	0	0	0	0	0	0	0	0	0	0	0	0	0	0	0	0	0	0	0	0	0	0	0	0	0	0	0	0	0	0	0	0	0	0	0	0	0	0	0.49	0	0	0	0	0
861	Bacteria;Actinomycetota; Acidimicrobiia; Acidimicrobiales; UBA11606	0	0	0	0	0	0	0	0	0	0	0	0	0	0	0	0	0	0	0	0	0	0	0	0	0	0	0	0	0	0	0	0	0	0	0	0.37	0	0	0	0	0	0	1.1	0.36	0.74	0.6	0	0
862	Bacteria;Actinomycetota; Acidimicrobiia; Acidimicrobiales; UBA8139; Rhabdothermincola	0	0	0	0	0	0	0	0	0	0	0	0	0	0	0	0	0	0	0	0	0	0	0	0	0	0	0	0	0	0	0	0	0	0	0	0	0	0	0	0	0	0	0	0	0.37	0	0	0
863	Bacteria;Actinomycetota; Acidimicrobiia; Acidimicrobiales; UBA8139	0	0	0	0	0	0	0	0	0	0	0	0	0	0	0	0	0	0	0	0	0	0	0	0	0	0	0	0	0	0	0	0	0	0	0	0.8	0.75	0.35	0	0	0	0	0.52	0	0.42	0	0	0
864	Bacteria;Actinomycetota; Acidimicrobiia; Acidimicrobiales; UBA8592; UBA8592	0	0	0	0	0	0	0	0	0	0	0	0	0	0	0	0	0	0	0	0	0	0	0	0	0	0	0	0	0	0	0	0	0	0	0	0	0	0	0	0	0	0	0	0	0	0	0	0
865	Bacteria;Actinomycetota; Acidimicrobiia; Acidimicrobiales; UBA8592	0	0	0	0	0	0	0	0	0	0	0	0	0	0	0	0	0	0	0	0	0	0	0	0	0	0	0	0	0	0	0	0	0	0	0	0	0	0	0	0	0	0	0.17	0	0	0	0	0
866	Bacteria;Actinomycetota; Acidimicrobiia; Acidimicrobiales	0	0	0	0	0	0	0	0	0	0	0	0	0.89	0	0	0	0	0	0	0	1.42	0	0.43	1.2	1.14	1.1	3.32	3.65	0.89	0	0	0	0	2.82	0	2.59	3.54	2.45	3.08	1.15	0	0	7.94	3.78	6.71	5.11	0	0
867	Bacteria;Actinomycetota; Acidimicrobiia; Actinomarinales; Actinomarinaceae; Actinomarina	0	0	0	0	0	0	0	0	0	0	0	0	0	0	0	0	0	0	0	0	1.1	0	0	0	0	0	0	0	0	0	0	1.15	0	0	2.1	0	0	0	0	0	0	0	0	0	0	0	0	0
868	Bacteria;Actinomycetota; Acidimicrobiia; Actinomarinales; Actinomarinaceae; Actinomarina; Actinomarina sp003282445	0	0	0	0	0	0	0	0	0	0	0	0	0	0	0	0	0	0	0	0	0	0	0	0	0	0	0	0	0	0	0	0	0	0	0	0	0	0	0	0	0	0	0	0	0	0	0	0
869	Bacteria;Actinomycetota; Acidimicrobiia; Actinomarinales; Actinomarinaceae; Actinomarina; Actinomarina sp902519845	0	0	0	0	0	0	0	0	0	0	0	0	0	0	0	0	0	0	0	0	0	0	0	0	0	0	0	0	0	0	0	0	0	0	0	0	0	0	0	0	0	0	0	0	0	0	0	0
870	Bacteria;Actinomycetota; Acidimicrobiia; Actinomarinales; Actinomarinaceae; Actinomarina; Actinomarina sp902533795	0	0	0	0	0	0	0	0	0	0	0	0	0	0	0	0	0	0	0	0	0	0	0	0	0	0	0	0	0	0	0	0	0	0	0	0	0	0	0	0	0	0	0	0	0	0	0	0
871	Bacteria;Actinomycetota; Acidimicrobiia; Actinomarinales; Actinomarinaceae; Actinomarina; Actinomarina sp902555055	0	0	0	0	0	0	0	0	0	0	0	0	0	0	0	0	0	0	0	0	0	0	0	0	0	0	0	0	0	0	0	0	0	0	0	0	0	0	0	0	0	0	0	0	0	0	0	0
872	Bacteria;Actinomycetota; Acidimicrobiia; Actinomarinales; Actinomarinaceae; Actinomarina; Actinomarina sp902555985	0	0	0	0	0	0	0	0	0	0	0	0	0	0	0	0	0	0	0	0	0	0	0	0	0	0	0	0	0	0	0	0	0	0	0	0	0	0	0	0	0	0	0	0	0	0	0	0
873	Bacteria;Actinomycetota; Acidimicrobiia; Actinomarinales; Actinomarinaceae; Actinomarina; Actinomarina sp902571385	0	0	0	0	0	0	0	0	0	0	0	0	0	0	0	0	0	0	0	0	0	0	0	0	0	0	0	0	0	0	0	0	0	0	0	0	0	0	0	0	0	0	0	0	0	0	0	0
874	Bacteria;Actinomycetota; Acidimicrobiia; Actinomarinales; Actinomarinaceae; Actinomarina; Actinomarina sp902593795	0	0	0	0	0	0	0	0	0	0	0	0	0	0	0	0	0	0	0	0	0	0	0	0	0	0	0	0	0	0	0	0	0	0	0	0	0	0	0	0	0	0	0	0	0	0	0	0
875	Bacteria;Actinomycetota; Acidimicrobiia; Actinomarinales; Actinomarinaceae; Actinomarina; Actinomarina sp902604835	0	0	0	0	0	0	0	0	0	0	0	0	0	0	0	0	0	0	0	0	0	0	0	0	0	0	0	0	0	0	0	0	0	0	0	0	0	0	0	0	0	0	0	0	0	0	0	0
876	Bacteria;Actinomycetota; Acidimicrobiia; IMCC26256; IMCC26256	0	0	0	0	0	0	0	0	0	0	0	0	0	0	0	0	0	0	0	0	0	0	0	0	0	0	0	0.13	0	0	0	0	0	0	0	0	0	0	0	0	0	0	0	0	0	0	0	0
877	Bacteria;Actinomycetota; Acidimicrobiia; IMCC26256; PALSA-555; CAIUKV01	0	0	0	0	0	0	0	0	0	0	0	0	0	0	0	0	0	0	0	0	0	0	0	0	0	0	0	0	0	0	0	0	0	0	0	0	0.76	0.55	0	0	0	0	0	0	0	0	0	0
878	Bacteria;Actinomycetota; Acidimicrobiia; IMCC26256; PALSA-555	0	0	0	0	0	0	0	0	0	0	0	0	0	0	0	0	0	0	0	0	0	0	0	0	0	0	0.13	0.58	0	0	0	0	0	0.2	0	0	0.11	0.12	0	0	0	0	0	0	0	0	0	0
879	Bacteria;Actinomycetota; Acidimicrobiia; IMCC26256; PALSA-610	0	0	0	0	0	0	0	0	0	0	0	0	0	0	0	0	0	0	0	0	0	0	0	0	0	0	0	0.27	0	0	0	0	0	0	0	0	0	0	0	0	0	0	0	0	0	0	0	0
880	Bacteria;Actinomycetota; Acidimicrobiia; IMCC26256	0	0	0	0	0	0	0	0	0	0	0	0	0	0	0	0	0	0	0	0	0.47	0	0	0	0	0.22	0.93	0.98	0	0	0	0	0	0.56	0	0.17	0.42	0.29	0.42	0.11	0	0	0.42	0	0	0	0	0
881	Bacteria;Actinomycetota; Acidimicrobiia; UBA5794; JAENVV01; JAENVV01	0	0	0	0	0	0	0	0	0	0	0	0	0	0	0	0	0	0	0	0	0	0	0	0	0	0	0	0	0	0	0	0	0	0	0	0	0	0	0	0	0	0	0	0	0	0.41	0	0
882	Bacteria;Actinomycetota; Acidimicrobiia; UBA5794; JAENVV01	0	0	0	0	0	0	0	0	0	0	0	0	0	0	0	0	0	0	0	0	0	0	0	0	0	0	0	0	0	0	0	0	0	0	0	0	0	0	0	0	0	0	0.24	0	0.12	0.26	0	0
883	Bacteria;Actinomycetota; Acidimicrobiia; UBA5794; SHLN01; SHLN01	0	0	0	0	0	0	0	0	0	0	0	0	0	0	0	0	0	0	0	0	0	0	0	0	0	0	0	0	0	0	0	0	0	0	0	0	0	0	0	0	0	0	0.8	0	0	0	0	0
884	Bacteria;Actinomycetota; Acidimicrobiia; UBA5794; SHLN01	0	0	0	0	0	0	0	0	0	0	0	0	0	0	0	0	0	0	0	0	0	0	0	0	0	0	0	0	0	0	0	0	0	0	0	0	0	0	0	0	0	0	0.17	0	0	0	0	0
885	Bacteria;Actinomycetota; Acidimicrobiia; UBA5794; UBA11373; JACZWZ01	0	0	0	0	0	0	0	0	0	0	0	0	0	0	0	0	0	0	0	0	0	0	0	0	0	0	0	0	0	0	0	0	0	3.18	0	0	0	0	0	0	0	0	0	0	0	0	0	0
886	Bacteria;Actinomycetota; Acidimicrobiia; UBA5794; UBA11373; JAHJML01	0	0	0	0	0	0	0	0	0	0	0	0	0	0	0	0	0	0	0	0	0	0	0	0	0	0	0	0	0	0	0	0	0	0	0	0	0	0	0	0	0	0	0.65	0.44	0	0.47	0	0
887	Bacteria;Actinomycetota; Acidimicrobiia; UBA5794; UBA11373	0	0	0	0	0	0	0	0	0	0	0	0	0	0	0	0	0	0	0	0	0	0	0	0	0	0	0	0	0	0	0	0	0	0.56	0.6	0	0.17	0	0.18	0	0	0	0.62	0.54	0.37	0.35	0	0
888	Bacteria;Actinomycetota; Acidimicrobiia; UBA5794; UBA4744; UBA4744	0	0	0	0	0	0	0	0	0	0	0	0	0	0	0	0	0	0	0	0	0	0	0	0	0	0	0	0	0	0	0	0	0	0	0	0	0	0	0	0	0	0	0.51	0	0	0	0	0
889	Bacteria;Actinomycetota; Acidimicrobiia; UBA5794; UBA4744	0	0	0	0	0	0	0	0	0	0	0	0	0	0	0	0	0	0	0	0	0	0	0	0	0	0	0	0	0	0	0	0	0	0	0	0	0	0	0	0	0	0	0.25	0	0.13	0	0	0
890	Bacteria;Actinomycetota; Acidimicrobiia; UBA5794; UBA5794; B3-G11	0	0	0	0	0	0	0	0	0	0	0	0	0	0	0	0	0	0	0	0	0	0	0	0	0	0	0	0	0	0	0	0	0	1.5	0	0.51	0	0	0	0	0	0	1.13	0.5	0.99	0	0	0
891	Bacteria;Actinomycetota; Acidimicrobiia; UBA5794; UBA5794; JAAETI01	0	0	0	0	0	0	0	0	0	0	0	0	0	0	0	0	0	0	0	0	0	0	0	0	0	0	0	0	0	0	0	0	0	0	0	0	0	0	0	0	0	0	3.42	4.54	4.45	5.2	0	0
892	Bacteria;Actinomycetota; Acidimicrobiia; UBA5794; UBA5794; JACDBE01	0	0	0	0	0	0	0	0	0	0	0	0	0	0	0	0	0	0	0	0	0	0	0	0	0	0	0	0	0	0	0	0	0	0	0	0	0	0	0	0	0	0	0.45	0	0	0	0	0
893	Bacteria;Actinomycetota; Acidimicrobiia; UBA5794; UBA5794; JACZST01	0	0	0	0	0	0	0	0	0	0	0	0	0	0	0	0	0	0	0	0	0	0	0	0	0	0	0	0	0	0	0	0	0	1.37	0	0	0	0	0	0	0	0	0	0	0	0	0	0
894	Bacteria;Actinomycetota; Acidimicrobiia; UBA5794; UBA5794; JACZST01; JACZST01 sp022566415	0	0	0	0	0	0	0	0	0	0	0	0	0	0	0	0	0	0	0	0	0	0	0	0	0	0	0	0	0	0	0	0	0	0.98	0	0	0	0	0	0	0	0	0	0	0	0	0	0
895	Bacteria;Actinomycetota; Acidimicrobiia; UBA5794; UBA5794; JAHEEL01	0	0	0	0	0	0	0	0	0	0	0	0	0	0	0	0	0	0	0	0	0	0	0	0	0	0	0	0	0	0	0	0	0	0	0.44	0	0	0	0	0	0	0	2.17	2.04	1.73	1.7	0	0
896	Bacteria;Actinomycetota; Acidimicrobiia; UBA5794; UBA5794; JAHEEL01; JAHEEL01 sp024640745	0	0	0	0	0	0	0	0	0	0	0	0	0	0	0	0	0	0	0	0	0	0	0	0	0	0	0	0	0	0	0	0	0	0	0	0	0	0	0	0	0	0	0	0	0.95	0.76	0	0
897	Bacteria;Actinomycetota; Acidimicrobiia; UBA5794; UBA5794; JAHEJX01	0	0	0	0	0	0	0	0	0	0	0	0	0	0	0	0	0	0	0	0	0	0	0	0	0	0	0	0	0	0	0	0	0	0	1.11	0	0	0	0	0	0	0	0.77	0	0.68	0.5	0	0
898	Bacteria;Actinomycetota; Acidimicrobiia; UBA5794; UBA5794; JAMBLL01	0	0	0	0	0	0	0	0	0	0	0	0	0	0	0	0	0	0	0	0	0	0	0	0	0	0	0	0	0	0	0	0	0	0	0	1.59	0.52	0.41	0	0	0	0	1.69	0	1.5	0.57	0	0
899	Bacteria;Actinomycetota; Acidimicrobiia; UBA5794; UBA5794; SZUA-442	0	0	0	0	0	0	0	0	0	0	0	0	0	0	0	0	0	0	0	0	0	0	0	0	0	0	0	0	0	0	0	0	0	0	0	1.57	0.4	0.82	0	0	0	0	3.16	0.44	1.89	0	0	0
900	Bacteria;Actinomycetota; Acidimicrobiia; UBA5794; UBA5794; UBA5794	0	0	0	0	0	0	0	0	0	0	0	0	0	0	0	0	0	0	0	0	0	0	0	0	0	0	0	0	0	0	0	0	0	0	0	0	0	0	0	0	0	0	1.15	0	0.95	0	0	0
901	Bacteria;Actinomycetota; Acidimicrobiia; UBA5794; UBA5794; UBA6912	0	0	0	0	0	0	0	0	0	0	0	0	0	0	0	0	0	0	0	0	0	0	0	0	0	0	0	0	0	0	0	0	0	0	0.41	0.63	0.27	0.25	0	0.03	0	0	1.1	0.44	0.54	0.31	0	0
902	Bacteria;Actinomycetota; Acidimicrobiia; UBA5794; UBA5794; UBA6912; UBA6912 sp002450985	0	0	0	0	0	0	0	0	0	0	0	0	0	0	0	0	0	0	0	0	0	0	0	0	0	0	0	0	0	0	0	0	0	0	0	4.86	2.14	1.74	2.41	0.79	0	0	0	0	0	0	0	0
903	Bacteria;Actinomycetota; Acidimicrobiia; UBA5794; UBA5794	0	0	0	0	0	0	0	0	0	0	0	0	0	0	0	0	0	0	0	0	0	0	0	0.4	0	0	0	0	0.63	0	0	0	0	0.87	5.49	3.07	1.58	1.25	1.21	0.23	0	0	4.79	2.59	3.43	2.69	0	0
904	Bacteria;Actinomycetota; Acidimicrobiia; UBA5794; ZC4RG35; JAHEDH01	0	0	0	0	0	0	0	0	0	0	0	0	0	0	0	0	0	0	0	0	0	0	0	0	0	0	0	0	0	0	0	0	0	0	0	0.4	0	0	0	0	0	0	2.92	0.95	1.95	1.32	0	0
905	Bacteria;Actinomycetota; Acidimicrobiia; UBA5794; ZC4RG35; S012-128	0	0	0	0	0	0	0	0	0	0	0	0	0	0	0	0	0	0	0	0	0	0	0	0	0	0	0	0	0	0	0	0	0	0	0	0	0	0	0	0	0	0	0	0	0.65	0	0	0
906	Bacteria;Actinomycetota; Acidimicrobiia; UBA5794; ZC4RG35; SZUA-217	0	0	0	0	0	0	0	0	0	0	0	0	0	0	0	0	0	0	0	0	0	0	0	0	0	0	0	0	0	0	0	0	0	2.83	0	0	0	0	0	0	0	0	0	0	0	0	0	0
907	Bacteria;Actinomycetota; Acidimicrobiia; UBA5794; ZC4RG35; ZC4RG35	0	0	0	0	0	0	0	0	0	0	0	0	0	0	0	0	0	0	0	0	0	0	0	0	0	0	0	0	0	0	0	0	0	0	0	0	0	0	0	0	0	0	0.43	0.41	0.39	0	0	0
908	Bacteria;Actinomycetota; Acidimicrobiia; UBA5794; ZC4RG35	0	0	0	0	0	0	0	0	0	0	0	0	0	0	0	0	0	0	0	0	0	0	0	0	0	0	0	0	0	0	0	0	0	1.06	0	1.42	0	0	0	0	0	0	1.64	1.36	1.98	1.45	0	0
909	Bacteria;Actinomycetota; Acidimicrobiia; UBA5794	0	0	0	0	0	0	0	0	0	0	0	0	0.39	0	0	0	0	0	0	0	0	0	0	0.28	0.36	0	0.49	0.33	0.37	0	0	0	0	0.81	0.61	1.12	0.9	0.66	0.6	0.26	0	0	1.48	0.82	1	1.44	0	0
910	Bacteria;Actinomycetota; Acidimicrobiia	0	0	0	0.09	0	0	0	0	0	0	0	0	0.3	0	0	0	0	0	0	0.34	0.68	0.5	0.13	0.47	0.59	0.47	0.74	0.59	0.51	0	0	0.51	0	1.15	1.14	0.64	0.45	0.57	0.66	0.52	0	0	0	0.89	1.93	0.82	0	0
911	Bacteria;Actinomycetota; Actinomycetia; Actinomycetales; Actinomycetaceae	0	0	0	0	0	0	0	0	0	0	0	0	0	0	0	0	0	0	0	0	0	0	0	0	0	0	0.42	0	0	0	0	0	0	0	0	0	0	0	0	0	0	0	0	0	0	0	0	0
912	Bacteria;Actinomycetota; Actinomycetia; Actinomycetales; Brevibacteriaceae; Brevibacterium	0	0	0	0	0	0	0	0	0	0	0	0	0	0	0	0	0	0	0	0	0	0	0	0	0	0	0	0	0	0	0	0	0	0	0	0	0	0	0	0	0	0	0	0	0	0	0	0
913	Bacteria;Actinomycetota; Actinomycetia; Actinomycetales; Cellulomonadaceae	0	0	0	0	0	0	0	0	0	0	0	0	0	0	0	0	0	0	0	0	0.38	0	0	0	0	0	0.83	0.9	0	0	0	0	0	0	0	0	0	0	0	0	0	0	0.46	0	0.3	0.4	0	0
914	Bacteria;Actinomycetota; Actinomycetia; Actinomycetales; Dermatophilaceae	0	0	0	0	0	0	0	0	0	0	0	0	0	0	0	0	0	0	0	0	0	0	0	0	0	0	1.38	1.36	0	0	0	0	0	0	0	0	0	0	0	0	0	0	0.45	0	0.4	0	0	0
915	Bacteria;Actinomycetota; Actinomycetia; Actinomycetales; Kineosporiaceae	0	0	0	0	0	0	0	0	0	0	0	0	0	0	0	0	0	0	0	0	0	0	0	0	0	0	0	0	0	0	0	0	0	0	0	0	0.21	0	0	0	0	0	0	0	0	0	0	0
916	Bacteria;Actinomycetota; Actinomycetia; Actinomycetales; Microbacteriaceae; Agrococcus	0	0	0	0	0	0	0	0	0	0	0	0	0	0	0	0	0	0	0	0	0	0	0	0	0	0	0	0	0	0	0	0	0	0	0	0	0	0	0	0	0	0	0	0	0	0	0	0
917	Bacteria;Actinomycetota; Actinomycetia; Actinomycetales; Microbacteriaceae; Microbacterium	0	0	0	0	0	0	0	0	0	0	0	0	0	0	0	0	0	0	0	0	0	0	0	0	0	0	0	0	0	0	0	0	0	0	0	0	0	0	0	0	0	0	0	0	0	0	0	0
918	Bacteria;Actinomycetota; Actinomycetia; Actinomycetales; Microbacteriaceae	0	0	0	0	0	0	0	0	0	0	0	0	0	0	0	0	0	0	0	0	0.58	0	0	0	0	0	1.12	1.46	0	0	0	0	0	0	0	0	0	0	0	0	0	0	0	0	0.65	0	0	0
919	Bacteria;Actinomycetota; Actinomycetia; Actinomycetales; Micrococcaceae; Arthrobacter	0	0	0	0	0	0	0	0	0	0	0	0	0	0	0	0	0	0	0	0	0	0	0	0	0	0	0.8	0	0	0	0	0	0	0	0	0	0	0	0	0	0	0	0	0	0	0	0	0
920	Bacteria;Actinomycetota; Actinomycetia; Actinomycetales; Micrococcaceae; Kocuria	0	0	0	0	0	0	0	0	0	0	0	0	0	0	0	0	0	0	0	0	0	0	0	0	0	0	0	0	0	0	0	0	0	0	0	0	0	0	0	0	0	0	0	0	0	0	0	0
921	Bacteria;Actinomycetota; Actinomycetia; Actinomycetales; Micrococcaceae; Micrococcus	0	0	0	0	0	0	0	0	0	0	0	0	0	0	0	0	0	0	0	0	0	0	0	0	0	0	0	0	0	0	0	0	0	0	0	0	0	0	0	0	0	0	0	0	0	0	0	0
922	Bacteria;Actinomycetota; Actinomycetia; Actinomycetales; Micrococcaceae; Micrococcus; Micrococcus endophyticus	0	0	0	0	0	0	0	0	0	0	0	0	0	0	0	0	0	0	0	0	0	0	0	0	0	0	0	0	0	0	0	0	0	0	0	0	0	0	0	0	0	0	0	0	0	0	0	0
923	Bacteria;Actinomycetota; Actinomycetia; Actinomycetales; Micrococcaceae	0	0	0	0	0	0	0	0	0	0	0	0	0	0	0	0	0	0	0	0	0	0	0	0	0	0	0.64	0.78	0	0	0	0	0	0	0	0	0	0	0	0	0	0	0	0	0	0	0	0
924	Bacteria;Actinomycetota; Actinomycetia; Actinomycetales; Quadrisphaeraceae; Quadrisphaera	0	0	0	0	0	0	0	0	0	0	0	0	0	0	0	0	0	0	0	0	0	0	0	0	0	0	0	0.36	0	0	0	0	0	0	0	0	0	0	0	0	0	0	0	0	0	0	0	0
925	Bacteria;Actinomycetota; Actinomycetia; Actinomycetales; Quadrisphaeraceae	0	0	0	0	0	0	0	0	0	0	0	0	0	0	0	0	0	0	0	0	0	0	0	0	0	0	0	0.06	0	0	0	0	0	0	0	0	0	0	0	0	0	0	0	0	0	0	0	0
926	Bacteria;Actinomycetota; Actinomycetia; Actinomycetales	0	0	0	0	0	0	0	0	0	0	0	0	0	0	0	0	0	0	0	0	0.99	0	0.62	0.4	0.58	0.76	2.86	2.81	0.46	0	0.23	0.34	0.42	1.04	0.06	1.29	1.31	1.27	0.54	0	0	0	2.52	1.08	1.91	1.12	0	0
927	Bacteria;Actinomycetota; Actinomycetia; Euzebyales; Egibacteraceae	0	0	0	0	0	0	0	0	0	0	0	0	0	0	0	0	0	0	0	0	0	0	0	0	0	0	0	0	0	0	0	0	0	0	0	0	0	0	0	0	0	0	0.99	0.41	0.87	0.52	0	0
928	Bacteria;Actinomycetota; Actinomycetia; Euzebyales; JAHELV01; JAHELV01	0	0	0	0	0	0	0	0	0	0	0	0	0	0	0	0	0	0	0	0	0	0	0	0	0	0	0	0	0	0	0	0	0	0	0	0	0	0	0	0	0	0	5.51	1.3	5.9	2.56	0	0
929	Bacteria;Actinomycetota; Actinomycetia; Euzebyales	0	0	0	0	0	0	0	0	0	0	0	0	0	0	0	0	0	0	0	0	0	0	0	0	0	0	0	0	0	0	0	0	0	0	0	0	0	0	0	0	0	0	0.91	0.41	0.79	0.52	0	0
930	Bacteria;Actinomycetota; Actinomycetia; Jiangellales; Jiangellaceae	0	0	0	0	0	0	0	0	0	0	0	0	0	0	0	0	0	0	0	0	0	0	0	0	0	0	0	0.36	0	0	0	0	0	0	0	0	0	0	0	0	0	0	0	0	0	0	0	0
931	Bacteria;Actinomycetota; Actinomycetia; Mycobacteriales; Frankiaceae; Frankia	0	0	0	0	0	0	0	0	0	0	0	0	0	0	0	0	0	0	0	0	0	0	0	0	0	0	0.74	0.57	0	0	0	0	0	0	0	0	0	0	0	0	0	0	0	0	0	0	0	0
932	Bacteria;Actinomycetota; Actinomycetia; Mycobacteriales; Frankiaceae	0	0	0	0	0	0	0	0	0	0	0	0	0	0	0	0	0	0	0	0	0	0	0	0	0	0	0	0.06	0	0	0	0	0	0	0	0	0	0	0	0	0	0	0	0	0	0	0	0
933	Bacteria;Actinomycetota; Actinomycetia; Mycobacteriales; Geodermatophilaceae; Blastococcus	0	0	0	0	0	0	0	0	0	0	0	0	0	0	0	0	0	0	0	0	0.59	0	0	0	0	0	1.03	1.44	0	0	0	0	0	0	0	0	0	0	0	0	0	0	0	0	0	0	0	0
934	Bacteria;Actinomycetota; Actinomycetia; Mycobacteriales; Geodermatophilaceae; Blastococcus; Blastococcus sp004570385	0	0	0	0	0	0	0	0	0	0	0	0	0	0	0	0	0	0	0	0	0	0	0	0	0	0	0	0.5	0	0	0	0	0	0	0	0	0	0	0	0	0	0	0	0	0	0	0	0
935	Bacteria;Actinomycetota; Actinomycetia; Mycobacteriales; Geodermatophilaceae; Blastococcus; Blastococcus sp004570875	0	0	0	0	0	0	0	0	0	0	0	0	0	0	0	0	0	0	0	0	0	0	0	0	0	0	0.52	0.58	0	0	0	0	0	0	0	0	0	0	0	0	0	0	0	0	0	0	0	0
936	Bacteria;Actinomycetota; Actinomycetia; Mycobacteriales; Geodermatophilaceae; Geodermatophilus	0	0	0	0	0	0	0	0	0	0	0	0	0	0	0	0	0	0	0	0	0	0	0	0	0	0	0.46	0.41	0	0	0	0	0	0	0	0	0	0	0	0	0	0	0	0	0	0	0	0
937	Bacteria;Actinomycetota; Actinomycetia; Mycobacteriales; Geodermatophilaceae; Modestobacter	0	0	0	0	0	0	0	0	0	0	0	0	0	0	0	0	0	0	0	0	0	0	0	0	0	0	0.57	0	0	0	0	0	0	0	0	0	0	0	0	0	0	0	0	0	0	0	0	0
938	Bacteria;Actinomycetota; Actinomycetia; Mycobacteriales; Geodermatophilaceae	0	0	0	0	0	0	0	0	0	0	0	0	0	0	0	0	0	0	0	0	0.22	0	0	0	0	0	0.98	1.15	0	0	0	0	0	0	0	0.27	0	0	0	0	0	0	0	0	0.32	0	0	0
939	Bacteria;Actinomycetota; Actinomycetia; Mycobacteriales; JACQDL01; JACQDL01	0	0	0	0	0	0	0	0	0	0	0	0	0	0	0	0	0	0	0	0	0	0	0	0	0	0	0	0	0	0	0	0	0	0	0	2.11	0	0	0	0	0	0	0	0	0	0	0	0
940	Bacteria;Actinomycetota; Actinomycetia; Mycobacteriales; Micromonosporaceae; JABDRL01	0	0	0	0	0	0	0	0	0	0	0	0	0	0	0	0	0	0	0	0	0	0	0	0	0	0	0	0	0	0	0	0	0	0	0	1.2	0	0	0	0	0	0	0	0	0	0	0	0
941	Bacteria;Actinomycetota; Actinomycetia; Mycobacteriales; Micromonosporaceae; Micromonospora	0	0	0	0	0	0	0	0	0	0	0	0	0	0	0	0	0	0	0	0	0	0	0	0	0	0	0.36	0.58	0	0	0	0	0	0	0	0	0	0	0	0	0	0	0	0	0	0	0	0
942	Bacteria;Actinomycetota; Actinomycetia; Mycobacteriales; Micromonosporaceae	0	0	0	0	0	0	0	0	0	0	0	0	0	0	0	0	0	0	0	0	0.73	0	0	0	0	0	2.15	1.98	0	0	0	0	0	0	0	2.46	0.48	0	0	0	0	0	0	0	0	0	0	0
949	Bacteria;Actinomycetota; Actinomycetia; Mycobacteriales; Mycobacteriaceae; Dietzia	0	0	0	0	0	0	0	0	0	0	0	0	0	0	0	0	0	0	0	0	0	0	0	0	0	0	0	0	0	0	0	0	0	0	0	0	0	0	0	0	0	0	0	0	0	0	0	0
950	Bacteria;Actinomycetota; Actinomycetia; Mycobacteriales; Mycobacteriaceae; Dietzia; Dietzia timorensis_A	0	0	0	0	0	0	0	0	0	0	0	0	0	0	0	0	0	0	0	0	0	0	0	0	0	0	0	0	0	0	0	0	0	0	0	0	0	0	0	0	0	0	0	0	0	0	0	0
951	Bacteria;Actinomycetota; Actinomycetia; Mycobacteriales; Mycobacteriaceae; Lawsonella; Lawsonella clevelandensis_A	0	0	0	0	0	0	0	0	0	0	0	0	0	0	0	0	0	0	0	0	0	0	0	0	0	0	0	0	0	0	0	0	0	0	0	0	0	0	0	0	0	0	0	0	0	0	0	0
952	Bacteria;Actinomycetota; Actinomycetia; Mycobacteriales; Mycobacteriaceae; Mycobacterium	0	0.91	4.65	7.93	3.29	4.15	1.3	0	0	0	0	0	0.57	0	0	0	0	0	0	0	4.4	0.81	0.8	2.75	3.7	6.83	24.08	15.42	2.03	0	0	0	0	3.3	0	0.69	0.53	0	0	0	0	0	0	0.52	0.85	0.79	0	0
953	Bacteria;Actinomycetota; Actinomycetia; Mycobacteriales; Mycobacteriaceae; Mycobacterium; Mycobacterium sp016462945	0	0	1.22	0	0	0	0	0	0	0	0	0	0	0	0	0	0	0	0	0	0	0	0	0	0	0	0	0	0	0	0	0	0	0	0	0	0	0	0	0	0	0	0	0	0	0	0	0
954	Bacteria;Actinomycetota; Actinomycetia; Mycobacteriales; Mycobacteriaceae; Mycobacterium; Mycobacterium sp022600605	0	0.85	0	3.84	0	0	0.55	0	0	0	0	0	0	0	0	0	0	0	0	0	0	0	0	0	1.38	1.27	6.94	2.48	0	0	0	0	0	2.85	0	0	0	0	0	0	0	0	0	0	0	0	0	0
955	Bacteria;Actinomycetota; Actinomycetia; Mycobacteriales; Mycobacteriaceae; Nocardia	0	0	0	0	0	0	0	0	0	0	0	0	0	0	0	0	0	0	0	0	0	0	0	0	0	0	0.39	0.48	0	0	0	0	0	0	0	0	0	0	0	0	0	0	0	0	0	0	0	0
956	Bacteria;Actinomycetota; Actinomycetia; Mycobacteriales; Mycobacteriaceae; Rhodococcus	0	0	0	0	0	0	0	0	0	0	0	0	0	0	0	0	0	0	0	0	0	0	0	0	0	0	1.17	0.49	0	0	0	0	0	0	0	0	0	0	0	0	0	0	0	0	0	0	0	0
957	Bacteria;Actinomycetota; Actinomycetia; Mycobacteriales; Mycobacteriaceae	0	0.09	0.18	0.53	0.23	0.41	0.14	0	0	0	0	0	0.11	0	0	0	0	0	0	0	1.39	0.37	0.8	0.61	0.91	0.67	2.73	1.86	0.35	0	0	0	0.23	0.4	0	0.29	0.25	0.31	0	0	0	0	0.32	0.21	0.44	0.02	0	0
958	Bacteria;Actinomycetota; Actinomycetia; Mycobacteriales; Pseudonocardiaceae; Actinomycetospora	0	0	0	0	0	0	0	0	0	0	0	0	0	0	0	0	0	0	0	0	0.57	0	0	0	0	0.49	1.87	1.79	0	0	0	0	0	0	0	0	0	0	0	0	0	0	0	0	0	0	0	0
959	Bacteria;Actinomycetota; Actinomycetia; Mycobacteriales; Pseudonocardiaceae; Actinomycetospora; Actinomycetospora succinea	0	0	0	0	0	0	0	0	0	0	0	0	0	0	0	0	0	0	0	0	0	0	0	0	0	0	0.72	0	0	0	0	0	0	0	0	0	0	0	0	0	0	0	0	0	0	0	0	0
960	Bacteria;Actinomycetota; Actinomycetia; Mycobacteriales; Pseudonocardiaceae; Pseudonocardia	0	0	0	0	0	0	0	0	0	0	0	0	0	0	0	0	0	0	0	0	1.06	0	0	0	0.37	0.89	2.72	3.36	0	0	0	0	0	0	0	0	0	0	0	0	0	0	0	0	0	0	0	0
961	Bacteria;Actinomycetota; Actinomycetia; Mycobacteriales; Pseudonocardiaceae; Pseudonocardia; Pseudonocardia sp016794615	0	0	0	0	0	0	0	0	0	0	0	0	0	0	0	0	0	0	0	0	0	0	0	0	0	0	1.06	0	0	0	0	0	0	0	0	0	0	0	0	0	0	0	0	0	0	0	0	0
962	Bacteria;Actinomycetota; Actinomycetia; Mycobacteriales; Pseudonocardiaceae	0	0	0	0	0	0	0	0	0	0	0	0	0	0	0	0	0	0	0	0	1.19	0	0	0.58	0.77	0.77	2.34	2.68	0	0	0	0	0	0	0	0.77	0	0	0	0	0	0	0.35	0	0.75	0	0	0
963	Bacteria;Actinomycetota; Actinomycetia; Mycobacteriales	0.09	0.09	0.31	0.05	0.22	0.05	0.05	0	0	0	0	0	0.37	0	0	0	0	0	0	0	1.08	0.69	0.59	0.81	0.69	1.23	2.29	3.05	0.25	0	0	0	0.17	0.91	0	1.1	0.92	0.58	0	0	0.3	0	1.59	0.98	1.42	0.82	0	0
964	Bacteria;Actinomycetota; Actinomycetia; Nanopelagicales; S36-B12	0	0	0	0	0	0	0	0	0	0	0	0	0	0	0	0	0	0	0	0	0	0	0	0	0	0	0	0	0	0	0	0	0	0	0	0	0.37	0	0	0	0	0	0	0	0	0	0	0
965	Bacteria;Actinomycetota; Actinomycetia; Nanopelagicales	0	0	0	0	0	0	0	0	0	0	0	0	0	0	0	0	0	0	0	0	0.11	0	0	0	0	0	0	0.46	0	0	0	0	0	0	0	0	0.23	0	0	0	0	0	0.38	0	0	0	0	0
966	Bacteria;Actinomycetota; Actinomycetia; Propionibacteriales; Kribbellaceae; Kribbella	0	0	0	0	0	0	0	0	0	0	0	0	0	0	0	0	0	0	0	0	0	0	0	0	0	0	0	0.49	0	0	0	0	0	0	0	0	0	0	0	0	0	0	0	0	0	0	0	0
984	Bacteria;Actinomycetota; Actinomycetia; Propionibacteriales	0	0	0	0	0	0	0	0	0	0	0	0	0.06	0	0	0	0	0	0	0	0.55	0.17	0.06	0.18	0.21	0.35	0.38	0.3	0.12	0	0	0	0.09	0.19	0.23	0.3	0.23	0	0	0	0	0	0.55	0.13	0.31	0.17	0	0
985	Bacteria;Actinomycetota; Actinomycetia; Streptomycetales; Streptomycetaceae; Streptomyces	0	0	0	0	0	0	0	0	0	0	0	0	0	0	0	0	0	0	0	0	1.47	0	0	0.45	0.68	0.69	4.81	3.47	0	0	0	0	0	0	0	0	0	0	0	0	0	0	0.63	0	0.41	0	0	0
986	Bacteria;Actinomycetota; Actinomycetia; Streptomycetales; Streptomycetaceae	0	0	0	0	0	0	0	0	0	0	0	0	0	0	0	0	0	0	0	0	0.17	0	0	0	0.23	0.18	0.77	0.48	0	0	0	0	0	0	0	0.06	0	0	0	0	0	0	0.11	0	0	0	0	0
987	Bacteria;Actinomycetota; Actinomycetia; Streptomycetales	0	0	0	0	0	0	0	0	0	0	0	0	0	0	0	0	0	0	0	0	0.06	0	0	0	0	0.08	0.33	0.24	0	0	0	0	0	0	0	0.11	0	0	0	0	0	0	0	0	0	0	0	0
988	Bacteria;Actinomycetota; Actinomycetia; Streptosporangiales; Streptosporangiaceae; Actinoallomurus	0	0	0	0	0	0	0	0	0	0	0	0	0	0	0	0	0	0	0	0	0	0	0	0	0	0	0.13	0	0	0	0	0	0	0	0	0	0	0	0	0	0	0	0	0	0	0	0	0
989	Bacteria;Actinomycetota; Actinomycetia; Streptosporangiales; Streptosporangiaceae; Actinoallomurus; Actinoallomurus bryophytorum	0	0	0	0	0	0	0	0	0	0	0	0	0	0	0	0	0	0	0	0	0	0	0	0	0	0	0.46	0	0	0	0	0	0	0	0	0	0	0	0	0	0	0	0	0	0	0	0	0
990	Bacteria;Actinomycetota; Actinomycetia; Streptosporangiales; Streptosporangiaceae; Chersky-822	0	0	0	0	0	0	0	0	0	0	0	0	0	0	0	0	0	0	0	0	0	0	0	0	0	0	0	0.41	0	0	0	0	0	0	0	0	0	0	0	0	0	0	0	0	0	0	0	0
991	Bacteria;Actinomycetota; Actinomycetia; Streptosporangiales; Streptosporangiaceae	0	0	0	0	0	0	0	0	0	0	0	0	0	0	0	0	0	0	0	0	0.95	0.4	0	0.37	0.65	0.75	2.74	2.78	0	0	0	0	0	0.82	0	0.43	0	0	0	0	0	0	0.51	0	1.1	0	0	0
992	Bacteria;Actinomycetota; Actinomycetia; Streptosporangiales	0	0	0	0	0	0	0	0	0	0	0	0	0	0	0	0	0	0	0	0	0	0	0	0	0	0	0	0.15	0	0	0	0	0	0	0	0	0	0	0	0	0	0	0.06	0	0	0	0	0
993	Bacteria;Actinomycetota; Actinomycetia	0.36	0.32	0.62	0.54	0.5	0.4	0.09	0.09	0	0	0	0	1.27	0	0.52	0	0	0	0	0.4	2.66	1.18	1.71	1.44	1.99	2.09	4.77	1.8	0.77	0	0.23	0.63	0.57	1.99	1.08	1.86	1.6	1.82	1.05	0.85	1.2	0	4.51	2.65	4.31	3.04	0	0
994	Bacteria;Actinomycetota; Aquicultoria; Aquicultorales; Aquicultoraceae; CADDYS01	0	0	0	0	0	0	0	0	0	0	0	0	0	0	0	0	0	0	0	0	0	0	0	0	0	0	0	0	0	0	0	0	0	0.62	0	0	0	0	0	0	0	0	0	0	0	0	0	0
995	Bacteria;Actinomycetota; Aquicultoria; Aquicultorales; Aquicultoraceae	0	0	0	0	0	0	0	0	0	0	0	0	0	0	0	0	0	0	0	0	0	0	0	0	0	0	0	0	0	0	0	0	0	0.65	0	0	0	0	0	0	0	0	0	0	0	0	0	0
996	Bacteria;Actinomycetota; Aquicultoria; Aquicultorales	0	0	0	0	0	0	0	0	0	0	0	0	0	0	0	0	0	0	0	0	0	0	0	0	0	0	0	0	0.12	0	0	0	0	0.4	0	0	0	0	0	0	0	0	0	0	0	0	0	0
997	Bacteria;Actinomycetota; Aquicultoria; Subteraquimicrobiales; Subteraquimicrobiaceae; Subteraquimicrobium	0	0	0	0	0	0	0	0	0	0	0	0	0	0	0	0	0	0	0	0	0	0	0	0	0	0	0	0	0	0	0	0	0	0.36	0	0	0	0	0	0	0	0	0	0	0	0	0	0
998	Bacteria;Actinomycetota; Aquicultoria; Subteraquimicrobiales	0	0	0	0	0	0	0	0	0	0	0	0	0	0	0	0	0	0	0	0	0	0	0	0	0	0	0	0	0	0	0	0	0	0.12	0	0	0	0	0	0	0	0	0	0	0	0	0	0
999	Bacteria;Actinomycetota; Aquicultoria; SURF-47; SURF-47; SURF-47	0	0	0	0	0	0	0	0	0	0	0	0	0	0	0	0	0	0	0	0	0	0	0	0	0	0	0	0	0	0	0	0	0	0.59	0	0	0	0	0	0	0	0	0	0	0	0	0	0
1000	Bacteria;Actinomycetota; Aquicultoria; UBA3085; Oleimmundimicrobiaceae	0	0	0	0	0	0	0	0	0	0	0	0	0	0	0	0	0	0	0	0	0	0	0	0	0	0	0	0	0	0	0	0	0	0.11	0	0	0	0	0	0	0	0	0	0	0	0	0	0
1001	Bacteria;Actinomycetota; Aquicultoria	0	0	0	0	0	0	0	0	0	0	0	0	0	0	0	0	0	0	0	0	0.23	0	0	0.23	0.31	0	0.83	0.28	0.65	0	0	0	0	1.91	0	0	0	0	0	0	0	0	0	0	0	0	0	0
1002	Bacteria;Actinomycetota; CAJVYJ01; CAJVYJ01; CAJVYJ01; CAJVYJ01	0	0	0	0	0	0	0	0	0	0	0	0	0	0	0	0	0	0	0	0	0	0	0	0	0	0	0	0	0	0	0	0	0	1.46	0	0	0	0	0	0	0	0	0	0	0	0	0	0
1003	Bacteria;Actinomycetota; Coriobacteriia; Coriobacteriales; Eggerthellaceae	0	0	0	0	0	0	0	0	0	0	0	0	0	0	0	0	0	0	0	0	0	0	0	0	0	0	0.37	0	0	0	0	0	0	0	0	0	0	0	0	0	0	0	0	0	0	0	0	0
1004	Bacteria;Actinomycetota; Coriobacteriia; Coriobacteriales	0	0	0	0	0	0	0	0	0	0	0	0	0	0	0	0	0	0	0	0	0	0	0	0	0	0	0.3	0.48	0	0	0	0	0	0.24	0	0.34	0.29	0	0	0	0	0	0.23	0	0	0.41	0	0
1005	Bacteria;Actinomycetota; Coriobacteriia; OPB41; SLCP01; SKKZ01	0	0	0	0	0	0	0	0	0	0	0	0	0	0	0	0	0	0	0	0	0	0	0	0	0	0	0	0	0	0	0	0	0	0	0	0	0	0	0	0	0	0	0.35	0	0	0	0	0
1006	Bacteria;Actinomycetota; Coriobacteriia; OPB41; SLCP01	0	0	0	0	0	0	0	0	0	0	0	0	0	0	0	0	0	0	0	0	0	0	0	0	0	0	0	0	0	0	0	0	0	0	0	0	0	0	0	0	0	0	0.17	0	0	0	0	0
1007	Bacteria;Actinomycetota; Coriobacteriia; OPB41; UBA2279	0	0	0	0	0	0	0	0	0	0	0	0	0	0	0	0	0	0	0	0	0	0	0	0	0	0	0	0	0	0	0	0	0	0	0	0	0.4	0	0	0	0	0	0.35	0	0	0.4	0	0
1008	Bacteria;Actinomycetota; Coriobacteriia; OPB41	0	0	0	0	0	0	0	0	0	0	0	0	0	0	0	0	0	0	0	0	0	0	0	0.52	0.56	0.77	1.34	0.76	0	0	0	0	0	0.73	0	1.11	1.7	1	0.71	0.47	0	0	1.08	0.97	1.34	1.02	0	0
1009	Bacteria;Actinomycetota; Coriobacteriia	0	0	0	0	0	0	0	0	0	0	0	0	0	0	0	0	0	0	0	0	0.15	0	0	0.06	0.36	0.36	0.55	0.54	0.19	0	0	0	0	0.35	0	0.08	0.42	0.25	0.22	0.34	0	0	0.42	0.34	0.28	0.39	0	0
1010	Bacteria;Actinomycetota; Geothermincolia; Fen-727; Anoxymicrobiaceae; JAENXM01	0	0	0	0	0	0	0	0	0	0	0	0	0	0	0	0	0	0	0	0	0	0	0	0	0	0	0	0	0	0	0	0	0	0	0	0	0	0	0	0	0	0	0	0	0	0	0.57	0
1011	Bacteria;Actinomycetota; Geothermincolia; Fen-727; Anoxymicrobiaceae; JAHIPE01	0	0.27	0	0.59	0	0	0	0	0	0	0	0	0	0	0	0	0	0	0	0	0	0	0	0	0	0	0.28	0.22	0	0	0	0	0	0.35	0	0	0	0	0	0	0	0	0	0	0	0	0	0
1012	Bacteria;Actinomycetota; Geothermincolia; Fen-727; Anoxymicrobiaceae; JAHIPE01; JAHIPE01 sp018896525	0	0	0	0	0	0	0	0	0	0	0	0	0	0	0	0	0	0	0	0	0	0	0	0	0	0	1.47	0.52	0	0	0	0	0	0.99	0	0	0	0	0	0	0	0	0	0	0	0	0	0
1013	Bacteria;Actinomycetota; Geothermincolia; Fen-727; Anoxymicrobiaceae	0	0.05	0	0.09	0	0	0	0	0	0	0	0	0.49	0	0	0	0	0	0	0	0	0	0	0.19	0	0	0.29	0.19	0	0	0	0	0	0.43	0	0	0	0	0	0.52	0	0	0	0	0	0	0.23	0
1014	Bacteria;Actinomycetota; Geothermincolia; Fen-727	0	0	0	0	0	0	0	0	0	0	0	0	0.06	0	0	0	0	0	0	0	0	0	0	0.06	0	0	0	0	0	0	0	0	0	0.07	0	0	0	0	0	0.08	0	0	0	0	0	0	0	0
1015	Bacteria;Actinomycetota; Geothermincolia; Geothermincolales; RBG-13-55-18; SURF-21	0	0	0	0	0	0	0	0	0	0	0	0	0	0	0	0	0	0	0	0	0	0	0	0	0	0	0	0	0	0	0	0	0	0	0	0	0	0	0	0.57	0	0	0	0.37	0	0.5	0	0
1016	Bacteria;Actinomycetota; Geothermincolia; Geothermincolales; RBG-13-55-18	0	0	0	0	0	0	0	0	0	0	0	0	0	0	0	0	0	0	0	0	0	0	0	0	0	0	0	0	0	0	0	0	0	0	0	0	0	0	0	0.4	0	0	0	0.47	0	0.7	0	0
1017	Bacteria;Actinomycetota; Geothermincolia; Geothermincolales	0	0	0	0	0	0	0	0	0	0	0	0	0	0	0	0	0	0	0	0	0	0	0	0	0	0	0	0	0	0	0	0	0	0	0	0	0	0	0	0	0	0	0	0	0	0.07	0	0
1018	Bacteria;Actinomycetota; Geothermincolia	0	0	0	0.18	0	0	0.05	0	0	0	0	0	0.02	0	0	0	0	0	0	0	0	0	0	0.11	0.06	0	0.38	0.01	0	0	0	0	0	0.39	0	0.06	0	0.17	0.17	0.17	0	0	0	0.06	0	0.23	0.11	0
1019	Bacteria;Actinomycetota; Humimicrobiia; Humimicrobiales; Humimicrobiaceae; Hydromicrobium	0.45	0.14	0	0.48	0	0	0	0	0	0	0	0	0	0	0	0.15	0.63	0	0.08	0	0	0	0	0.4	0.68	0.88	0.49	0.73	0	0.41	0.36	0	0.16	0.31	0	0	0	0	0	0	0	0	0	0.35	0	0	29.43	313.87
1020	Bacteria;Actinomycetota; Humimicrobiia; Humimicrobiales; Humimicrobiaceae; Hydromicrobium; Hydromicrobium sp004376325	0	2.97	5.68	2.41	9.82	10.72	2.61	9.69	1.67	37.61	9.2	6.53	0	18.5	33.4	7.98	5.51	35.94	18.94	42.28	445.16	706.04	1096.26	0	4.29	4.07	26.34	0	113.1	8.54	8	3.01	1.28	0.79	0	0	0	0	0	0	0	0	0	0	0	0	0	0
1021	Bacteria;Actinomycetota; Humimicrobiia; Humimicrobiales; Humimicrobiaceae; Hydromicrobium; Hydromicrobium sp013202875	0	0	0	0	0	0	0	0	0	0	0	0	0	0	0	0	0	0	0	0	0	0	0	0	0	0	3.46	5.38	0	0	0	0	0	0	0	0	0	0	0	0	0	0	0	0	0	0	0	0
1022	Bacteria;Actinomycetota; Humimicrobiia; Humimicrobiales; Humimicrobiaceae; Hydromicrobium; Hydromicrobium sp018894445	0	0	0	0	0	0	0	0	0	0	0	0	0	0	0	0	0	0	0	0	0	0	0	0	0	0	0	0.72	0	0	0	0	0	0	0	0	0	0	0	0	0	0	0	0	0	0	0	0
1023	Bacteria;Actinomycetota; Humimicrobiia; Humimicrobiales; Humimicrobiaceae; M55B120	3.1	0.36	0	0	0	0	0	0	0	0	0	0	1.88	0	0	0	0	0	0	0	0	0	0	3.49	1.93	1.32	1.56	1.21	0	0	0	0	0	3.06	0	0	0	0	0	0	0	0	0	4.04	0	4.98	1.35	3.87
1024	Bacteria;Actinomycetota; Humimicrobiia; Humimicrobiales; Humimicrobiaceae; M55B120; M55B120 sp022865545	0	0	0	0	0	0	0	0	0	0	0	0	0	0	0	0	0	0	0	0	0	0	0	0	0	0	0	0	0	0	0	0	0	0.85	0	0	0	0	0	0	0	0	0	0	0	0	0	0
1025	Bacteria;Actinomycetota; Humimicrobiia; Humimicrobiales; Humimicrobiaceae; VGAZ01	0	0	0	0	0	0	0	0	0	0	0	0	0	0	0	0	0	0	0	0	0	0	0	0	0	0	0	0	0	0	0	0	0	0	0	0	0	0	0	0	0	0	0	0	0	0	0	0.42
1026	Bacteria;Actinomycetota; Humimicrobiia; Humimicrobiales; Humimicrobiaceae	0.19	0.18	0.18	0.18	0.09	0.05	0.05	0.05	0.18	0	0	0	0.41	0	0.06	0.06	0.22	0.29	0.22	0.17	0.45	0.23	0.68	0.11	0.57	0.05	0.66	0.26	0.32	0	0.51	0.11	0	1.07	0	0	0	0.34	0.65	0.57	0.73	0.4	0	1.11	0	1.78	0.76	5.28
1027	Bacteria;Actinomycetota; Humimicrobiia; JAHJRV01; JAHJRV01; JAHJRV01	0	0	0	0.05	0	0	0.2	0	0	0.14	0	0	0	0.19	0	0	0	0.32	0	0.03	0	0	0	0.08	0.55	0	0	0	0	0.35	1.29	0	0	0	0	0	0	0	0	0	0	0	0	0	0	0	0	0
1028	Bacteria;Actinomycetota; Humimicrobiia; JAHJRV01; JAHJRV01; JAHJRV01; JAHJRV01 sp018830725	1.17	13.81	12.67	2.11	0	0	0	0	0	0	0	0	0	0	0	0	0	0	18.13	10.76	199.27	315.24	67.98	1.92	8.73	0	0	0	0	8.17	0	0	0	0	0	0	0	0	0	0	0	0	0	0	0	0	0	0
1029	Bacteria;Actinomycetota; Humimicrobiia; JAHJRV01; JAHJRV01; JAHJRV01; JAHJRV01 sp023129485	0	9	0	0	0	0	0.92	1.31	1.26	1.22	35.88	66.54	0	210.44	47.2	246.65	243.2	337.69	146.55	221.27	139.38	450.73	452.65	0	1.65	0	0	0	0	31.38	146.91	0	0	0	0	0	0	0	0	0	0	0	0	0	0	0	0	0
1030	Bacteria;Actinomycetota; Humimicrobiia	0	0	0.27	0.32	0.05	0	0.41	0.5	0.72	0	0	0.77	0	0	0	0	0	0.42	0.03	0.11	0	0	3.58	0.34	0	0.07	0.06	0.2	0.15	0.41	0	0.06	0.11	0.31	0	0	0	0	0	0	0	0	0.06	0.06	0	0	0	0
1031	Bacteria;Actinomycetota; JAHEXW01; JAHEXW01	0	0	0	0	0	0	0	0	0	0	0	0	0	0	0	0	0	0	0	0	0	0	0	0	0	0	0	0	0	0	0	0	0	0.01	0	0	0	0	0	0	0	0	0	0	0	0	0	0
1032	Bacteria;Actinomycetota; Rubrobacteria; Rubrobacterales; Rubrobacteraceae; Rubrobacter_D	0	0	0	0	0	0	0	0	0	0	0	0	0	0	0	0	0	0	0	0	0	0	0	0	0	0	1.51	2.23	0	0	0	0	0	0	0	0	0	0	0	0	0	0	0	0	0	0	0	0
1033	Bacteria;Actinomycetota; Rubrobacteria; Rubrobacterales; Rubrobacteraceae; SCSIO-52915	0	0	0	0	0	0	0	0	0	0	0	0	0	0	0	0	0	0	0	0	0	0	0	0	0	0	1.08	1.16	0	0	0	0	0	0	0	0	0	0	0	0	0	0	0	0	0	0	0	0
1034	Bacteria;Actinomycetota; Rubrobacteria; Rubrobacterales; Rubrobacteraceae; SCSIO-52915; SCSIO-52915 sp020200675	0	0	0	0	0	0	0	0	0	0	0	0	0	0	0	0	0	0	0	0	0	0	0	0	0	0	0.69	0	0	0	0	0	0	0	0	0	0	0	0	0	0	0	0	0	0	0	0	0
1035	Bacteria;Actinomycetota; Rubrobacteria; Rubrobacterales; Rubrobacteraceae	0	0	0	0	0	0	0	0	0	0	0	0	0	0	0	0	0	0	0	0	0	0	0	0	0	0	0.5	0.29	0	0	0	0	0	0	0	0	0	0	0	0	0	0	0	0	0	0	0	0
1036	Bacteria;Actinomycetota; Thermoleophilia; BMS3ABIN01; BMS3ABIN01	0	0	0	0	0	0	0	0	0	0	0	0	0	0	0	0	0	0	0	0	0	0	0	0	0	0	0.36	0.29	0	0	0	0	0	0.54	0	0	0	0	0	0	0	0	0	0	0	0	0	0
1037	Bacteria;Actinomycetota; Thermoleophilia; Gaiellales; F1-60-MAGs149; F1-60-MAGs149	0	0	0	0	0	0	0	0	0	0	0	0	0	0	0	0	0	0	0	0	0	0	0	0	0	0	0.36	0	0	0	0	0	0	0	0	0	0	0	0	0	0	0	0	0	0	0	0	0
1038	Bacteria;Actinomycetota; Thermoleophilia; Gaiellales; F1-60-MAGs149; VFJZ01	0	0	0	0	0	0	0	0	0	0	0	0	0	0	0	0	0	0	0	0	0	0	0	0	0	0	0.36	0	0	0	0	0	0	0	0	0	0	0	0	0	0	0	0	0	0	0	0	0
1039	Bacteria;Actinomycetota; Thermoleophilia; Gaiellales; F1-60-MAGs149	0	0	0	0	0	0	0	0	0	0	0	0	0	0	0	0	0	0	0	0	0	0	0	0	0	0	0.51	0.55	0	0	0	0	0	0	0	0	0	0	0	0	0	0	0	0	0	0	0	0
1040	Bacteria;Actinomycetota; Thermoleophilia; Gaiellales; Gaiellaceae; 13-2-20CM-68-14	0	0	0	0	0	0	0	0	0	0	0	0	0	0	0	0	0	0	0	0	0.58	0	0	0	0	0.36	1.9	3.34	0	0	0	0	0	0	0	0	0	0	0	0	0	0	0	0	0	0	0	0
1041	Bacteria;Actinomycetota; Thermoleophilia; Gaiellales; Gaiellaceae; 3-1-20CM-4-69-9	0	0	0	0	0	0	0	0	0	0	0	0	0	0	0	0	0	0	0	0	0.63	0	0	0	0.39	0.45	4.92	7.81	0	0	0	0	0	0	0	0	0	0	0	0	0	0	0	0	0	0	0	0
1042	Bacteria;Actinomycetota; Thermoleophilia; Gaiellales; Gaiellaceae; AC-16	0	0	0	0	0	0	0	0	0	0	0	0	0	0	0	0	0	0	0	0	0	0	0	0	0	0	0.24	0.33	0	0	0	0	0	0	0	0	0	0	0	0	0	0	0	0	0	0	0	0
1043	Bacteria;Actinomycetota; Thermoleophilia; Gaiellales; Gaiellaceae; AC-21	0	0	0	0	0	0	0	0	0	0	0	0	0	0	0	0	0	0	0	0	0.35	0	0	0	0	0	1.24	1.58	0	0	0	0	0	0	0	0	0	0	0	0	0	0	0	0	0	0	0	0
1044	Bacteria;Actinomycetota; Thermoleophilia; Gaiellales; Gaiellaceae; AC-32	0	0	0	0	0	0	0	0	0	0	0	0	0	0	0	0	0	0	0	0	1.29	0	0	0	1.14	0.76	7.38	6.89	0	0	0	0	0	0.48	0	0	0	0	0	0	0	0	0	0	0	0	0	0
1045	Bacteria;Actinomycetota; Thermoleophilia; Gaiellales; Gaiellaceae; AC-32; AC-32 sp005883335	0	0	0	0	0	0	0	0	0	0	0	0	0	0	0	0	0	0	0	0	0	0	0	0	0	0	0	1.47	0	0	0	0	0	0	0	0	0	0	0	0	0	0	0	0	0	0	0	0
1046	Bacteria;Actinomycetota; Thermoleophilia; Gaiellales; Gaiellaceae; AC-50	0	0	0	0	0	0	0	0	0	0	0	0	0	0	0	0	0	0	0	0	0	0	0	0	0	0	0.83	1.42	0	0	0	0	0	0	0	0	0	0	0	0	0	0	0	0	0	0	0	0
1047	Bacteria;Actinomycetota; Thermoleophilia; Gaiellales; Gaiellaceae; Fen-549	0	0	0	0	0	0	0	0	0	0	0	0	0	0	0	0	0	0	0	0	0	0	0	0	0	0	0.48	0	0	0	0	0	0	0	0	0	0	0	0	0	0	0	0	0	0	0	0	0
1048	Bacteria;Actinomycetota; Thermoleophilia; Gaiellales; Gaiellaceae; Gaiella	0	0	0	0	0	0	0	0	0	0	0	0	0	0	0	0	0	0	0	0	0	0	0	0	0	0	1.25	1.45	0	0	0	0	0	0	0	0.49	0.61	0	0	0	0	0	0	0	0	0	0	0
1049	Bacteria;Actinomycetota; Thermoleophilia; Gaiellales; Gaiellaceae; GMQP-bins7	0	0	0	0	0	0	0	0	0	0	0	0	0	0	0	0	0	0	0	0	2.76	0	0	0	0	0	7.15	7.87	0	0	0	0	0	0.71	0	0.42	1.57	0	0	0	0	0	0	0	0	0	0	0
1050	Bacteria;Actinomycetota; Thermoleophilia; Gaiellales; Gaiellaceae; JACCRW01	0	0	0	0	0	0	0	0	0	0	0	0	0	0	0	0	0	0	0	0	0	0	0	0	0	0	0.43	0.47	0	0	0	0	0	0	0	0	0	0	0	0	0	0	0	0	0	0	0	0
1051	Bacteria;Actinomycetota; Thermoleophilia; Gaiellales; Gaiellaceae; JACCTQ01	0	0	0	0	0	0	0	0	0	0	0	0	0	0	0	0	0	0	0	0	0	0	0	0	0	0	0	0.43	0	0	0	0	0	0	0	0	0	0	0	0	0	0	0	0	0	0	0	0
1052	Bacteria;Actinomycetota; Thermoleophilia; Gaiellales; Gaiellaceae; JACCTU01	0	0	0	0	0	0	0	0	0	0	0	0	0	0	0	0	0	0	0	0	0	0	0	0	0	0	2.1	2.85	0	0	0	0	0	0	0	0	0	0	0	0	0	0	0	0	0	0	0	0
1053	Bacteria;Actinomycetota; Thermoleophilia; Gaiellales; Gaiellaceae; JACCTU01; JACCTU01 sp013812235	0	0	0	0	0	0	0	0	0	0	0	0	0	0	0	0	0	0	0	0	0	0	0	0	0	0	1.28	1.37	0	0	0	0	0	0	0	0	0	0	0	0	0	0	0	0	0	0	0	0
1054	Bacteria;Actinomycetota; Thermoleophilia; Gaiellales; Gaiellaceae; JACCYG01	0	0	0	0	0	0	0	0	0	0	0	0	0	0	0	0	0	0	0	0	0	0	0	0	0	0	0	0.59	0	0	0	0	0	0	0	0	0	0	0	0	0	0	0	0	0	0	0	0
1055	Bacteria;Actinomycetota; Thermoleophilia; Gaiellales; Gaiellaceae; JACCZA01	0	0	0	0	0	0	0	0	0	0	0	0	0	0	0	0	0	0	0	0	0	0	0	0	0	0	0.46	0	0	0	0	0	0	0	0	0	0	0	0	0	0	0	0	0	0	0	0	0
1056	Bacteria;Actinomycetota; Thermoleophilia; Gaiellales; Gaiellaceae; JACDAN01	0	0	0	0	0	0	0	0	0	0	0	0	0	0	0	0	0	0	0	0	0	0	0	0	0	0	1.46	3.26	0	0	0	0	0	0	0	0	0	0	0	0	0	0	0	0	0	0	0	0
1057	Bacteria;Actinomycetota; Thermoleophilia; Gaiellales; Gaiellaceae; JACDAS01	0	0	0	0	0	0	0	0	0	0	0	0	0	0	0	0	0	0	0	0	0	0	0	0	0	0	0.54	1.03	0	0	0	0	0	0	0	0	0	0	0	0	0	0	0	0	0	0	0	0
1058	Bacteria;Actinomycetota; Thermoleophilia; Gaiellales; Gaiellaceae; JACDER01	0	0	0	0	0	0	0	0	0	0	0	0	0	0	0	0	0	0	0	0	0	0	0	0	0	0	0	0.44	0	0	0	0	0	0	0	0	0	0	0	0	0	0	0	0	0	0	0	0
1059	Bacteria;Actinomycetota; Thermoleophilia; Gaiellales; Gaiellaceae; JACVRM01	0	0	0	0	0	0	0	0	0	0	0	0	0	0	0	0	0	0	0	0	0	0	0	0	0	0	0.39	0	0	0	0	0	0	0	0	0	0	0	0	0	0	0	0	0	0	0	0	0
1060	Bacteria;Actinomycetota; Thermoleophilia; Gaiellales; Gaiellaceae; JACVSB01	0	0	0	0	0	0	0	0	0	0	0	0	0	0	0	0	0	0	0	0	1.02	0	0	0	0	0	1.04	2.76	0	0	0	0	0	0	0	0	0	0	0	0	0	0	0	0	0	0	0	0
1061	Bacteria;Actinomycetota; Thermoleophilia; Gaiellales; Gaiellaceae; JAHDVS01	0	0	0	0	0	0	0	0	0	0	0	0	0	0	0	0	0	0	0	0	0	0	0	0	0	0	0.84	0.91	0	0	0	0	0	0.57	0	0	0	0	0	0	0	0	0	0	0	0	0	0
1062	Bacteria;Actinomycetota; Thermoleophilia; Gaiellales; Gaiellaceae; JAIBJN01	0	0	0	0	0	0	0	0	0	0	0	0	0	0	0	0	0	0	0	0	0.4	0	0	0	0	0	0.96	1.62	0	0	0	0	0	0	0	0	0	0	0	0	0	0	0	0	0	0	0	0
1063	Bacteria;Actinomycetota; Thermoleophilia; Gaiellales; Gaiellaceae; JAIBJP01	0	0	0	0	0	0	0	0	0	0	0	0	0	0	0	0	0	0	0	0	0.63	0	0	0	0	0	1.16	1.49	0	0	0	0	0	0	0	0	0	0	0	0	0	0	0	0	0	0	0	0
1064	Bacteria;Actinomycetota; Thermoleophilia; Gaiellales; Gaiellaceae; JAIBJP01; JAIBJP01 sp020029625	0	0	0	0	0	0	0	0	0	0	0	0	0	0	0	0	0	0	0	0	0	0	0	0	0	0	0	1.14	0	0	0	0	0	0	0	0	0	0	0	0	0	0	0	0	0	0	0	0
1065	Bacteria;Actinomycetota; Thermoleophilia; Gaiellales; Gaiellaceae; PALSA-600	0	0	0	0	0	0	0	0	0	0	0	0	0	0	0	0	0	0	0	0	0.64	0	0	0	0	0	2.61	2.28	0	0	0	0	0	0	0	0	0	0	0	0	0	0	0	0	0	0	0	0
1066	Bacteria;Actinomycetota; Thermoleophilia; Gaiellales; Gaiellaceae; PALSA-600; PALSA-600 sp019237315	0	0	0	0	0	0	0	0	0	0	0	0	0	0	0	0	0	0	0	0	0	0	0	0	0	0	0	0.64	0	0	0	0	0	0	0	0	0	0	0	0	0	0	0	0	0	0	0	0
1067	Bacteria;Actinomycetota; Thermoleophilia; Gaiellales; Gaiellaceae; PALSA-612	0	0	0	0	0	0	0	0	0	0	0	0	0	0	0	0	0	0	0	0	0	0	0	0	0	0	0.97	0.52	0	0	0	0	0	0	0	0	0	0	0	0	0	0	0	0	0	0	0	0
1068	Bacteria;Actinomycetota; Thermoleophilia; Gaiellales; Gaiellaceae; Palsa-739	0	0	0	0	0	0	0	0	0	0	0	0	0	0	0	0	0	0	0	0	0.75	0	0	0	0	0.37	3.47	3.06	0	0	0	0	0	0	0	0	0	0	0	0	0	0	0	0	0	0	0	0
1069	Bacteria;Actinomycetota; Thermoleophilia; Gaiellales; Gaiellaceae; VAXT01	0	0	0	0	0	0	0	0	0	0	0	0	0	0	0	0	0	0	0	0	2.2	0	0	0	0.68	0	8.58	10.67	0	0	0	0	0	0	0	0	0	0	0	0	0	0	0	0	0	0	0	0
1070	Bacteria;Actinomycetota; Thermoleophilia; Gaiellales; Gaiellaceae; VAXT01; VAXT01 sp005883245	0	0	0	0	0	0	0	0	0	0	0	0	0	0	0	0	0	0	0	0	0	0	0	0	0	0	2.01	2.64	0	0	0	0	0	0	0	0	0	0	0	0	0	0	0	0	0	0	0	0
1071	Bacteria;Actinomycetota; Thermoleophilia; Gaiellales; Gaiellaceae; VAXT01; VAXT01 sp013696805	0	0	0	0	0	0	0	0	0	0	0	0	0	0	0	0	0	0	0	0	0	0	0	0	0	0	0	1.24	0	0	0	0	0	0	0	0	0	0	0	0	0	0	0	0	0	0	0	0
1072	Bacteria;Actinomycetota; Thermoleophilia; Gaiellales; Gaiellaceae	0	0	0	0	0	0	0	0	0	0	0	0	1.22	0	0	0	0	0	0	0.51	5.89	1.28	0.52	1.52	2.59	1.96	9.84	10.86	0	0	0	0	0	3.13	0	0.54	1.32	0.61	0.53	0	0	0.91	0.8	0.57	0.72	0.46	0	0
1073	Bacteria;Actinomycetota; Thermoleophilia; Gaiellales	0	0	0	0	0	0	0	0	0	0	0	0	0.06	0	0	0	0	0	0	0	0.13	0.06	0	0.17	0	0.06	0.43	0.7	0	0	0	0	0	0.27	0	0	0.09	0.06	0.11	0	0.07	0	0.11	0	0.06	0.06	0	0
1074	Bacteria;Actinomycetota; Thermoleophilia; Miltoncostaeales; Miltoncostaeaceae; Ga0077560	0	0	0	0	0	0	0	0	0	0	0	0	0	0	0	0	0	0	0	0	0	0	0	0	0	0	0.51	0	0	0	0	0	0	0.42	0	0	0	0	0	0	0	0	0	0	0	0	0	0
1075	Bacteria;Actinomycetota; Thermoleophilia; Miltoncostaeales; Miltoncostaeaceae; Miltoncostaea	0	0	0	0	0	0	0	0	0	0	0	0	0.77	0	0	0	0	0	0	0	0	0	0	0.84	1.15	0.44	2.32	2.15	0	0	0	0	0	1.62	0	0	0.51	0	0	0	0	0	0.85	0	0.47	0	0	0
1076	Bacteria;Actinomycetota; Thermoleophilia; Miltoncostaeales; Miltoncostaeaceae; SYFI01	0	0	0	0	0	0	0	0	0	0	0	0	0.47	0	0	0	0	0	0	0	0	0	0	0.59	0.36	0	0.82	0.57	0	0	0	0	0	0.69	0	0	0.51	0	0	0	0	0	0.51	0	0	0	0	0
1077	Bacteria;Actinomycetota; Thermoleophilia; Miltoncostaeales; Miltoncostaeaceae	0	0	0	0	0	0	0	0	0	0	0	0	1.12	0	0	0	0	0	0	0	0.27	0	0	1.17	0.89	0.67	1.04	1.13	0	0	0	0	0	1.52	0	0.44	0.36	0	0.23	0.23	0	0	0.85	0.5	0.51	0.4	0	0
1078	Bacteria;Actinomycetota; Thermoleophilia; RBG-16-64-13; RBG-16-64-13; CAIQPS01	0	0	0	0	0	0	0	0	0	0	0	0	0	0	0	0	0	0	0	0	0	0	0	0	0	0	0	0	0	0	0	0	0	0	0	0	0	0.43	0	0	0	0	0	0	0	0	0	0
1079	Bacteria;Actinomycetota; Thermoleophilia; RBG-16-64-13; RBG-16-64-13; RBG-16-64-13	0	0	0	0	0	0	0	0	0	0	0	0	0	0	0	0	0	0	0	0	0	0	0	0	0	0	0	0	0	0	0	0	0	0	0	3.14	2.19	1.76	0.84	0	0	0	0	0.94	0	1.42	0	0
1080	Bacteria;Actinomycetota; Thermoleophilia; RBG-16-64-13; RBG-16-64-13	0	0	0	0	0	0	0	0	0	0	0	0	0	0	0	0	0	0	0	0	0	0	0	0	0	0	0	0.57	0	0	0	0	0	0	0	0.44	0.7	1.09	0.53	0	0	0	0	0.39	0.17	0.87	0	0
1081	Bacteria;Actinomycetota; Thermoleophilia; Solirubrobacterales; 70-9; 67-14	0	0	0	0	0	0	0	0	0	0	0	0	0	0	0	0	0	0	0	0	0.83	0	0	0.77	1.94	0.76	2.24	2.25	0	0	0	0	0	0.51	0	0	0	0	0	0	0	0	0.48	0	0.42	0	0	0
1082	Bacteria;Actinomycetota; Thermoleophilia; Solirubrobacterales; 70-9; AC-56	0	0	0	0	0	0	0	0	0	0	0	0	0	0	0	0	0	0	0	0	2.29	0	0	0.51	1.08	1.15	11.01	10.74	0	0	0	0	0	1.1	0	0	0	0	0	0	0	0	0	0	0	0	0	0
1083	Bacteria;Actinomycetota; Thermoleophilia; Solirubrobacterales; 70-9; JACDBR01	0	0	0	0	0	0	0	0	0	0	0	0	0	0	0	0	0	0	0	0	0.41	0	0	0	0	0	1.32	1.49	0	0	0	0	0	0	0	0	0	0	0	0	0	0	0	0	0	0	0	0
1084	Bacteria;Actinomycetota; Thermoleophilia; Solirubrobacterales; 70-9; JAJKHV01	0	0	0	0	0	0	0	0	0	0	0	0	0	0	0	0	0	0	0	0	1.58	0	0	0	0	0.41	2.64	2.19	0	0	0	0	0	0	0	0	0	0	0	0	0	0	0	0	0	0	0	0
1085	Bacteria;Actinomycetota; Thermoleophilia; Solirubrobacterales; 70-9; RHKX01	0	0	0	0	0	0	0	0	0	0	0	0	0	0	0	0	0	0	0	0	1.21	0	0	1	0.82	0.79	6.12	4.58	0	0	0	0	0	2.59	0	0.89	2.31	0	0	0	0	0	2.72	0.75	1.54	1.19	0	0
1086	Bacteria;Actinomycetota; Thermoleophilia; Solirubrobacterales; 70-9; RSA11	0	0	0	0	0	0	0	0	0	0	0	0	0	0	0	0	0	0	0	0	0	0	0	0	0	0	1.29	1.45	0	0	0	0	0	0	0	0	0	0	0	0	0	0	0	0	0	0	0	0
1087	Bacteria;Actinomycetota; Thermoleophilia; Solirubrobacterales; 70-9; SHVA01	0	0	0	0	0	0	0	0	0	0	0	0	0	0	0	0	0	0	0	0	1.5	0	0	0	0	0	2.23	3.42	0	0	0	0	0	0	0	0	0	0	0	0	0	0	0	0	0	0	0	0
1088	Bacteria;Actinomycetota; Thermoleophilia; Solirubrobacterales; 70-9; VAYN01	0	0	0	0	0	0	0	0	0	0	0	0	0	0	0	0	0	0	0	0	8.11	1.15	0	0.42	0.99	1.95	11.85	7.72	0	0	0	0	0	1.62	0	0	0	0	0	0	0	0	0	0	0.4	0	0	0
1089	Bacteria;Actinomycetota; Thermoleophilia; Solirubrobacterales; 70-9; VAYN01; VAYN01 sp005885405	0	0	0	0	0	0	0	0	0	0	0	0	0	0	0	0	0	0	0	0	0.54	0	0	0	0	0	0	0	0	0	0	0	0	0	0	0	0	0	0	0	0	0	0	0	0	0	0	0
1090	Bacteria;Actinomycetota; Thermoleophilia; Solirubrobacterales; 70-9; VAYN01; VAYN01 sp016649905	0	0	0	0	0	0	0	0	0	0	0	0	0	0	0	0	0	0	0	0	0.66	0	0	0	0	0	0.68	0	0	0	0	0	0	0	0	0	0	0	0	0	0	0	0	0	0	0	0	0
1091	Bacteria;Actinomycetota; Thermoleophilia; Solirubrobacterales; 70-9; VAYN01; VAYN01 sp017882505	0	0	0	0	0	0	0	0	0	0	0	0	0	0	0	0	0	0	0	0	0.69	0	0	0	0	0	1.57	1.02	0	0	0	0	0	0	0	0	0	0	0	0	0	0	0	0	0	0	0	0
1092	Bacteria;Actinomycetota; Thermoleophilia; Solirubrobacterales; 70-9; VAYN01; VAYN01 sp018268415	0	0	0	0	0	0	0	0	0	0	0	0	0	0	0	0	0	0	0	0	0.73	0	0	0	0	0	0	0	0	0	0	0	0	0	0	0	0	0	0	0	0	0	0	0	0	0	0	0
1093	Bacteria;Actinomycetota; Thermoleophilia; Solirubrobacterales; 70-9; VAYN01; VAYN01 sp018268575	0	0	0	0	0	0	0	0	0	0	0	0	0	0	0	0	0	0	0	0	0	0	0	0	0	0	1.06	0.77	0	0	0	0	0	0	0	0	0	0	0	0	0	0	0	0	0	0	0	0
1094	Bacteria;Actinomycetota; Thermoleophilia; Solirubrobacterales; 70-9; VAYN01; VAYN01 sp018268655	0	0	0	0	0	0	0	0	0	0	0	0	0	0	0	0	0	0	0	0	0.83	0	0	0	0	0	0	0	0	0	0	0	0	0	0	0	0	0	0	0	0	0	0	0	0	0	0	0
1095	Bacteria;Actinomycetota; Thermoleophilia; Solirubrobacterales; 70-9; VGBV01	0	0	0	0	0	0	0	0	0	0	0	0	0	0	0	0	0	0	0	0	4.73	0	0	0	1.04	0.5	11.01	10.75	0	0	0	0	0	1.02	0	0	0	0	0	0	0	0	0	0	0	0	0	0
1096	Bacteria;Actinomycetota; Thermoleophilia; Solirubrobacterales; 70-9; VGBV01; VGBV01 sp016870325	0	0	0	0	0	0	0	0	0	0	0	0	0	0	0	0	0	0	0	0	0	0	0	0	0	0	0	1.67	0	0	0	0	0	0	0	0	0	0	0	0	0	0	0	0	0	0	0	0
1097	Bacteria;Actinomycetota; Thermoleophilia; Solirubrobacterales; 70-9; VRUE01	0	0	0	0	0	0	0	0	0	0	0	0	0	0	0	0	0	0	0	0	1.86	0	0	0	0	0	3.14	1.19	0	0	0	0	0	0	0	0	0	0	0	0	0	0	0	0	0	0	0	0
1098	Bacteria;Actinomycetota; Thermoleophilia; Solirubrobacterales; 70-9; VRUE01; VRUE01 sp019456285	0	0	0	0	0	0	0	0	0	0	0	0	0	0	0	0	0	0	0	0	0	0	0	0	0	0	1.2	0.55	0	0	0	0	0	0	0	0	0	0	0	0	0	0	0	0	0	0	0	0
1099	Bacteria;Actinomycetota; Thermoleophilia; Solirubrobacterales; 70-9; WHSW01	0	0	0	0	0	0	0	0	0	0	0	0	0	0	0	0	0	0	0	0	1.43	0	0	0	0.35	0	4.53	5.39	0	0	0	0	0	0.6	0	0	0	0	0	0	0	0	0	0	0	0	0	0
1100	Bacteria;Actinomycetota; Thermoleophilia; Solirubrobacterales; 70-9	0	0	0	0	0	0	0	0	0	0	0	0	0.75	0	0	0	0	0	0	0.47	4.42	1.22	0.47	1.65	2.22	1.69	4.69	5.88	0	0	0	0	0	3.26	0	0.79	1.31	0.47	0.29	0.19	0	0	1.72	0.72	1.19	1.06	0	0
1101	Bacteria;Actinomycetota; Thermoleophilia; Solirubrobacterales; JACPNS01; JACPNS01	0	0	0	0	0	0	0	0	0	0	0	0	0	0	0	0	0	0	0	0	0	0	0	0	0	0	0.86	0.67	0	0	0	0	0	0	0	0	0	0	0	0	0	0	0	0	0	0	0	0
1102	Bacteria;Actinomycetota; Thermoleophilia; Solirubrobacterales; Solirubrobacteraceae; AC-38	0	0	0	0	0	0	0	0	0	0	0	0	0	0	0	0	0	0	0	0	0.44	0	0	0	0	0	1.77	1.42	0	0	0	0	0	0	0	0	0	0	0	0	0	0	0	0	0	0	0	0
1103	Bacteria;Actinomycetota; Thermoleophilia; Solirubrobacterales; Solirubrobacteraceae; AC-49	0	0	0	0	0	0	0	0	0	0	0	0	0	0	0	0	0	0	0	0	0	0	0	0	0	0	0.34	0.27	0	0	0	0	0	0	0	0	0	0	0	0	0	0	0	0	0	0	0	0
1104	Bacteria;Actinomycetota; Thermoleophilia; Solirubrobacterales; Solirubrobacteraceae; AC-49; AC-49 sp005883905	0	0	0	0	0	0	0	0	0	0	0	0	0	0	0	0	0	0	0	0	0	0	0	0	0	0	0.52	0	0	0	0	0	0	0	0	0	0	0	0	0	0	0	0	0	0	0	0	0
1105	Bacteria;Actinomycetota; Thermoleophilia; Solirubrobacterales; Solirubrobacteraceae; AC-64	0	0	0	0	0	0	0	0	0	0	0	0	0	0	0	0	0	0	0	0	0	0	0	0	0	0	0	0.52	0	0	0	0	0	0	0	0	0	0	0	0	0	0	0	0	0	0	0	0
1106	Bacteria;Actinomycetota; Thermoleophilia; Solirubrobacterales; Solirubrobacteraceae; Baekduia	0	0	0	0	0	0	0	0	0	0	0	0	0	0	0	0	0	0	0	0	1.32	0	0	0	0	0.67	4.52	5.01	0	0	0	0	0	0	0	0	0	0	0	0	0	0	0	0	0	0	0	0
1107	Bacteria;Actinomycetota; Thermoleophilia; Solirubrobacterales; Solirubrobacteraceae; Baekduia; Baekduia soli	0	0	0	0	0	0	0	0	0	0	0	0	0	0	0	0	0	0	0	0	0	0	0	0	0	0	0.91	0.86	0	0	0	0	0	0	0	0	0	0	0	0	0	0	0	0	0	0	0	0
1108	Bacteria;Actinomycetota; Thermoleophilia; Solirubrobacterales; Solirubrobacteraceae; Baekduia; Baekduia sp016215085	0	0	0	0	0	0	0	0	0	0	0	0	0	0	0	0	0	0	0	0	0	0	0	0	0	0	0	0.59	0	0	0	0	0	0	0	0	0	0	0	0	0	0	0	0	0	0	0	0
1109	Bacteria;Actinomycetota; Thermoleophilia; Solirubrobacterales; Solirubrobacteraceae; Baekduia; Baekduia sp017084525	0	0	0	0	0	0	0	0	0	0	0	0	0	0	0	0	0	0	0	0	0	0	0	0	0	0	0.99	0.68	0	0	0	0	0	0	0	0	0	0	0	0	0	0	0	0	0	0	0	0
1110	Bacteria;Actinomycetota; Thermoleophilia; Solirubrobacterales; Solirubrobacteraceae; Baekduia; Baekduia woesei_A	0	0	0	0	0	0	0	0	0	0	0	0	0	0	0	0	0	0	0	0	0	0	0	0	0	0	0.77	0.77	0	0	0	0	0	0	0	0	0	0	0	0	0	0	0	0	0	0	0	0
1111	Bacteria;Actinomycetota; Thermoleophilia; Solirubrobacterales; Solirubrobacteraceae; CADCVQ01	0	0	0	0	0	0	0	0	0	0	0	0	0	0	0	0	0	0	0	0	0.84	0	0	0	0	0	1.84	3.2	0	0	0	0	0	0	0	0	0	0	0	0	0	0	0	0	0	0	0	0
1112	Bacteria;Actinomycetota; Thermoleophilia; Solirubrobacterales; Solirubrobacteraceae; CADCVQ01; CADCVQ01 sp902806175	0	0	0	0	0	0	0	0	0	0	0	0	0	0	0	0	0	0	0	0	0	0	0	0	0	0	0.61	1.01	0	0	0	0	0	0	0	0	0	0	0	0	0	0	0	0	0	0	0	0
1113	Bacteria;Actinomycetota; Thermoleophilia; Solirubrobacterales; Solirubrobacteraceae; CADCVT01	0	0	0	0	0	0	0	0	0	0	0	0	0	0	0	0	0	0	0	0	0	0	0	0	0	0	0.58	0.55	0	0	0	0	0	0	0	0	0	0	0	0	0	0	0	0	0	0	0	0
1114	Bacteria;Actinomycetota; Thermoleophilia; Solirubrobacterales; Solirubrobacteraceae; Capillimicrobium	0	0	0	0	0	0	0	0	0	0	0	0	0	0	0	0	0	0	0	0	0.85	0	0	0	0	0	1.86	2.98	0	0	0	0	0	0	0	0	0	0	0	0	0	0	0	0	0	0	0	0
1115	Bacteria;Actinomycetota; Thermoleophilia; Solirubrobacterales; Solirubrobacteraceae; Capillimicrobium; Capillimicrobium sp019683665	0	0	0	0	0	0	0	0	0	0	0	0	0	0	0	0	0	0	0	0	0	0	0	0	0	0	0.66	1.13	0	0	0	0	0	0	0	0	0	0	0	0	0	0	0	0	0	0	0	0
1116	Bacteria;Actinomycetota; Thermoleophilia; Solirubrobacterales; Solirubrobacteraceae; Conexibacter	0	0	0	0	0	0	0	0	0	0	0	0	0	0	0	0	0	0	0	0	1.22	0	0	0	0	0	4.02	3.84	0	0	0	0	0	0	0	0	0	0	0	0	0	0	0	0	0	0	0	0
1117	Bacteria;Actinomycetota; Thermoleophilia; Solirubrobacterales; Solirubrobacteraceae; Conexibacter; Conexibacter sp018268595	0	0	0	0	0	0	0	0	0	0	0	0	0	0	0	0	0	0	0	0	0.86	0	0	0	0	0	1.08	0.62	0	0	0	0	0	0	0	0	0	0	0	0	0	0	0	0	0	0	0	0
1118	Bacteria;Actinomycetota; Thermoleophilia; Solirubrobacterales; Solirubrobacteraceae; Conexibacter; Conexibacter woesei	0	0	0	0	0	0	0	0	0	0	0	0	0	0	0	0	0	0	0	0	0	0	0	0	0	0	0	0.7	0	0	0	0	0	0	0	0	0	0	0	0	0	0	0	0	0	0	0	0
1119	Bacteria;Actinomycetota; Thermoleophilia; Solirubrobacterales; Solirubrobacteraceae; F1-60-MAGs163	0	0	0	0	0	0	0	0	0	0	0	0	0	0	0	0	0	0	0	0	0.48	0	0	0	0	0	3.32	2.92	0	0	0	0	0	0	0	0	0	0	0	0	0	0	0	0	0	0	0	0
1120	Bacteria;Actinomycetota; Thermoleophilia; Solirubrobacterales; Solirubrobacteraceae; JACCYI01	0	0	0	0	0	0	0	0	0	0	0	0	0	0	0	0	0	0	0	0	0	0	0	0	0	0	0.82	0.51	0	0	0	0	0	0	0	0	0	0	0	0	0	0	0	0	0	0	0	0
1121	Bacteria;Actinomycetota; Thermoleophilia; Solirubrobacterales; Solirubrobacteraceae; JAGIBJ01	0	0	0	0	0	0	0	0	0	0	0	0	0	0	0	0	0	0	0	0	0	0	0	0	0	0	0.55	0	0	0	0	0	0	0	0	0	0	0	0	0	0	0	0	0	0	0	0	0
1122	Bacteria;Actinomycetota; Thermoleophilia; Solirubrobacterales; Solirubrobacteraceae; JANDLV01	0	0	0	0	0	0	0	0	0	0	0	0	0	0	0	0	0	0	0	0	0	0	0	0	0	0	0.27	0.71	0	0	0	0	0	0	0	0	0	0	0	0	0	0	0	0	0	0	0	0
1123	Bacteria;Actinomycetota; Thermoleophilia; Solirubrobacterales; Solirubrobacteraceae; LC5-1	0	0	0	0	0	0	0	0	0	0	0	0	0	0	0	0	0	0	0	0	0	0	0	0	0	0	1.41	1.63	0	0	0	0	0	0	0	0	0	0	0	0	0	0	0	0	0	0	0	0
1124	Bacteria;Actinomycetota; Thermoleophilia; Solirubrobacterales; Solirubrobacteraceae; Palsa-465	0	0	0	0	0	0	0	0	0	0	0	0	0	0	0	0	0	0	0	0	1.17	0	0	0	0.4	1.46	6.38	8.66	0	0	0	0	0	0.67	0	0	0	0	0	0	0	0	0	0	0.41	0	0	0
1125	Bacteria;Actinomycetota; Thermoleophilia; Solirubrobacterales; Solirubrobacteraceae; Palsa-465; Palsa-465 sp017882465	0	0	0	0	0	0	0	0	0	0	0	0	0	0	0	0	0	0	0	0	0	0	0	0	0	0	1.13	0	0	0	0	0	0	0	0	0	0	0	0	0	0	0	0	0	0	0	0	0
1126	Bacteria;Actinomycetota; Thermoleophilia; Solirubrobacterales; Solirubrobacteraceae; Palsa-513	0	0	0	0	0	0	0	0	0	0	0	0	0	0	0	0	0	0	0	0	0	0	0	0	0	0	0.82	0.72	0	0	0	0	0	0	0	0	0	0	0	0	0	0	0	0	0	0	0	0
1127	Bacteria;Actinomycetota; Thermoleophilia; Solirubrobacterales; Solirubrobacteraceae; Palsa-744	0	0	0	0	0	0	0	0	0	0	0	0	0	0	0	0	0	0	0	0	0.79	0	0	0.45	0.55	1.23	6.18	5.13	0	0	0	0	0	0.77	0	0	0	0	0	0	0	0	0	0	0	0	0	0
1128	Bacteria;Actinomycetota; Thermoleophilia; Solirubrobacterales; Solirubrobacteraceae; Paraconexibacter	0	0	0	0	0	0	0	0	0	0	0	0	0	0	0	0	0	0	0	0	0.53	0	0	0	0	0.4	3.97	3.27	0	0	0	0	0	0	0	0	0	0	0	0	0	0	0	0	0	0	0	0
1129	Bacteria;Actinomycetota; Thermoleophilia; Solirubrobacterales; Solirubrobacteraceae; Paraconexibacter; Paraconexibacter sp902806205	0	0	0	0	0	0	0	0	0	0	0	0	0	0	0	0	0	0	0	0	0	0	0	0	0	0	1.12	0	0	0	0	0	0	0	0	0	0	0	0	0	0	0	0	0	0	0	0	0
1130	Bacteria;Actinomycetota; Thermoleophilia; Solirubrobacterales; Solirubrobacteraceae; Patulibacter	0	0	0	0	0	0	0	0	0	0	0	0	0	0	0	0	0	0	0	0	0	0	0	0	0	0	1.23	1.2	0	0	0	0	0	0	0	0	0	0	0	0	0	0	0	0	0	0	0	0
1131	Bacteria;Actinomycetota; Thermoleophilia; Solirubrobacterales; Solirubrobacteraceae; Solirubrobacter	0	0	0	0	0	0	0	0	0	0	0	0	0	0	0	0	0	0	0	0	1.21	0	0	0	0	0.42	6.33	7.35	0	0	0	0	0	0	0	0	0	0	0	0	0	0	0	0	0	0	0	0
1132	Bacteria;Actinomycetota; Thermoleophilia; Solirubrobacterales; Solirubrobacteraceae; Solirubrobacter; Solirubrobacter pauli	0	0	0	0	0	0	0	0	0	0	0	0	0	0	0	0	0	0	0	0	0	0	0	0	0	0	0	0.82	0	0	0	0	0	0	0	0	0	0	0	0	0	0	0	0	0	0	0	0
1133	Bacteria;Actinomycetota; Thermoleophilia; Solirubrobacterales; Solirubrobacteraceae; Solirubrobacter; Solirubrobacter sp000425945	0	0	0	0	0	0	0	0	0	0	0	0	0	0	0	0	0	0	0	0	0	0	0	0	0	0	1.18	0.83	0	0	0	0	0	0	0	0	0	0	0	0	0	0	0	0	0	0	0	0
1134	Bacteria;Actinomycetota; Thermoleophilia; Solirubrobacterales; Solirubrobacteraceae; Solirubrobacter; Solirubrobacter sp003344625	0	0	0	0	0	0	0	0	0	0	0	0	0	0	0	0	0	0	0	0	0.57	0	0	0	0	0	1.51	0.83	0	0	0	0	0	0	0	0	0	0	0	0	0	0	0	0	0	0	0	0
1135	Bacteria;Actinomycetota; Thermoleophilia; Solirubrobacterales; Solirubrobacteraceae; SYBY01	0	0	0	0	0	0	0	0	0	0	0	0	0	0	0	0	0	0	0	0	0.35	0	0	0	0	0	1.58	1.36	0	0	0	0	0	0	0	0	0	0	0	0	0	0	0	0	0	0	0	0
1136	Bacteria;Actinomycetota; Thermoleophilia; Solirubrobacterales; Solirubrobacteraceae; VAWY01	0	0	0	0	0	0	0	0	0	0	0	0	0	0	0	0	0	0	0	0	0.48	0	0	0	0	0	0.95	0.86	0	0	0	0	0	0	0	0	0	0	0	0	0	0	0	0	0	0	0	0
1137	Bacteria;Actinomycetota; Thermoleophilia; Solirubrobacterales; Solirubrobacteraceae; VAWY01; VAWY01 sp005888335	0	0	0	0	0	0	0	0	0	0	0	0	0	0	0	0	0	0	0	0	0	0	0	0	0	0	1.37	0.99	0	0	0	0	0	0	0	0	0	0	0	0	0	0	0	0	0	0	0	0
1138	Bacteria;Actinomycetota; Thermoleophilia; Solirubrobacterales; Solirubrobacteraceae	0	0	0	0	0	0	0	0	0	0	0	0	1.06	0	0	0	0	0	0	0	5.61	1.43	0.53	1.09	2.58	3.03	10.46	10.34	0	0	0	0	0	2.68	0	0.88	0.95	0.37	0	0	0	0	0.91	0.4	0.7	0.48	0	0
1139	Bacteria;Actinomycetota; Thermoleophilia; Solirubrobacterales; Thermoleophilaceae; AC-37	0	0	0	0	0	0	0	0	0	0	0	0	0	0	0	0	0	0	0	0	0.6	0	0	0	0	0	2.29	2.63	0	0	0	0	0	0.36	0	0	0	0	0	0	0	0	0	0	0	0	0	0
1140	Bacteria;Actinomycetota; Thermoleophilia; Solirubrobacterales; Thermoleophilaceae; AC-37; AC-37 sp005885165	0	0	0	0	0	0	0	0	0	0	0	0	0	0	0	0	0	0	0	0	0	0	0	0	0	0	0	0.73	0	0	0	0	0	0	0	0	0	0	0	0	0	0	0	0	0	0	0	0
1141	Bacteria;Actinomycetota; Thermoleophilia; Solirubrobacterales; Thermoleophilaceae; JAAYBF01	0	0	0	0	0	0	0	0	0	0	0	0	0	0	0	0	0	0	0	0	2.33	0	0	0	0	0	5.99	6.43	0	0	0	0	0	0	0	0	0	0	0	0	0	0	0	0	0	0	0	0
1142	Bacteria;Actinomycetota; Thermoleophilia; Solirubrobacterales; Thermoleophilaceae; JAAYBF01; JAAYBF01 sp012718975	0	0	0	0	0	0	0	0	0	0	0	0	0	0	0	0	0	0	0	0	0.72	0	0	0	0	0	1.12	1.4	0	0	0	0	0	0	0	0	0	0	0	0	0	0	0	0	0	0	0	0
1143	Bacteria;Actinomycetota; Thermoleophilia; Solirubrobacterales; Thermoleophilaceae; JACCUC01	0	0	0	0	0	0	0	0	0	0	0	0	0	0	0	0	0	0	0	0	0	0	0	0	0	0	1.26	2.12	0	0	0	0	0	0	0	0	0	0	0	0	0	0	0	0	0	0	0	0
1144	Bacteria;Actinomycetota; Thermoleophilia; Solirubrobacterales; Thermoleophilaceae; JACCVG01	0	0	0	0	0	0	0	0	0	0	0	0	0	0	0	0	0	0	0	0	0	0	0	0	0	0	0	0.57	0	0	0	0	0	0	0	0	0	0	0	0	0	0	0	0	0	0	0	0
1145	Bacteria;Actinomycetota; Thermoleophilia; Solirubrobacterales; Thermoleophilaceae; JACCXP01	0	0	0	0	0	0	0	0	0	0	0	0	0	0	0	0	0	0	0	0	0	0	0	0	0	0	1.28	0.97	0	0	0	0	0	0	0	0	0	0	0	0	0	0	0	0	0	0	0	0
1146	Bacteria;Actinomycetota; Thermoleophilia; Solirubrobacterales; Thermoleophilaceae; JACCYP01	0	0	0	0	0	0	0	0	0	0	0	0	0	0	0	0	0	0	0	0	0	0	0	0	0	0	1.23	0.96	0	0	0	0	0	0	0	0	0	0	0	0	0	0	0	0	0	0	0	0
1147	Bacteria;Actinomycetota; Thermoleophilia; Solirubrobacterales; Thermoleophilaceae; JACCZP01	0	0	0	0	0	0	0	0	0	0	0	0	0	0	0	0	0	0	0	0	0	0	0	0	0	0	0	1.1	0	0	0	0	0	0	0	0	0	0	0	0	0	0	0	0	0	0	0	0
1148	Bacteria;Actinomycetota; Thermoleophilia; Solirubrobacterales; Thermoleophilaceae; JACCZR01	0	0	0	0	0	0	0	0	0	0	0	0	0	0	0	0	0	0	0	0	0	0	0	0	0	0	1.21	1.12	0	0	0	0	0	0	0	0	0	0	0	0	0	0	0	0	0	0	0	0
1149	Bacteria;Actinomycetota; Thermoleophilia; Solirubrobacterales; Thermoleophilaceae; JACVRW01	0	0	0	0	0	0	0	0	0	0	0	0	0	0	0	0	0	0	0	0	7.69	0.51	0	0	0.9	1.17	13.58	16.81	0	0	0	0	0	0.75	0	0	0	0	0	0	0	0	0	0	0	0	0	0
1150	Bacteria;Actinomycetota; Thermoleophilia; Solirubrobacterales; Thermoleophilaceae; JACVRW01; JACVRW01 sp013813135	0	0	0	0	0	0	0	0	0	0	0	0	0	0	0	0	0	0	0	0	1.21	0	0	0	0	0	3.11	2.93	0	0	0	0	0	0	0	0	0	0	0	0	0	0	0	0	0	0	0	0
1151	Bacteria;Actinomycetota; Thermoleophilia; Solirubrobacterales; Thermoleophilaceae; JACVRW01; JACVRW01 sp016929195	0	0	0	0	0	0	0	0	0	0	0	0	0	0	0	0	0	0	0	0	0.87	0	0	0	0	0	1.18	1.39	0	0	0	0	0	0	0	0	0	0	0	0	0	0	0	0	0	0	0	0
1152	Bacteria;Actinomycetota; Thermoleophilia; Solirubrobacterales; Thermoleophilaceae; JADGHQ01	0	0	0	0	0	0	0	0	0	0	0	0	0	0	0	0	0	0	0	0	0	0	0	0	0	0	1.53	1.2	0	0	0	0	0	0	0	0	0	0	0	0	0	0	0	0	0	0	0	0
1153	Bacteria;Actinomycetota; Thermoleophilia; Solirubrobacterales; Thermoleophilaceae; JADGHQ01; JADGHQ01 sp019683805	0	0	0	0	0	0	0	0	0	0	0	0	0	0	0	0	0	0	0	0	0	0	0	0	0	0	0.75	0.68	0	0	0	0	0	0	0	0	0	0	0	0	0	0	0	0	0	0	0	0
1154	Bacteria;Actinomycetota; Thermoleophilia; Solirubrobacterales; Thermoleophilaceae; Thermoleophilum	0	0	0	0	0	0	0	0	0	0	0	0	0	0	0	0	0	0	0	0	0	0	0	0	0	0	0	0.38	0	0	0	0	0	0	0	0	0	0	0	0	0	0	0	0	0	0	0	0
1155	Bacteria;Actinomycetota; Thermoleophilia; Solirubrobacterales; Thermoleophilaceae	0	0	0	0	0	0	0	0	0	0	0	0	0.18	0	0	0	0	0	0	0	2.54	0.47	0	0.41	1.11	1.26	4.05	5.28	0	0	0	0	0	1	0	0	0	0	0	0	0	0	0	0	0	0	0	0
1156	Bacteria;Actinomycetota; Thermoleophilia; Solirubrobacterales	0	0.09	0	0	0	0	0	0	0	0	0	0	0.54	0	0	0	0	0	0	0.23	0.31	0.79	0.39	0.16	0.27	0.59	3.08	2.51	0	0	0	0	0	0.54	0	0.48	0.5	0.23	0.24	0.29	0	0	0.48	0.38	0.17	0.51	0	0
1157	Bacteria;Actinomycetota; Thermoleophilia; UBA2241; UBA2241; CAIXSE01	0	0	0	0	0	0	0	0	0	0	0	0	0	0	0	0	0	0	0	0	0.36	0	0	0	0	0	1.53	3.13	0	0	0	0	0	0	0	2.22	2.85	1.32	0.4	0	0	0	0	0	0	0	0	0
1158	Bacteria;Actinomycetota; Thermoleophilia; UBA2241; UBA2241; UBA2241	0	0	0	0	0	0	0	0	0	0	0	0	0	0	0	0	0	0	0	0	0	0	0	0	0	0	0	0.4	0	0	0	0	0	0	0	0.36	0.53	0.55	0	0	0	0	0	0	0	0	0	0
1159	Bacteria;Actinomycetota; Thermoleophilia; UBA2241; UBA2241	0	0	0	0	0	0	0	0	0	0	0	0	0	0	0	0	0	0	0	0	0.29	0	0	0	0	0	0.5	1.02	0	0	0	0	0	0	0	0.68	0.4	0.7	0.4	0.17	0	0	0	0	0	0	0	0
1160	Bacteria;Actinomycetota; Thermoleophilia	0	0.18	0	0.18	0	0	0	0	0	0	0	0	0.74	0	0	0	0	0	0	0.26	2.02	0.51	0.66	0.85	0.95	0.79	0.66	3.27	0.14	0	0	0	0	1.79	0.41	1.04	0.88	0.59	1.19	0.68	0.46	0.34	0.83	1.01	1.12	0.47	0.04	0.4
1161	Bacteria;Actinomycetota; UBA4738; UBA4738; HRBIN12; AC-51	0	0	0	0	0	0	0	0	0	0	0	0	0	0	0	0	0	0	0	0	0.39	0	0	0	0	0	1.09	1.87	0	0	0	0	0	0	0	0	0	0	0	0	0	0	0	0	0	0	0	0
1162	Bacteria;Actinomycetota; UBA4738; UBA4738; HRBIN12; AC-69	0	0	0	0	0	0	0	0	0	0	0	0	0	0	0	0	0	0	0	0	0	0	0	0	0	0	0	1.04	0	0	0	0	0	0	0	0	0	0	0	0	0	0	0	0	0	0	0	0
1163	Bacteria;Actinomycetota; UBA4738; UBA4738; HRBIN12; HRBIN12	0	0	0	0	0	0	0	0	0	0	0	0	0	0	0	0	0	0	0	0	0	0	0	0	0	0	0.35	0.61	0	0	0	0	0	0	0	0.89	1.17	0.9	1.21	1.17	0	0	0	0	0	0	0	0
1164	Bacteria;Actinomycetota; UBA4738; UBA4738; HRBIN12; JAHEXX01	0	0	0	0	0	0	0	0	0	0	0	0	0	0	0	0	0	0	0	0	0	0	0	0	0	0	0.42	0.39	0	0	0	0	0	0	0	0	0	0	0	0	0	0	0	0	0	0	0	0
1165	Bacteria;Actinomycetota; UBA4738; UBA4738; HRBIN12; JAJNBA01	0	0	0	0	0	0	0	0	0	0	0	0	0	0	0	0	0	0	0	0	0.38	0	0	0	0	0	1.22	2.12	0	0	0	0	0	0	0	0	0	0	0	0	0	0	0	0	0	0	0	0
1166	Bacteria;Actinomycetota; UBA4738; UBA4738; HRBIN12; JAJPHY01	0	0	0	0	0	0	0	0	0	0	0	0	0	0	0	0	0	0	0	0	0	0	0	0	0	0	0.42	0.8	0	0	0	0	0	0	0	0.53	0.36	0.62	0.68	0.77	0	0	0	0	0	0	0	0
1167	Bacteria;Actinomycetota; UBA4738; UBA4738; HRBIN12	0	0	0	0	0	0	0	0	0	0	0	0	0	0	0	0	0	0	0	0	1.06	0	0	0	0	0.37	1.68	2.07	0	0	0	0	0	0	0	0.99	1.58	1.18	1.79	1.18	0	0	0	0	0	0	0	0
1168	Bacteria;Actinomycetota; UBA4738; UBA4738; UBA4738	0	0	0	0	0	0	0	0	0	0	0	0	0	0	0	0	0	0	0	0	0	0	0	0	0	0	0.4	0.23	0	0	0	0	0	0	0	0	0	0	0	0	0	0	0	0	0	0	0	0
1169	Bacteria;Actinomycetota; UBA4738; UBA4738	0	0	0	0	0	0	0	0	0	0	0	0	0	0	0	0	0	0	0	0	0.22	0	0	0	0	0	0.36	0.34	0	0	0	0	0	0	0	0.18	0.19	0.3	0.13	0.25	0	0	0	0	0	0	0	0
1170	Bacteria;Actinomycetota; UBA4738	0	0	0	0	0	0	0	0	0	0	0	0	0	0	0	0	0	0	0	0	0.25	0	0	0	0	0.06	0.17	0.31	0	0	0	0	0	0.11	0	0.06	0.06	0.18	0.06	0.11	0	0	0.06	0	0	0	0	0
1171	Bacteria;Actinomycetota	0.73	1.12	0.76	0.54	0.23	0.36	1.46	0.54	1.04	0.97	0.05	0.95	1.3	1.04	0.76	0.79	0.57	0.92	0.58	0.89	4.8	3.85	1.34	1.33	0.26	2.5	2.91	4.49	2.95	0.45	2.61	1.22	1.09	3.54	1.41	2.41	1.51	0.98	1.27	1.55	1.92	0.91	1.56	0.64	0.51	1.12	1.66	1.37
1172	Bacteria;Aerophobota; Aerophobia; Aerophobales; AE-B3A; AE-B3A	0.27	1.59	6.26	5.15	0.84	0.34	4.41	1.74	3.09	1.1	6.38	3.66	2.54	1.88	0.42	1.88	2.23	0.37	0.51	0.72	0	15.37	16.84	2.33	5.14	4.35	10.59	14.42	15.49	1.63	0	0.4	1.93	4.04	0	0	0	0	0	0	0	0	0	0	0	0	1.73	0
1173	Bacteria;Aerophobota; Aerophobia; Aerophobales; AE-B3A; AE-B3A; AE-B3A sp005223095	4.21	4.53	7.24	8.15	2.85	0.74	3.29	4.01	0.87	1.38	6.54	0	7.34	1.12	0.49	1.31	1.76	0.55	0.77	3.67	238.01	81.99	85.56	12.88	33.38	20.28	88.32	115.96	73.1	2.94	0	1.47	4.76	22.97	0	0	0	0	0	0	0	0	0	0	0	0	0	0
1174	Bacteria;Aerophobota; Aerophobia; Aerophobales; AE-B3A; AE-B3A; AE-B3A sp009618505	6.77	5.77	10.64	6.17	5.64	0.51	6.04	4.39	0.52	0.95	6.81	0	2.09	0.52	0.57	1.28	0.79	0	0.61	0.93	7.88	38.98	42.18	1.18	2.67	2.28	6.8	6.27	12.94	0.51	0	0	0.69	3.45	0	0	0	0	0	0	0	0	0	0	0	0	0	0
1175	Bacteria;Aerophobota; Aerophobia; Aerophobales; AE-B3A; AE-B3B	0.24	0	0	0.62	0	0	0.89	0	7.65	0	0	1.81	1.38	9.71	3.6	30.28	18.33	3.61	24.81	3.15	0	0	0	1.02	1.33	1.33	2.5	1.61	1.04	0.84	0.47	0.92	2.43	0.86	0	0	0	0	0	0	0	0	0	0	0	0	8.06	3.03
1176	Bacteria;Aerophobota; Aerophobia; Aerophobales; AE-B3A; AE-B3B; AE-B3B sp005223085	7.29	20.85	26.38	21.13	12.13	4	11.99	18.35	10.67	15.01	35.16	6.51	10.84	19.38	22.4	31.4	23.7	4.48	21.98	19.4	155.63	369.88	127.89	10.13	35.14	14.8	54.06	8.22	48.56	6.62	3.32	30.67	12.91	11.87	0	0	0	0	0	0	0	0	0	0	0	0	67.6	33.22
1177	Bacteria;Aerophobota; Aerophobia; Aerophobales; AE-B3A; B47-G16	0	0	0	0	0	0	0	0	0	0	0	0	0	0	0	0	0	0	0	0	0	1.06	0	0	0	0	0	0	0	0	0	0	0	0	0	0	0	0	0	0	0	0	0	0	0	0	0	0
1178	Bacteria;Aerophobota; Aerophobia; Aerophobales; AE-B3A; JAGGVN01	0	0	0	0.5	0	0	0	0	0	0	0	0	0	0	0	0	0	0	0	0	0	0	0	0	0	0	0	0	0	0	0	0	0	0	0	0	0	0	0	0	0	0	0	0	0	0	0	0
1179	Bacteria;Aerophobota; Aerophobia; Aerophobales; AE-B3A; JAGGXI01	0	0	0	0	0	0	0	0	1.14	0	0	0	0	0	0	0	0	0	0.38	0	0	0	0	0	0	0	0	0	0	0	0	0	0	0	0	0	0	0	0	0	0	0	0	0	0	0	0	0
1180	Bacteria;Aerophobota; Aerophobia; Aerophobales; AE-B3A; SOJT01	0.5	0.58	0.38	0.7	0	0	0.36	0	2.05	0	0.92	0	8.98	6.12	0.51	9.97	4.12	1.03	4.71	8.74	64.12	107.01	1.97	1.1	0.74	1.63	12.03	0.56	0.12	1.36	0	0	0	3.24	0	0	0	0	0	0	0	0	0	0	0	0	0	0
1181	Bacteria;Aerophobota; Aerophobia; Aerophobales; AE-B3A; SOJT01; SOJT01 sp004376485	0	1.02	1.7	3.18	0	0	0	0	3.58	0	0	0	2.13	6.57	0	8.34	3.37	0	1.66	1.63	8.4	13.97	0	0.75	0	8.35	10.97	0	3.28	0	0	0	0	1.12	0	0	0	0	0	0	0	0	0	0	0	0	0	0
1182	Bacteria;Aerophobota; Aerophobia; Aerophobales; AE-B3A	0.75	0.55	0.75	1.69	0.25	0.45	1.12	0.07	1.77	0.45	3.35	2.42	0.14	0.62	0.89	3.32	1.29	0.93	0.66	0.28	0	0.94	0	0.58	1.24	1.55	0	1.5	0.27	0.62	0.34	0.23	0.73	1.62	0	0	0	0	0	0	0	0	0	0	0	0	0.61	0.3
1183	Bacteria;Aerophobota; Aerophobia; Aerophobales; B3-G15; JAGHCO01	0	0	0.36	0	0	0	0	1.11	2.21	0	0	0	0	0	0	0	0	0	0	0	0	0	0	0	0	0	0	0	0	0	0	0	0	0	0	0	0	0	0	0	0	0	0	0	0	0	0	0
1184	Bacteria;Aerophobota; Aerophobia; Aerophobales; B3-G15	0.18	0	0.05	0.32	0	0	0	0.27	0.44	0	0	0	0	0	0	0.81	0.59	0	0	0	0.57	0.82	0	0	0	0	0.47	0	0	0	0	0	0	0.32	0	0	0	0	0	0	0	0	0	0	0	0	0	0
1185	Bacteria;Aerophobota; Aerophobia; Aerophobales	0.45	0.31	0.09	0.48	0.06	0	0.65	0.45	0.6	0	0.01	0.24	0.3	0.64	0.62	0.93	0.91	0.12	1.06	1.11	0.91	2.8	0.52	0.43	0.23	0.6	0.77	0.12	0.11	0.06	0.11	0.34	0.24	0.32	0	0	0	0	0	0	0	0	0	0	0	0	0.69	0.14
1186	Bacteria;Aquificota; Aquificae	0	0	0	0	0	0	0	0	0	0	0	0	0	0	0	0	0	0	0	0	0	0	0	0	0	0	0	0	0	0	0	0	0	0.11	0	0	0	0	0	0	0	0	0	0	0	0	0	0
1187	Bacteria;Aquificota	0	0	0	0	0	0	0	0	0	0	0	0	0	0	0	0	0	0	0	0	0	0	0	0	0	0	0	0	0.08	0	0	0	0	0.11	0	0	0	0	0	0	0	0	0	0	0	0	0	0
1188	Bacteria;Armatimonadota; CAIYQO01; CAIYQO01; CAIYQO01	0	0	0	0	0	0	0	0	0	0	0	0	0	0	0	0	0	0	0	0	0	0	0	0	0	0	0	0.18	0	0	0	0	0	0	0	0	0	0	0	0	0	0	0	0	0	0	0	0
1189	Bacteria;Armatimonadota; CAIYQO01; WVXJ01; DTIZ01; GCA-020344235	0	0.45	1.21	1.25	0	0	0	0	0	0	0	0	0	0	0	0	0	0	0	0.62	3.92	4.1	2.12	0.75	0.46	0	1.22	1.36	0	0	0.4	0	3.65	0.79	0	0	0	0	0	0	0.38	0	0	0	0	0	0.49	0
1190	Bacteria;Armatimonadota; CAIYQO01; WVXJ01; DTIZ01; S016-27	0	0	0	0	0	0	0	0	0	0	0	0	0	0	0	0	0	0	0	0	0.56	0.9	0	0	0	0	0	0	0	0	0	0	0	0	0	0	0	0	0	0	0	0	0	0	0	0	0	0
1191	Bacteria;Armatimonadota; CAIYQO01; WVXJ01; DTIZ01	0	0.18	0.32	0.14	0	0	0	0	0	0	0	0	0.06	0	0.06	0	0.22	0	0	0	0.25	0.41	0.36	0.11	0.06	0	0.28	0.17	0	0	0.06	0	0.37	0.23	0	0	0	0	0	0	0.21	0	0	0	0	0	0.19	0.17
1192	Bacteria;Armatimonadota; CAIYQO01; WVXJ01	0	0.09	0.14	0	0	0	0	0	0	0	0	0	0	0	0	0	0.17	0	0	0	0.06	0.17	0.06	0.06	0.06	0	0.15	0.11	0	0	0	0	0	0.06	0	0	0	0	0	0.11	0.06	0	0	0	0	0	0.23	0
1193	Bacteria;Armatimonadota; CAIYQO01	0.09	0.09	0.09	0	0.05	0.05	0.05	0	0	0	0	0	0	0	0	0	0.21	0	0	0.06	0.3	0.32	0.4	0.11	0.06	0.06	0.34	0.32	0.19	0	0.06	0	0	0.23	0	0	0	0.11	0	0.17	0.17	0	0	0	0	0	0.13	0.45
1194	Bacteria;Armatimonadota; UBA5377; UBA5377; FEN-943; FEN-943	0	0	0	0	0	0	0	0	0	0	0	0	0	0	0	0	0	0	0	0	0	0	0	0	0	0	0	0	0	0	0	0	0	0	0	0	0	0	0	0	4.49	0	0	0	0	0	0	0
1195	Bacteria;Armatimonadota; UBA5377; UBA5377; JABLXH01; JABLXH01	0	0	0	0	0	0	0.85	0	0	0	0	0	0	0	0	0	0	0	0	0	0	0	0	0	0	0	0	0	0	0	0	0	0	0	0	0	0	0	0	0	0	0	0	0	0	0	0	0
1196	Bacteria;Armatimonadota; UBA5377; UBA5377; JABLXH01	0	0	0	0	0	0	1.03	0	0	0	0	0	0	0	0	0	0	0	0	0	0	0	0	0	0	0	0	0	0	0	0	0	0	0	0	0	0	0	0	0	0	0	0	0	0	0	0	0
1197	Bacteria;Armatimonadota; UBA5377; UBA5377; JABUFB01; JAJFTQ01	0	0	0	0	0	0	0.39	0	0	0	0	0	0	0	0	0	0	0	0	0	0	0	0	0	0	0	0	0	0	0	0	0	0	0	0	0	0	0	0	0	0	0	0	0	0	0	0	0
1198	Bacteria;Armatimonadota; UBA5377; UBA5377; JABUFB01	0	0.09	0	0.22	0	0	0.28	0	0.23	0	0	0	0	0	0	0	0	0	0	0	0	0	0	0	0	0	0	0	0	0	0	0	0	0	0	0	0	0	0	0	0	0	0	0	0	0	0	0
1199	Bacteria;Armatimonadota; UBA5377; UBA5377; UBA11051	0	0	0	0	0	0	0.39	0.18	0	0	0	0	0	0	0	0	0.11	0	0	0	0	0.13	0	0	0	0	0	0	0	0	0	0	0	0	0	0	0	0	0	0	0	0	0	0	0	0	0	0
1200	Bacteria;Armatimonadota; UBA5377; UBA5377; UBA5352; UBA5352	0	0.86	0.7	0.53	0	0	0	0.4	1	0	0	0	0	0.38	0	0	0	0	0	0	4.75	0	0	0.39	0	0	3.84	0.86	0.97	0	0	0	0	0	0	0	0	0	0	0	0	0	0	0	0	0	0	0
1201	Bacteria;Armatimonadota; UBA5377; UBA5377; VGFC01; VGFC01	0	0	0	0	0	0	1.45	0	0	0	0	0	0	0	0	0	0	0	0	0	0	0	0	0	0	0	0	0	0	0	0	0	0	0	0	0	0	0	0	0	0	0	0	0	0	0	0	0
1202	Bacteria;Armatimonadota; UBA5377; UBA5377	0	0.72	0.72	1.09	0.18	0	7.3	0.85	1.98	0	0	0.23	0.28	0.65	0	0	0.48	0	0	0	0.93	0.91	0	0.62	0.29	0.58	1.04	0.92	0.48	0	0	0.74	0	0.66	0	0	0.4	0.51	0	0.28	0.97	0.7	0	0.28	0	0	0	0
1203	Bacteria;Armatimonadota; UBA5377	0.09	0	0	0.22	0	0	0.13	0	0	0	0	0	0.06	0	0	0	0	0	0	0	0.06	0.06	0	0	0	0.06	0.06	0.06	0.12	0	0	0.05	0	0.09	0	0	0	0	0.17	0	0	0.11	0	0	0	0	0	0
1204	Bacteria;Armatimonadota; UBA5829; DTJY01; DTJY01	0	0	0	0	0	0	0	0	0	0	0	0	0	0	0	0	0	0	0	0	0.11	0	0	0	0	0	0	0	0	0	0	0	0	0	0	0	0	0	0	0	0	0	0	0	0	0	0	0
1205	Bacteria;Armatimonadota; UBA5829; UBA5829; UBA5829; DTKD01	0	0	0	0	0	0	0	0	0	0	0	0	0	0	0	0	0	0	0	0	0.41	0	0	0	0	0	0	0	0	0	0	0	0	0	0	0	0	0.47	0	0	0	0	0	0	0	0	0	0
1206	Bacteria;Armatimonadota; UBA5829; UBA5829; UBA5829; JAMCYN01	0	0	0	0	0	0	0	0	0	0	0	0	0	0	0	0	0	0	0	0	0	0	0	0	0	0	0	0.37	0	0	0	0	0	0	0	0	0	0	0	0	0	0	0	0	0	0	0	0.61
1207	Bacteria;Armatimonadota; UBA5829; UBA5829; UBA5829; UBA5829	0	0	0	0	0	0	0	0	0	0	0	0	0	0	0	0	0	0	0	0	0.76	0	0	0	0	0	0.74	0	0	0	0	0	0	0	0	0	0	0	0	0	0	0	0	0	0	0	0	2.19
1208	Bacteria;Armatimonadota; UBA5829; UBA5829; UBA5829	0	0	0.34	0.25	0	0.32	0	0	0	0	0	0	0	0	0	0	0	0	0	0	0.46	0.36	0.4	0	0	0	0.53	0.19	0	0	0	0	0	0.34	0	0.15	0.22	0.21	0	0.28	0	0	0	0	0	0	0	1.37
1209	Bacteria;Armatimonadota; UBA5829; UBA5829	0	0	0.05	0	0	0	0.76	0	0	0	0	0	0	0	0	0	0	0	0	0	0.32	0.17	0	0	0	0	0.23	0.28	0	0	0	0	0	0	0	0	0.17	0.12	0.06	0	0	0.08	0	0	0	0	0	0
1210	Bacteria;Armatimonadota; UBA5829	0	0	0.09	0	0	0	0	0	0	0	0	0	0	0	0	0	0	0	0	0	0.23	0.3	0.12	0	0.17	0	0.27	0.12	0	0	0	0	0	0.06	0	0.17	0.12	0	0.17	0.1	0.06	0.11	0	0	0	0	0.17	0.11
1211	Bacteria;Armatimonadota	0.45	0.66	0.81	0.83	0.45	0.09	5.87	0.14	0.45	0	0	0	0.64	0.42	0.29	0.51	0.86	0	0	0.12	1.12	0.98	1.03	0.68	0.92	0.34	1.05	0.85	1.24	0	0.11	0.74	0.12	1.78	0	0.74	0.78	0.7	1.04	0.91	2.57	0.85	0	0.25	0	0.42	0.38	0.72
1212	Bacteria;ARS69; ARS69; ARS69; ARS69	0	0	0	0	0	0	0	0	0	0	0	0	0	0	0	0	0	0	0	0	0	0	0	0	0	0	0	0	0	0	0	0	0	0	0	0	0	0	0	0	0	0	0.28	0.28	0.17	0	0	0
1213	Bacteria;Atribacterota; JS1; SB-45; 34-128; 34-128	16.51	19.78	25.86	25.8	13.73	2.44	13.86	11.5	17.3	24.33	14.19	77.15	8.03	9.16	1.88	8.88	6.2	2.06	0.8	3.67	50.49	195.45	184.42	28.78	20.58	28.42	78.01	85.52	146	61.26	46.91	10.23	13.48	22.38	0	0	0	0	0	0	0	0	0	0	0	0	0	0
1214	Bacteria;Atribacterota; JS1; SB-45; 34-128; 34-128; 34-128 sp000405345	0	0	0	0	0	0	0	0	0	0	0	0	0	0	0	0	0	0	0	0	2.53	0	0	0	0	0	0	0	0	0	0	0	0	0	0	0	0	0	0	0	0	0	0	0	0	0	0	0
1215	Bacteria;Atribacterota; JS1; SB-45; 34-128; 34-128; 34-128 sp002849045	56.88	18.89	13.46	11.69	4.61	3.75	16.57	8.69	1.87	21.57	11.89	0	14.94	1.34	0	1.37	1.96	1.74	0	3.12	71.24	59.05	43.2	41.06	51.8	35.74	100.58	102.46	340.83	47.09	18.02	13.86	0	43.16	0	0	0	0	0	0	0	0	0	0	0	0	0	0
1216	Bacteria;Atribacterota; JS1; SB-45; 34-128; 34-128; 34-128 sp003451675	0	12.13	7.96	6.88	2.96	1.04	4.22	3.59	1.3	5.29	10.3	0	0	0	0	0	0.57	0.67	0	0.64	19.33	17.75	21.46	0	0	6.47	13.13	16.26	0	0	2.52	0	0	0	0	0	0	0	0	0	0	0	0	0	0	0	0	0
1217	Bacteria;Atribacterota; JS1; SB-45; 34-128; 34-128; 34-128 sp003575245	13.61	8.42	4.28	6.52	1.73	1.11	7.32	4.01	1.23	7.54	3.87	0	7.91	1.58	0	0	0.7	0	0	1.18	37.94	50.1	33.29	19.2	25.17	20.35	45.66	55.01	187.71	22.42	6.47	5.45	0	25.78	0	0	0	0	0	0	0	0	0	0	0	0	0	0
1218	Bacteria;Atribacterota; JS1; SB-45; 34-128; 34-128; 34-128 sp018819665	0	7.97	5.7	5.13	1.57	0	4.33	0	0	4.9	4.25	0	0	0	0	0.84	0.85	0	0	0.67	0	53.65	55.21	0	0	0	0	0	0	0	0	0	0	0	0	0	0	0	0	0	0	0	0	0	0	0	0	0
1219	Bacteria;Atribacterota; JS1; SB-45; 34-128; CG2-30-33-13	0	0	0.35	0	0	0	0	0	0.46	0	0	0.9	0	0.41	0	0.74	0	0	0	0	0	0	0	0	0	0	0.69	0	0	1.15	1.55	0	0.91	0	0	0	0	0	0	0	0	0	0	0	0	0	0	0
1220	Bacteria;Atribacterota; JS1; SB-45; 34-128; UBA4082	0	0	0	0	0	0	0	0	0	0	0	0	0	0	0	0	0	0	0	0	0	0	0	0	0	0	0	0	0	0.49	0	0	0	0	0	0	0	0	0	0	0	0	0	0	0	0	0	0
1221	Bacteria;Atribacterota; JS1; SB-45; 34-128; UBA9904	0	0.37	1.33	2.96	1.81	0	0.36	0.89	3.56	1.57	0.37	14.51	0	3.16	0	3.66	0.89	0	0	0	0	0	0	0	0	0	2.26	0	0	8.05	7.74	0.43	3.07	0	0	0	0	0	0	0	0	0	0	0	0	0	0	0
1222	Bacteria;Atribacterota; JS1; SB-45; 34-128	0.05	0.77	2.82	2.51	1.56	0	0.86	0.43	2.37	1.82	0.5	7.15	0.06	1.59	0.34	2.02	1.32	0.06	0	0.06	0.52	0.63	0.63	0.23	0.29	0.65	2.11	1.38	2.05	7.67	6.07	0.84	2.77	0.07	0	0	0	0	0	0	0	0	0	0	0	0	0	0
1223	Bacteria;Atribacterota; JS1; SB-45	0	0	0	0	0	0	0	0	0	0	0	0	0.06	0	0	0	0	0	0	0	0	0.06	0.06	0.06	0	0	0.06	0	0.11	0.34	0.17	0	0	0.07	0	0	0	0	0	0	0	0	0	0	0	0	0	0
1224	Bacteria;Atribacterota	0	0	0	0	0	0	0	0	0.05	0	0	0	0	0.11	0	0	0	0.07	0	0	0	0	0	0.11	0.06	0.06	0.06	0	0.06	0	0	0	0.06	0.29	0	0	0	0	0	0	0	0	0	0	0	0	0	0
1225	Bacteria;B130-G9; B130-G9; B130-G9; B130-G9	0	0	0	0	0	0	0	0	0.14	0	0	0	0	0	0	0	0	0	0	0	0	0	0	0	0	0	0	0	0	0	0	0	0	0	0	0	0	0	0	0	0	0	0	0	0	0	0	0
1226	Bacteria;Bacillota_A; Clostridia; Acetivibrionales; Acetivibrionaceae; Herbivorax	0	0	0	0	0	0	0	0	0	0	0	0	0	0	0	0	0	0	0	0	0	0	0	0	0	0	0	0	0	0	0	0	0	0	0	0	0	0	0	0	0	0	0	0	0	0	0	0
1227	Bacteria;Bacillota_A; Clostridia; Acetivibrionales; Acetivibrionaceae; Hungateiclostridium	0	0	0	0	0	0	0	0	0	0	0	0	0	0	0	0	0	0	0	0	0	0	0	0	0	0	0	0	0	0	0	0	0	0	0	0	0	0	0	0	0	0	0	0	0	0	0	0
1228	Bacteria;Bacillota_A; Clostridia; Acetivibrionales; Acetivibrionaceae	0	0	0	0	0	0	0	0	0	0	0	0	0	0	0	0	0	0	0	0	0	0	0	0	0	0	0	0	0	0	0	0	0	0	0	0	0	0	0	0	0	0	0	0	0	0	0	0
1229	Bacteria;Bacillota_A; Clostridia; Acetivibrionales; DSM-27016; Ruminiclostridium	0	0	0	0	0	0	0	0	0	0	0	0	0	0	0	0	0	0	0	0	0	0	0	0	0	0	0	0	0	0	0	0	0	0	0	0	0	0	0	0	0	0	0	0	0	0	0	0
1230	Bacteria;Bacillota_A; Clostridia; Acetivibrionales; DSM-27016	0	0	0	0	0	0	0	0	0	0	0	0	0	0	0	0	0	0	0	0	0	0	0	0	0	0	0	0	0	0	0	0	0	0	0	0	0	0	0	0	0	0	0	0	0	0	0	0
1231	Bacteria;Bacillota_A; Clostridia; Acetivibrionales; DTU013; UBA1305	0	0	0	0	0	0	0	0	0	0	0	0	0	0	0	0	0	0	0	0	0	0	0	0	0	0	0	0	0	0	0	0	0	0	0	0	0	0	0	0	0	0	0	0	0	0	0	0
1232	Bacteria;Bacillota_A; Clostridia; Acetivibrionales; DTU013	0	0	0	0	0	0	0	0	0	0	0	0	0	0	0	0	0	0	0	0	0	0	0	0	0	0	0	0	0	0	0	0	0	0	0	0	0	0	0	0	0	0	0	0	0	0	0	0
1233	Bacteria;Bacillota_A; Clostridia; Acetivibrionales; JAMNXU01; JAMNXU01	0	0	0	0	0	0	0	0	0	0	0	0	0	0	0	0	0	0	0	0	0	0	0	0	0	0	0	0	0	0	0	0	0	0	0	0	0	0	0	0	0	0	0	0	0	0	0	0
1234	Bacteria;Bacillota_A; Clostridia; Acetivibrionales; QPJT01; Anaerobacterium	0	0	0	0	0	0	0	0	0	0	0	0	0	0	0	0	0	0	0	0	0	0	0	0	0	0	0	0	0	0	0	0	0	0	0	0	0	0	0	0	0	0	0	0	0	0	0	0
1235	Bacteria;Bacillota_A; Clostridia; Acetivibrionales; QPJT01; Anaerobacterium; Anaerobacterium sp023390115	0	0	0	0	0	0	0	0	0	0	0	0	0	0	0	0	0	0	0	0	0	0	0	0	0	0	0	0	0	0	0	0	0	0	0	0	0	0	0	0	0	0	0	0	0	0	0	0
1236	Bacteria;Bacillota_A; Clostridia; Acetivibrionales	0	0	0	0	0	0	0	0	0	0	0	0	0	0	0	0	0	0	0	0	0	0	0	0	0	0	0	0.47	0	0	0	0	0	0.3	0	0	0	0	0	0	0.74	0	0	0	0	0	0.88	0.8
1237	Bacteria;Bacillota_A; Clostridia; Ch29; JAENYD01; JAENYD01	0	0	0	0	0	0	0	0	0	0	0	0	0	0	0	2.39	0	0	0	0	0	0	0	0	0	0	0	0	0	0	0	0	0	0	0	0	0	0	0	0	0	0	0	0	0	0	0	0
1238	Bacteria;Bacillota_A; Clostridia; Ch29	0	0	0	0	0	0	0	0	0	0	0	0	0	0	0	0.16	0	0	0	0	0	0	0	0	0	0	0	0	0	0	0	0	0	0	0	0	0	0	0	0	0	0	0	0	0	0	0	0
1239	Bacteria;Bacillota_A; Clostridia; Christensenellales; SZUA-584; DTFZ01	0	0	0	0	0	0	0	0	0	0	0	0	0	0	0	0	0	0	0	0	0	0	0	0	0	0	0	0	0	0	0	0	0	0	0	0	0	0	0	0	0	0	0	0	0	0	0	0
1240	Bacteria;Bacillota_A; Clostridia; Christensenellales; SZUA-584; SZUA-584	0	0	0	0	0	0	0	0	0	0	0	0	0	0	0	0	0	0	0	0	0	0	0	0	0	0	0	0	0	0	0	0	0	0	0	0	0	0	0	0	0	0	0	0	0	0	0	0
1241	Bacteria;Bacillota_A; Clostridia; Christensenellales; SZUA-584	0	0	0	0	0	0	0	0	0	0	0	0	0	0	0	0	0	0	0	0	0	0	0	0	0	0	0	0	0	0	0	0	0	0	0	0	0	0	0	0	0	0	0	0	0	0	0	0
1242	Bacteria;Bacillota_A; Clostridia; Christensenellales; UBA1242	0	0	0	0	0	0	0	0	0	0	0	0	0	0	0	0	0	0	0	0	0.64	0	0	0	0	0	0.41	0	0	0	0	0	0	0.38	0	0	0	0	0	0	0	0	0	0	0	0	0	0
1243	Bacteria;Bacillota_A; Clostridia; Christensenellales	0	0	0	0	0	0	0	0	0	0	0	0	0.78	0	0	0	0	0	0	0	0.74	0.45	0	0.45	0.47	0	1.45	0.92	0.73	0	0	0	0	2.11	0	0.67	0.57	0	0	0.56	0	0	0	0.45	0.51	0.74	0.69	0
1244	Bacteria;Bacillota_A; Clostridia; Clostridiales; Clostridiaceae	0	0	0	0	0	0	0	0	0	0	0	0	0	0	0	0	0	0	0	0	0.34	0	0	0	0	0	0.41	0	0	0	0	0	0	0	0	0	0	0	0	0	0	0	0	0	0	0	0	0
1245	Bacteria;Bacillota_A; Clostridia; Clostridiales	0	0	0	0	0	0	0	0	0	0	0	0	0	0	0	0	0	0	0	0	0.06	0	0	0	0	0	0.11	0	0	0	0	0	0	0	0	0	0	0	0	0	0	0.11	0	0	0	0	0	0
1246	Bacteria;Bacillota_A; Clostridia; Lachnospirales; DSM-24629; Natranaerovirga	0	0	0	0	0	0	0	0	0	0	0	0	0	0	0	0	0	0	0	0	0	0	0	0	0	0	0	0	0	0	0	0	0	0	0	0	0	0	0	0	0	0	0	0	0	0	0	0
1247	Bacteria;Bacillota_A; Clostridia; Lachnospirales; Lachnospiraceae; Lacrimispora	0	0	0	0	0	0	0	0	0	0	0	0	0	0	0	0	0	0	0	0	0	0	0	0	0	0	0	0	0	0	0	0	0	0	0	0	0	0	0	0	0	0	0	0	0	0	0	0
1248	Bacteria;Bacillota_A; Clostridia; Lachnospirales; Lachnospiraceae	0	0	0	0	0	0	0	0	0	0	0	0	0	0	0	0	0	0	0	0	1.05	1.17	0.91	0	0.69	0.65	2.91	1.99	0.8	0	0	0	0	1.62	0	0.51	0	0	0	0	0	0	0	0	0	0.42	0	0.36
1249	Bacteria;Bacillota_A; Clostridia; Lachnospirales; Vallitaleaceae	0	0	0	0	0	0	0	0	0	0	0	0	0	0	0	0	0	0	0	0	0	0	0	0	0	0	0	0	0	0	0	0	0	0	0	0	0	0	0	0	0	0	0	0	0	0	0	0
1250	Bacteria;Bacillota_A; Clostridia; Lachnospirales	0.18	0	0	0	0	0	0	0	0	0	0	0	0.19	0	0	0	0	0	0	0	0.19	0.31	0.24	0.17	0.23	0.34	0.82	0.36	0.4	0	0	0	0	0.23	0	0	0	0.11	0.29	0	0	0	0.11	0	0	0.5	0	0.11
1251	Bacteria;Bacillota_A; Clostridia; Oscillospirales; Acutalibacteraceae; Avimonas	0	0	0	0	0	0	0	0	0	0	0	0	0	0	0	0	0	0	0	0	0	0	0	0	0	0	0	0	0	0	0	0	0	0	0	0	0	0	0	0	0	0	0	0	0	0	0	0
1252	Bacteria;Bacillota_A; Clostridia; Oscillospirales; Acutalibacteraceae	0	0	0	0	0	0	0	0	0	0	0	0	0	0	0	0	0	0	0	0	0	0	0	0	0	0	0.49	0	0	0	0	0	0	0.67	0	0	0	0	0	0	0	0	0	0	0	0.4	0	0
1253	Bacteria;Bacillota_A; Clostridia; Oscillospirales; Oscillospiraceae; Sporobacter	0	0	0	0	0	0	0	0	0	0	0	0	0	0	0	0	0	0	0	0	0	0	0	0	0	0	0	0	0	0	0	0	0	0	0	0	0	0	0	0	0	0	0	0	0	0	0	0
1254	Bacteria;Bacillota_A; Clostridia; Oscillospirales; Oscillospiraceae	0	0	0	0	0	0	0	0	0	0	0	0	0	0	0	0	0	0	0	0	0.53	0	0	0	0	0	0.75	0.46	0	0	0	0	0	0.39	0	0	0	0	0	0	0	0	0	0	0	0	0	0
1255	Bacteria;Bacillota_A; Clostridia; Oscillospirales; Ruminococcaceae	0	0	0	0	0	0	0	0	0	0	0	0	0	0	0	0	0	0	0	0	0	0	0	0	0	0	0.63	0.57	0.51	0	0	0	0	0	0	0	0	0	0	0	0	0	0	0	0	0	0	0
1256	Bacteria;Bacillota_A; Clostridia; Oscillospirales	0	0	0	0	0	0	0	0	0	0	0	0	0.39	0	0	0	0	0	0	0	1.15	0.64	0.57	0.77	0.52	0.51	0.94	0.92	1.05	0	0	0	0	1.06	0	0.58	0	0.45	0.23	0.23	0.4	0.29	0.51	0.56	0.35	0.4	0.36	0.63
1257	Bacteria;Bacillota_A; Clostridia; Peptostreptococcales; Anaerovoracaceae	0	0	0	0	0	0	0	0	0	0	0	0	0	0	0	0	0	0	0	0	0	0	0	0	0	0	0.34	0	0	0	0	0	0	0	0	0	0	0	0	0	0	0	0	0	0	0	0	0
1258	Bacteria;Bacillota_A; Clostridia; Peptostreptococcales; BM714; BM714	0	0	0	0	0	0	0	0	0	0	0	0	0	0	0	0	0	0	0	0	0	0	0	0	0	0	0	0	0	0	0	0	0	0	0	0	0	0	0	0	0	0	0	0	0	0.75	0	0
1259	Bacteria;Bacillota_A; Clostridia; Peptostreptococcales; Caminicellaceae; JAKSBP01	0	0	0	0	0	0	0	0	0	0	0	0	0	0	0	0	0	0	0	0	0	0	0	0	0	0	0	0	0	0	0	0	0	0	0	0	0	0	0	0	0	0	0	0	0	0	0	0
1260	Bacteria;Bacillota_A; Clostridia; Peptostreptococcales; Caminicellaceae; Paramaledivibacter	0	0	0	0	0	0	0	0	0	0	0	0	0	0	0	0	0	0	0	0	0	0	0	0	0	0	0	0	0	0	0	0	0	0	0	0	0	0	0	0	0	0	0	0	0	0	0	0
1261	Bacteria;Bacillota_A; Clostridia; Peptostreptococcales; Caminicellaceae; Petromonas	0	0	0	0	0	0	0	0	0	0	0	0	0	0	0	0	0	0	0	0.47	0	0	0	0	0	0	0	0	0	0	0	0	0	0	0	0	0	0	0	0	0	0	0	0	0	0	0	0
1262	Bacteria;Bacillota_A; Clostridia; Peptostreptococcales; Caminicellaceae	0	0	0	0	0	0	0	0	0	0	0	0	0	0	0	0	0	0	0	0.31	0	0	0	0	0	0	0	0	0	0	0	0	0	0	0	0	0	0	0	0	0	0	0	0	0	0	0	0
1263	Bacteria;Bacillota_A; Clostridia; Peptostreptococcales; Thermotaleaceae	0	0	0	0	0	0	0	0	0	0	0	0	0	0	0	0	0	0	0	0	0	0	0	0	0	0	0	0	0	0	0	0	0	0	0	0	0	0	0	0	0	0	0	0	0	0.27	0	0
1264	Bacteria;Bacillota_A; Clostridia; Peptostreptococcales	0	0	0	0	0	0	0	0	0	0	0	0	0	0	0	0	0	0	0	0.18	0.11	0	0	0	0	0	0.37	0.4	0	0	0	0	0	0.4	0	0	0	0	0	0	0	0	0	0.68	0	0.67	0	0
1265	Bacteria;Bacillota_A; Clostridia; TANB77	0	0	0	0	0	0	0	0	0	0	0	0	0	0	0	0	0	0	0	0	0	0	0	0	0	0	0	0	0	0	0	0	0	0.18	0	0	0	0	0	0	0	0	0	0	0	0	0	0
1266	Bacteria;Bacillota_A; Clostridia; Tissierellales; Peptoniphilaceae; Anaerococcus	0	0	0	0	0	0	0	0	0	0	0	0	0	0	0	0	0	0	0	0	0	0	0	0	0	0	0	0	0	0	0	0	0	0	0	0	0	0	0	0	0	0	0	0	0	0	0	0
1267	Bacteria;Bacillota_A; Clostridia; Tissierellales; Peptoniphilaceae; Anaerococcus; Anaerococcus sp943913325	0	0	0	0	0	0	0	0	0	0	0	0	0	0	0	0	0	0	0	0	0	0	0	0	0	0	0	0	0	0	0	0	0	0	0	0	0	0	0	0	0	0	0	0	0	0	0	0
1268	Bacteria;Bacillota_A; Clostridia; Tissierellales; Peptoniphilaceae; Peptoniphilus_A	0	0	0	0	0	0	0	0	0	0	0	0	0	0	0	0	0	0	0	0	0	0	0	0	0	0	0	0	0	0	0	0	0	0	0	0	0	0	0	0	0	0	0	0	0	0	0	0
1269	Bacteria;Bacillota_A; Clostridia; Tissierellales; Peptoniphilaceae	0	0	0	0	0	0	0	0	0	0	0	0	0	0	0	0	0	0	0	0	0	0	0	0	0	0	0	0	0.51	0	0	0	0	0	0	0	0	0	0	0	0	0	0	0	0	0	0	0
1270	Bacteria;Bacillota_A; Clostridia; Tissierellales; Sedimentibacteraceae; Sedimentibacter	0	0	0	0	0	0	0	0	0	0	0	0	0	0	0	0	0	0	0	0	0	0	0	0	0	0	0	0	0	0	0	0	0	0	0	0	0	0	0	0	0	0	0	0	0	0	0	0
1271	Bacteria;Bacillota_A; Clostridia; Tissierellales; Sedimentibacteraceae	0	0	0	0	0	0	0	0	0	0	0	0	0	0	0	0	0	0	0	0	0	0	0	0	0	0	0	0	0	0	0	0	0	0	0	0	0	0	0	0	0	0	0	0	0	0	0	0
1272	Bacteria;Bacillota_A; Clostridia; Tissierellales	0	0	0	0	0	0	0	0	0	0	0	0	0	0	0	0	0	0	0	0	0	0	0	0	0	0	0	0	0.1	0	0	0	0	0	0	0	0	0	0	0	0	0	0	0	0	0	0	0
1273	Bacteria;Bacillota_A; Clostridia	0.92	0.61	1.17	0.84	0	0	0	0.59	1.11	0	0	0	1.34	0.4	0.65	1.3	0	0	0	1.56	3.29	1.85	2.31	1.3	2.03	1.32	2.96	2.73	3.36	0	0	0.61	0.96	3.75	1.31	2.3	1.94	1.23	1.75	1.64	2.78	1.31	1.29	2.34	1.95	2.7	2.65	3.7
1274	Bacteria;Bacillota_A	0	0.23	0.23	0.09	0.05	0.05	0	0.05	0.05	0	0	0	0.12	0.06	0	0.11	0.23	0	0	0	0.06	0.06	0.17	0.06	0.11	0	0.33	0	0.26	0	0	0.06	0.06	0.3	0	0	0.06	0.16	0.3	0.11	0	0	0.06	0.11	0.06	0.17	0	0.11
1275	Bacteria;Bacillota_B; Dehalobacteriia; UBA4068; UBA4068	0	0	0	0	0	0	0	0	0	0	0	0	0	0	0	0	0	0	0	0	0	0	0	0	0	0	0	0	0	0	0	0	0	0	0	0	0	0	0	0	0	0	0	0	0	0	0	0
1276	Bacteria;Bacillota_B; Dehalobacteriia	0	0	0	0	0	0	0	0	0	0	0	0	0	0	0	0	0	0	0	0	0	0	0	0	0	0	0	0	0	0	0	0	0	0	0	0	0	0	0	0	0	0	0	0	0	0	0	0
1277	Bacteria;Bacillota_B; Desulfitobacteriia; Desulfitobacteriales; Desulfitobacteriaceae; Acididesulfobacillus	0	0	0	0	0	0	0	0	0	0	0	0	0	0	0	0	0	0	0	0	0	0	0	0	0	0	0	0	0	0	0	0	0	0	0	0	0	0	0	0	0.85	0	0	0	0	0	0	0
1278	Bacteria;Bacillota_B; Desulfitobacteriia; Desulfitobacteriales; Desulfitobacteriaceae; Desulfosporosinus	0	0	0	0	0	0	0	0	0	0	0	0	0	0	0	0	0	0	0	0	0	0	0	0	0	0	0	0	0	0	0	0	0	0	0	0	0	0	0	0	1.07	0	0	0	0	0	0	0
1279	Bacteria;Bacillota_B; Desulfitobacteriia; Desulfitobacteriales; Desulfitobacteriaceae; JAJZPA01	0	0	0	0	0	0	0	0	0	0	0	0	0	0	0	0	0	0	0	0	0	0	0	0	0	0	0	0	0	0	0	0	0	0	0	0	0	0	0	0	1.05	0	0	0	0	0	0	0
1280	Bacteria;Bacillota_B; Desulfitobacteriia; Desulfitobacteriales; Desulfitobacteriaceae	0	0	0	0	0	0	0	0	0	0	0	0	0	0	0	0	0	0	0	0	0	0	0	0	0	0	0	0	0	0	0	0	0	0	0	0	0	0	0	0	2.35	0	0	0	0	0	0	0
1281	Bacteria;Bacillota_B; Desulfitobacteriia; Desulfitobacteriales	0	0	0	0	0	0	0	0	0	0	0	0	0	0	0	0	0	0	0	0	0	0	0	0	0	0	0	0	0	0	0	0	0	0	0	0	0	0	0	0	0.52	0	0	0	0	0	0	0
1282	Bacteria;Bacillota_B; Desulfotomaculia; Desulfotomaculales; Desulfocucumaceae; Desulfocucumis	0	0	0	0	0	0	0	0	0	0	0	0	0	0	0	0	0	0	0	0	0	0	0	0	0	0	0	0	0	0	0	0	0	0	0	0	0	0	0	0	0	0	0	0	0	0	1.24	0.92
1283	Bacteria;Bacillota_B; Desulfotomaculia; Desulfotomaculales; Desulfocucumaceae; Desulfocucumis; Desulfocucumis sp000961595	0	0	0	0	0	0	0	0	0	0	0	0	0	0	0	0	0	0	0	0	0	0	0	0	0	0	0	0	0	0	0	0	0	0	0	0	0	0	0	0	0	0	0	0	0	0	2.17	1.07
1284	Bacteria;Bacillota_B; Desulfotomaculia; Desulfotomaculales; Desulfocucumaceae	0	0	0	0	0	0	0	0	0	0	0	0	0	0	0	0	0	0	0	0	0.06	0	0	0	0	0	0	0	0	0	0	0	0	0	0	0	0	0	0	0	0	0	0	0	0	0	0	0.01
1285	Bacteria;Bacillota_B; Desulfotomaculia; Desulfotomaculales	0	0	0	0	0	0	0	0	0	0	0	0	0	0	0	0	0	0	0	0	0.47	0.38	0.83	0	0	0	0.57	0.47	0.68	0	0	0	0	0.44	0	0	0	0	0	0	0.55	0	0	0	0	0	0.06	0.17
1286	Bacteria;Bacillota_B; Desulfotomaculia	0	0	0	0	0	0	0	0	0	0	0	0	0	0	0	0	0	0	0	0	0.17	0	0.06	0	0	0	0.11	0	0.06	0	0	0	0	0.16	0	0	0	0	0	0	0	0	0	0	0	0	0.34	0.06
1287	Bacteria;Bacillota_B; Moorellia	0	0	0	0	0	0	0	0	0	0	0	0	0	0	0	0	0	0	0	0	0	0.29	0.17	0	0	0	0	0	0	0	0	0	0	0.4	0	0	0	0	0	0	0	0	0	0	0	0	0	0
1288	Bacteria;Bacillota_B; Peptococcia; Peptococcales; BICA1-8; BICA1-8	0	0	0	0	0	0	0	0	0	0	0	0	0	0	0	0	0	0	0	0	0	0	0	0	0	0	0	0	0	0	0	0	0	0	0	0	0	0	0	0	0	0	0	0	0	0	0	0
1289	Bacteria;Bacillota_B; Peptococcia; Peptococcales; BICA1-8; JAAXZE01	0	0	0	0	0	0	0	0	0	0	0	0	0	0	0	0	0	0	0	0	0	0	0	0	0	0	0	0	0	0	0	0	0	0	0	0	0	0	0	0	0	0	0	0	0	0	0	0
1290	Bacteria;Bacillota_B; Peptococcia; Peptococcales; BICA1-8	0	0	0	0	0	0	0	0	0	0	0	0	0	0	0	0	0	0	0	0	0	0	0	0	0	0	0	0	0	0	0	0	0	0	0	0	0	0	0	0	0	0	0	0	0	0	0	0
1291	Bacteria;Bacillota_B; Peptococcia; Peptococcales	0	0	0	0	0	0	0	0	0	0	0	0	0	0	0	0	0	0	0	0	0	0	0	0	0	0	0	0	0	0	0	0	0	0	0	0	0	0	0	0	0	0	0	0	0	0	0	0
1292	Bacteria;Bacillota_B; Peptococcia	0	0	0	0	0	0	0	0	0	0	0	0	0	0	0	0	0	0	0	0	0	0	0	0	0	0	0	0	0	0	0	0	0	0	0	0	0	0	0	0	0	0	0	0	0	0	0	0
1293	Bacteria;Bacillota_B; Syntrophomonadia; Syntrophomonadales	0	0	0	0	0	0	0	0	0	0	0	0	0	0	0	0	0	0	0	0	0	0	0	0	0	0	0	0	0	0	0	0	0	0.14	0	0	0	0	0	0	0	0	0	0	0	0	0	0
1294	Bacteria;Bacillota_B; Thermincolia; Thermincolales; UBA2595	0	0	0	0	0	0	0	0	0	0	0	0	0	0	0	0	0	0	0	0	0.44	0	0	0	0	0	0	0	0	0	0	0	0	0	0	0	0	0	0	0	0	0	0	0	0	0	0	0
1295	Bacteria;Bacillota_B; Thermincolia; Thermincolales	0	0	0	0	0	0	0	0	0	0	0	0	0	0	0	0	0	0	0	0	0.06	0	0	0	0	0	0	0	0	0	0	0	0	0	0	0	0	0	0	0	0	0	0	0	0	0	0	0
1296	Bacteria;Bacillota_B	0	0	0	0	0	0	0	0	1.21	0	0	0	0.53	0	0.34	0	0	0	0	0.23	1.38	0.98	2.07	0.21	0.72	0	1.28	0.86	1.37	0	0	0.58	0	1.93	0.4	0.32	0.4	0.64	0.6	0.51	0.99	0.32	0.51	0.57	0.4	1.15	0.61	0.82
1297	Bacteria;Bacillota_C; Negativicutes; Propionisporales; Propionisporaceae; JAJFUN01	0	0	0	0	0	0	0	0	0	0	0	0	0	0	0	0	0	0	0	0	0	0	0	0	0	0	0	0	0	0	0	0	0	0	0	0	0	0	0	0	0	1.86	0	0	0	0	0	0
1298	Bacteria;Bacillota_C; Negativicutes; Propionisporales; Propionisporaceae	0	0	0	0	0	0	0	0	0	0	0	0	0	0	0	0	0	0	0	0	0	0	0	0	0	0	0	0	0	0	0	0	0	0	0	0	0	0	0	0	0	0.4	0	0	0	0	0	0
1299	Bacteria;Bacillota_C; Negativicutes; Propionisporales	0	0	0	0	0	0	0	0	0	0	0	0	0	0	0	0	0	0	0	0	0	0	0	0	0	0	0	0	0	0	0	0	0	0	0	0	0	0	0	0	0	0.12	0	0	0	0	0	0
1300	Bacteria;Bacillota_C; Negativicutes; Sporomusales_B; UBA7701	0	0	0	0	0	0	0	0	0	0	0	0	0	0	0	0	0	0	0	0	0	0	0	0	0	0	0	0	0	0	0	0	0	0	0	0	0	0	0	0	0	0.37	0	0	0	0	0	0
1301	Bacteria;Bacillota_C; Negativicutes; Sporomusales_B	0	0	0	0	0	0	0	0	0	0	0	0	0	0	0	0	0	0	0	0	0	0	0	0	0	0	0	0	0	0	0	0	0	0	0	0	0	0	0	0	0	0.23	0	0	0	0	0	0
1302	Bacteria;Bacillota_C; Negativicutes; Sporomusales	0	0	0	0	0	0	0	0	0	0	0	0	0	0	0	0	0	0	0	0	0	0	0	0	0	0	0	0	0	0	0	0	0	0	0	0	0	0	0	0	0	0.03	0	0	0	0	0	0
1303	Bacteria;Bacillota_C; Negativicutes	0	0	0	0	0	0	0	0	0	0	0	0	0	0	0	0	0	0	0	0	0.18	0	0	0	0	0	0.61	0.4	0.26	0	0	0	0	0.59	0	0	0	0	0	0	0	1.19	0	0	0	0.3	0	0
1304	Bacteria;Bacillota_D; Dethiobacteria; DTU022	0	0	0	0	0	0	0	0	0	0	0	0	0	0	0	0	0	0	0	0	0	0	0	0	0	0	0.24	0	0	0	0	0	0	0.23	0	0	0	0	0	0	0	0	0	0	0	0	0	0
1305	Bacteria;Bacillota_D; Dethiobacteria	0	0	0	0	0	0	0	0	0	0	0	0	0	0	0	0	0	0	0	0	0.11	0	0	0	0	0	0.19	0	0.23	0	0	0	0	0.21	0	0	0	0	0	0	0	0	0	0	0	0	0	0
1306	Bacteria;Bacillota_D	0	0	0	0	0	0	0	0	0	0	0	0	0	0	0	0	0	0	0	0	0.11	0	0	0	0	0	0	0	0.18	0	0	0	0	0.13	0	0	0	0	0	0	0	0	0	0	0	0	0	0
1307	Bacteria;Bacillota_E; DTU015; DTU015; DTU015	0	0	0	0	0	0	0	0	0	0	0	0	0	0	0	0	0	0	0	0	0.31	0.48	1.05	0	0	0	0	0.34	0	0	0	0	0	0	0	0	0	0	0	0	0	0	0	0	0	0	0	0
1308	Bacteria;Bacillota_E; DTU015; DTU015	0	0	0	0	0	0	0	0	0	0	0	0	0	0	0	0	0	0	0	0	0.05	0.11	0	0	0	0	0	0.23	0	0	0	0	0	0	0	0	0	0	0	0	0	0	0	0	0	0	0	0
1309	Bacteria;Bacillota_E; JAJYWN01; JAJYWN01; JAJZPE01; JAJZPE01	0	0	0	0	0	0	0	0	0	0	0	0	0	0	0	0	0	0	0	0	0	0	0.28	0	0	0	0	0	0	0	0	0	0	0	0	0	0	0	0	0	0	0	0	0	0	0	0	0
1310	Bacteria;Bacillota_E; UBA995; UBA995; UBA9673; DYFB01	0	0	0	0	0	0	0	0	0	0	0	0	0	0	0	0	0	0	0	0	0.79	0.69	4.08	0	0	0	0	0	0	0	0	0	0	0	0	0	0	0	0	0	0	0	0	0	0	0	0	0
1311	Bacteria;Bacillota_E; UBA995; UBA995; UBA9673; SURF-36	0	0	0	0	0	0	0	0	0	0	0	0	0	0	0	0	0	0	0	0	0.85	1.7	4.57	0	0	0	0	0	0	0	0	0	0	0	0	0	0	0	0	0	0	0	0	0	0	0	0	0
1312	Bacteria;Bacillota_E; UBA995; UBA995; UBA9673; UBA9673	0	0	0	0	0	0	0	0	0	0	0	0	0	0	0	0	0	0	0	0	0	0	1.27	0	0	0	0	0	0	0	0	0	0	0	0	0	0	0	0	0	0	0	0	0	0	0	0	0
1313	Bacteria;Bacillota_E; UBA995; UBA995; UBA9673	0	0	0	0	0	0	0	0	0	0	0	0	0	0	0	0	0	0	0	0	0.74	0.99	2.36	0	0	0	0.24	0.28	0	0	0	0	0	0	0	0	0	0	0	0	0	0	0	0	0	0	0	0
1314	Bacteria;Bacillota_E; UBA995; UBA995	0	0	0	0	0	0	0	0	0	0	0	0	0	0	0	0	0	0	0	0	0	0	0	0	0	0	0.04	0	0	0	0	0	0	0	0	0	0	0	0	0	0	0	0	0	0	0	0	0
1315	Bacteria;Bacillota_E	0	0	0	0	0	0	0	0	0	0	0	0	0.63	0	0	0.23	0	0	0.11	0	0.87	1.75	3.63	0	0.76	0	1.1	0.76	0.59	0	0	0	0	0.88	0	0	0	0	0	0	0	0	0	0	0	0	0.55	0.36
1316	Bacteria;Bacillota_F; Halanaerobiia; Halobacteroidales; Halobacteroidaceae; Orenia	0	0	0	0	0	0	0	0	0	0	0	0	0	0	0	0	0	0	0	0	0	0	0	0	0	0	0	0	0	0	0	0	0	0	0	0	0	0	0	0	0	0	0	0	0	0	0	0
1317	Bacteria;Bacillota_F; Halanaerobiia; Halobacteroidales; Halobacteroidaceae	0	0	0	0	0	0	0	0	0	0	0	0	0	0	0	0	0	0	0	0	0	0	0	0	0	0	0	0	0	0	0	0	0	0	0	0	0	0	0	0	0	0	0	0	0	0	0	0
1318	Bacteria;Bacillota_F; Halanaerobiia	0	0	0	0	0	0	0	0	0	0	0	0	0	0	0	0	0	0	0	0	0	0	0	0	0	0	0	0.3	0.19	0	0	0	0	0	0	0	0	0	0	0	0	0	0	0	0	0	0	0
1319	Bacteria;Bacillota_G; Limnochordia	0	0	0	0	0	0	0	0	0	0	0	0	0	0	0	0	0	0	0	0	0	0	0	0.3	0	0	0.3	0	0	0	0	0	0	0.35	0	0	0	0	0	0	0	0	0	0	0	0	0	0
1320	Bacteria;Bacillota_G; SHA-98	0	0	0	0	0	0	0	0	0	0	0	0	0	0	0	0	0	0	0	0	0	0	0	0	0	0	0.11	0	0	0	0	0	0	0	0	0	0	0	0	0	0	0	0	0	0	0	0	0
1321	Bacteria;Bacillota_G; UBA4882; JAAYXC01; JAAYXC01; JAAYXC01	0	0	0	0	0	0	0	0	0	0	0	0	0	0	0	0.75	0	0	0	0	2.61	1.38	3.05	0	0	0	0.57	0.58	0	0	0	0	0	0	0	0	0	0	0	0	0	0	0	0	0	0	0	0
1322	Bacteria;Bacillota_G; UBA4882; UBA10575	0	0	0	0	0	0	0	0	0	0	0	0	0	0	0	0	0	0	0	0	0	0	0	0	0	0	0	0	0	0	0	0	0	0.14	0	0	0	0	0	0	0	0	0	0	0	0	0	0
1323	Bacteria;Bacillota_G; UBA4882; UBA8346; UBA8346; UBA8346	0	0	0	0	0	0	0	0	0	0	0	0	0	0	0	0	0	0	0	0	0	0	0.65	0	0	0	0	0	0	0	0	0	0	0	0	0	0	0	0	0	0	1.53	0	0	0	0	0	0
1324	Bacteria;Bacillota_G; UBA4882; UBA8346; UBA8346	0	0	0	0	0	0	0	0	0	0	0	0	0	0	0	0	0	0	0	0	0.85	0	0.52	0	0	0	0.28	0.33	0	0	0	0	0	0	0	0	0	0	0	0	0	0	0	0	0	0	0	0
1325	Bacteria;Bacillota_G; UBA4882	0	0	0	0	0	0	0	0	0	0	0	0	0	0	0.28	0.28	0	0	0.17	0	1.04	0.53	0.76	0	0.28	0	0.44	0.27	0.07	0	0	0	0	0.31	0	0	0	0	0	0.24	0	0	0	0	0	0	0	0
1326	Bacteria;Bacillota_G; UBA5301	0	0	0	0	0	0	0	0	0	0	0	0	0	0	0	0	0	0	0	0	0	0	0.08	0	0	0	0	0	0	0	0	0	0	0	0	0	0	0	0	0	0	0	0	0	0	0	0	0
1327	Bacteria;Bacillota_G	0	0	0	0	0	0	0	0	0	0	0	0	0.21	0	0	0.09	0.11	0	0	0	0.71	0.71	0.49	0.49	0.4	0	0.47	0.3	0.42	0	0	0	0	0.85	0	0	0	0	0	0.26	0	0.06	0	0	0	0	0.7	0
1328	Bacteria;Bacillota; Bacilli; Acholeplasmatales	0	0	0	0	0	0	0	0	0	0	0	0	0	0	0	0	0	0	0	0	0	0	0	0	0	0	0	0	0	0	0	0	0	0.32	0	0	0	0	0	0	0	0	0	0	0	0	0	0
1329	Bacteria;Bacillota; Bacilli; Bacillales; Bacillaceae_B; Rossellomorea	0	0	0	0	0	0	0	0	0	0	0	0	0	0	0	0	0	0	0	0	0	0	0	0	0	0	0	0	0	0	0	0	0	0	0	0	0	0.45	0	0	0	0	0	0	0	0	0	0
1330	Bacteria;Bacillota; Bacilli; Bacillales; Planococcaceae	0	0	0	0	0	0	0	0	0	0	0	0	0	0	0	0	0	0	0	0	0	0	0	0	0	0	0.57	0	0	0	0	0	0	0	0	0	0	0	0	0	0	0	0	0	0	0	0	0
1331	Bacteria;Bacillota; Bacilli; Bacillales	0	0	0	0	0	0	0	0	0	0	0	0	0	0	0	0	0	0	0	0	0	0	0	0	0	0	0.59	0.37	0	0	0	0	0	0.42	0	0	0	0.06	0	0	0	0	0	0	0	0	0	0
1332	Bacteria;Bacillota; Bacilli; Haloplasmatales; Haloplasmataceae; Inordinaticella	0	0	0	0	0	0	0	0	0	0	0	0	0	0	0	4.69	0	0	0	2.21	0	4.48	26.71	0	0	0	0	0	0	0	0	0	0	0	0	0	0	0	0	0	0	0	0	0	0	0	0	0
1333	Bacteria;Bacillota; Bacilli; Haloplasmatales; Haloplasmataceae; Inordinaticella; Inordinaticella sp003586005	0	0	0	0	0	0	0	0	0	0	0	0	0	0	0	1.72	0	0	0	1.13	0	2.62	16.86	0	0	0	0	0	0	0	0	0	0	0	0	0	0	0	0	0	0	0	0	0	0	0	0	0
1334	Bacteria;Bacillota; Bacilli; Haloplasmatales; Haloplasmataceae	0	0	0	0	0	0	0	0	0	0	0	0	0	0	0	0	0	0	0	0	0	0	0.06	0	0	0	0	0	0	0	0	0	0	0	0	0	0	0	0	0	0	0	0	0	0	0	0	0
1335	Bacteria;Bacillota; Bacilli; Izemoplasmatales; Izemoplasmataceae	0	0	0	0	0	0	0	0	0	0	0	0	0	0	0	0	0	0	0	0	0	0	0	0	0	0	0.23	0	0	0	0	0	0	0	0	0	0	0	0	0	0	0	0	0	0	0	0	0
1336	Bacteria;Bacillota; Bacilli; Izemoplasmatales	0	0	0	0	0	0	0	0	0	0	0	0	0	0	0	0	0	0	0	0	0	0	0	0	0	0	0.06	0.06	0	0	0	0	0	0	0	0	0	0	0	0	0	0	0	0	0	0	0	0
1337	Bacteria;Bacillota; Bacilli; Lactobacillales; Carnobacteriaceae; Alloiococcus	0	0	0	0	0	0	0	0	0	0	0	0	0	0	0	0	0	0	0	0	0	0	0	0	0	0	0	0	0	0	0	0	0	0	0	0	0	0	0	0	0	0	0	0	0	0	0	0
1338	Bacteria;Bacillota; Bacilli; Lactobacillales; Carnobacteriaceae; Dolosigranulum; Dolosigranulum pigrum	0	0	0	0	0	0	0	0	0	0	0	0	0	0	0	0	0	0	0	0	0	0	0	0	0	0	0	0	0	0	0	0	0	0	0	0	0	0	0	0	0	0	0	0	0	0	0	0
1339	Bacteria;Bacillota; Bacilli; Lactobacillales; Carnobacteriaceae	0	0	0	0	0	0	0	0	0	0	0	0	0	0	0	0	0	0	0	0	0	0	0	0	0	0	0	0	0	0	0	0	0	0	0	0	0	0	0	0	0	0	0	0	0	0	0	0
1341	Bacteria;Bacillota; Bacilli; Lactobacillales; Streptococcaceae	0	0	0	0	0	0	0	0	0	0	0	0	0	0	0	0	0	0	0	0	0	0	0	0	0	0	0	0	0	0	0	0	0	0	0	0	0	0	0	0	0	0	0	0	0	0	0	0
1342	Bacteria;Bacillota; Bacilli; Lactobacillales	0	0	0	0	0	0	0	0	0	0	0	0	0	0	0	0	0	0	0	0	0	0	0	0	0	0	0	0	0	0	0	0	0	0	0	0	0	0	0	0	0	0	0	0	0	0	0	0
1343	Bacteria;Bacillota; Bacilli; MAG-NZ; MAG-NZ; Zrk6	0	0	0	0	0	0	0	0	0	0	0	0	0	0	0	0	0	0	0	0	0	0	0	0	0.51	0	0	0	0	0	0	0	0	0	0	0	0	0	0	0	0	0	0	0	0	0	0	0
1344	Bacteria;Bacillota; Bacilli; MAG-NZ; MAG-NZ	0	0	0	0	0	0	0	0	0	0	0	0	0	0	0	0	0	0	0	0	0	0	0	0	0.06	0	0	0	0	0	0	0	0	0.11	0	0	0	0	0	0	0	0	0	0	0	0	0	0
1345	Bacteria;Bacillota; Bacilli; Paenibacillales; NBRC-103111; Paenibacillus_S	0	0	0	0	0	0	0	0	0	0	0	0	0	0	0	0	0	0	0	0	0	0	0	0	0	0	0	0	0	0	0	0	0	0	0	0	0	0	0	0	0	0	0	0	0	0	0	0.46
1346	Bacteria;Bacillota; Bacilli; Paenibacillales; NBRC-103111	0	0	0	0	0	0	0	0	0	0	0	0	0	0	0	0	0	0	0	0	0	0	0	0	0	0	0.24	0.62	0	0	0	0	0	0	0	0	0	0	0	0	0	0	0	0	0	0	0	2.36
1347	Bacteria;Bacillota; Bacilli; Paenibacillales; Paenibacillaceae; Cohnella	0	0	0	0	0	0	0	0	0	0	0	0	0	0	0	0	0	0	0	0	0	0	0	0	0	0	0	0	0	0	0	0	0	0	0	0	0	0	0	0	0	0	0	0	0	0	0	1.47
1348	Bacteria;Bacillota; Bacilli; Paenibacillales; Paenibacillaceae; Paenibacillus	0	0	0	0	0	0	0	0	0	0	0	0	0	0	0	0	0	0	0	0	0	0	0	0	0	0	0	0	0	0	0	0	0	0	0	0	0	0	0	0	0	0	0	0	0	0	0	0.89
1349	Bacteria;Bacillota; Bacilli; Paenibacillales; Paenibacillaceae; Paenibacillus_D	0	0	0	0	0	0	0	0	0	0	0	0	0	0	0	0	0	0	0	0	0	0	0	0	0	0	0	0	0	0	0	0	0	0	0	0	0	0	0	0	0	0	0	0	0	0	0	0.72
1350	Bacteria;Bacillota; Bacilli; Paenibacillales; Paenibacillaceae	0	0	0	0	0	0	0	0	0	0	0	0	0	0	0	0	0	0	0	0	0	0	0	0	0	0	0.83	0.62	0	0	0	0	0	0	0	0	0	0	0	0	0	0	0	0	0	0	0	2.17
1351	Bacteria;Bacillota; Bacilli; Paenibacillales	0	0	0	0	0	0	0	0	0	0	0	0	0	0	0	0	0	0	0	0	0.23	0	0	0	0	0.13	0.32	0.34	0	0	0	0	0	0.17	0	0	0	0	0	0	0	0	0	0	0	0	0	1.84
1352	Bacteria;Bacillota; Bacilli; RF39; UBA660	0	0	0	0	0	0	0	0	0	0	0	0	0	0	0	0	0	0	0	0	0.52	0	0	0	0	0	0	0.69	0.88	0	0	0	0	0.53	0	0	0	0	0	0	0	0	0	0	0	0	0	0
1358	Bacteria;Bacillota; Bacilli; Staphylococcales; Staphylococcaceae	0	0	0	0	0	0	0	0	0	0	0	0	0	0	0	0	0	0	0	0	0	0	0	0	0	0	0	0	0	0	0	0	0	0	0	0	0	0	0	0	0	0	0	0	0	0	0	0
1359	Bacteria;Bacillota; Bacilli; Staphylococcales	0	0	0	0	0	0	0	0	0	0	0	0	0	0	0	0	0	0	0	0	0.06	0	0	0	0	0	0	0	0	0	0	0	0.06	0	0	0	0	0	0	0	0	0	0	0	0	0	0	0
1360	Bacteria;Bacillota; Bacilli; Tepidibacillales; Tepidibacillaceae; JAENYW01	0	0	0	0	0	0	0	0	0	0	0	0	0	0	0	0	0	0	0	0	0	0	0	0	0	0	0	0	0	0	0	0	0	0	0	0	0	0	0	0	0	0	0	0	0	0	1.6	4.8
1361	Bacteria;Bacillota; Bacilli; Tepidibacillales; Tepidibacillaceae; Tepidibacillus	0	0	0	0	0	0	0	0	0	0	0	0	0	0	0	0	0	0	0	0	0	0	0	0	0	0	0	0	0	0	0	0	0	0	0	0	0	0	0	0	0	0	0	0	0	0	1.55	5.29
1362	Bacteria;Bacillota; Bacilli; Tepidibacillales; Tepidibacillaceae; Tepidibacillus_A	0	0	0	0	0	0	0	0	0	0	0	0	0	0	0	0	0	0	0	0	0	0	0	0	0	0	0	0	0	0	0	0	0	0	0	0	0	0	0	0	0	0	0	0	0	0	0.76	0.54
1363	Bacteria;Bacillota; Bacilli; Tepidibacillales; Tepidibacillaceae; UBA6259	0	0	0	0	0	0	0	0	0	0	0	0	0	0	0	0	0	0	0	0	0	0	0	0	0	0	0	0	0	0	0	0	0	0	0	0	0	0	0	0	0	0	0	0	0	0	0.85	2.37
1364	Bacteria;Bacillota; Bacilli; Tepidibacillales; Tepidibacillaceae; Vulcanibacillus	0	0	0	0	0	0	0	0	0	0	0	0	0	0	0	0	0	0	0	0	0	0	0	0	0	0	0	0	0	0	0	0	0	0	0	0	0	0	0	0	0	0	0	0	0	0	2.48	10.43
1365	Bacteria;Bacillota; Bacilli; Tepidibacillales; Tepidibacillaceae	0	0	0	0	0	0	0	0	0	0	0	0	0	0	0	0	0	0	0	0	0	0	0	0	0	0	0	0	0	0	0	0	0	0	0	0	0	0	0	0	0	0	0	0	0	0	3.68	10.05
1366	Bacteria;Bacillota; Bacilli	0.45	0.18	0	0.59	0	0.54	0	0	0	0	0	0	2	0	0.43	0.4	0	0	0	0.75	3.59	1.4	4.09	2.18	2.1	1.91	2.8	3.45	2.67	0	0	0.44	0.85	3.63	0.75	1.02	1.7	1.24	1.69	1.2	0.86	0.3	1.32	1.35	0.86	1.61	3.58	7.88
1367	Bacteria;Bacteroidota; Bacteroidia; AKYH767	0	0	0	0	0	0	0	0	0	0	0	0	0	0	0	0	0	0	0	0	0	0	0	0	0	0	0	0.42	0.28	0	0	0	0	0	0	0	0	0	0	0	0	0	0	0	0	0	0	0
1368	Bacteria;Bacteroidota; Bacteroidia; Bacteroidales; F082	0	0	0	0	0	0	0	0	0	0	0	0	0	0	0	0	0	0	0	0	0	0	0	0	0	0	0	0	0	0	0	0	0	0	0	0	0	0	0	0	0	0	0	0	0.52	0	0	0
1369	Bacteria;Bacteroidota; Bacteroidia; Bacteroidales; FEN-979; QYOJ01	0	0	0	0	0	0	0	0	0	0	0	0	0	0	0	0	0	0	0	0	0	0	0	0	0	0	0	0	0	0	0	0	0	0	0	0	0.58	0.5	0	0	0	0	0	0	0	0	0	0
1370	Bacteria;Bacteroidota; Bacteroidia; Bacteroidales; FEN-979	0	0	0	0	0	0	0	0	0	0	0	0	0	0	0	0	0	0	0	0	0	0	0	0	0	0	0	0	0	0	0	0	0	0	0	0.45	0.57	0.54	0	0	0	0	0	0	0	0	0	0
1371	Bacteria;Bacteroidota; Bacteroidia; Bacteroidales; GCA-2748055; GCA-2748055	0	0	0	0	0	0	0	0	0	0	0	0	0	0	0	0	0	0	0	0	0	0	0	0	0	0	0	0	0	0	0	0	0	0.39	0	0	0	0	0	0	0	0	4.69	5.13	9.82	4.82	0	0.84
1372	Bacteria;Bacteroidota; Bacteroidia; Bacteroidales; GCA-2748055; JACJXF01	0	0	0	0	0	0	0	0	0	0	0	0	0	0	0	0	0	0	0	0	0	0	0	0	0	0	0	0	0	0	0	0	0	0	0	0.37	0	0	0	0	0	0	0	0	0	0	0	0
1373	Bacteria;Bacteroidota; Bacteroidia; Bacteroidales; GCA-2748055	0	0	0	0	0	0	0	0	0	0	0	0	0	0	0	0	0	0	0	0	0	0	0	0.16	0	0	0.38	0	0.5	0	0	0	0	0.07	0	0.18	0.07	0	0.07	0	0	0	0.3	0.21	0.42	0.46	0.36	0.53
1374	Bacteria;Bacteroidota; Bacteroidia; Bacteroidales; JAADGE01; JAADGE01	0	0	0	0	0	0	0	0	0	0	0	0	0	0	0	0	0	0	0	0	0	0	0	0	0	0	0	0	0	0	0	0	0	0	0	0	0	0	0	0	0	0	0.56	0	0.85	0	0	0
1375	Bacteria;Bacteroidota; Bacteroidia; Bacteroidales; JAADGE01	0	0	0	0	0	0	0	0	0	0	0	0	0	0	0	0	0	0	0	0	0	0	0	0	0	0	0	0	0	0	0	0	0	0	0	0	0	0	0	0	0	0	0	0.06	0	0	0	0
1376	Bacteria;Bacteroidota; Bacteroidia; Bacteroidales; JAADJA01; JAADJA01	0	0	0	0	0	0	0	0	0	0	0	0	0	0	0	0	0	0	0	0	0	0	0	0	0	0	0	0	0	0	0	0	0	0	0	0	0	0	0	0	0	0	1.02	1.28	1.17	0.77	0	0
1377	Bacteria;Bacteroidota; Bacteroidia; Bacteroidales; JAADJA01	0	0	0	0	0	0	0	0	0	0	0	0	0	0	0	0	0	0	0	0	0	0	0	0	0	0	0	0	0	0	0	0	0	0	0	0	0	0	0	0	0	0	0	0.17	0	0.06	0	0
1378	Bacteria;Bacteroidota; Bacteroidia; Bacteroidales; JAAUTT01; JAAUTT01	0	0	0	0	0	0	0	0	0	0	0	0	0	0	0	0	0	0	0	0	0	0	0	0	0	0	0	0	0	0	0	0	0	0	0	0.6	0	0	0	0	0	0	0	0	0	0	0	0
1379	Bacteria;Bacteroidota; Bacteroidia; Bacteroidales; Marinilabiliaceae	0	0	0	0	0	0	0	0	0	0	0	0	0	0	0	0	0	0	0	0	0	0	0	0	0	0	0	0	0	0	0	0	0	0	0	0	0	0	0	0	0	0	0	0	0.33	0	0	0
1380	Bacteria;Bacteroidota; Bacteroidia; Bacteroidales; NBLH01; NBLH01	0	0	0	0	0	0	0	0	0	0	0	0	0	0	0	0	0	0	0	0	0	0	0	0	0	0	0	0	0	0	0	0	0	0	0	0.38	0	0	0	0	0	0	0	0	0.37	0	0	0
1381	Bacteria;Bacteroidota; Bacteroidia; Bacteroidales; Prolixibacteraceae; Draconibacterium	0	0	0	0	0	0	0	0	0	0	0	0	0	0	0	0	0	0	0	0	0	0	0	0	0	0	0.49	0	0.49	0	0	0	0	0	0	0.62	0	0	0	0	0	0	0	0	1.01	0	0	0
1382	Bacteria;Bacteroidota; Bacteroidia; Bacteroidales; Prolixibacteraceae	0	0	0	0	0	0	0	0	0	0	0	0	0	0	0	0	0	0	0	0	0	0	0	0	0	0	0.56	0.31	0.39	0	0	0	0	0	0	0.39	0.54	0	0	0	0	0	0.37	0.4	0.62	0	0	0
1383	Bacteria;Bacteroidota; Bacteroidia; Bacteroidales; PUMT01; PXAP01	0	0	0	0	0	0	0	0	0	0	0	0	0	0	0	0	0	0	0	0	0	0	0	0	0	0	0.7	0	0	0	0	0	0	0	0	0	0	0	0	0	0	0	0	0	0	0	0	0
1384	Bacteria;Bacteroidota; Bacteroidia; Bacteroidales; SM23-62; LJUQ01	0	0	0	0	0	0	0	0	0	0	0	0	0	0	0	0	0	0	0	0	0	0	0	0	0	0	0	0	0	0	0	0	0	0	0	0	0	0	0	0	0	0	0	0	0	0	0.52	2.54
1385	Bacteria;Bacteroidota; Bacteroidia; Bacteroidales; SM23-62; SM23-62	0	0	0	0	0	0	0	0	0	0	0	0	0	0	0	0	0	0	0	0	0	0	0	0	0	0	0	0	0	0	0	0	0	0.42	0	0	0.56	0.4	0.45	1.06	0	0	0.67	0.98	0.53	0.75	3.52	11.25
1386	Bacteria;Bacteroidota; Bacteroidia; Bacteroidales; SM23-62	0	0	0	0	0	0	0	0	0	0	0	0	0	0	0	0	0	0	0	0	0	0	0	0	0	0	0	0	0	0	0	0	0	0	0	0	0	0	0.13	0.17	0	0	0.12	0.12	0.06	0.17	0.97	1.47
1387	Bacteria;Bacteroidota; Bacteroidia; Bacteroidales; Tenuifilaceae	0	0	0	0	0	0	0	0	0	0	0	0	0	0	0	0	0	0	0	0	0	0	0	0	0	0	0	0	0	0	0	0	0	0	0	0.61	0.46	0.34	0	0	0	0	0	0	0	0	0	0
1388	Bacteria;Bacteroidota; Bacteroidia; Bacteroidales; UBA10428; G020354785	0	0	0	0	0	0	0	0	0	0	0	0	0	0	0	0	0	0	0	0	0	0	0	0	0	0	0	0	0	0	0	0	0	0	0	0	0	0	0	0	0	0	0	0	0	0	0	1.21
1389	Bacteria;Bacteroidota; Bacteroidia; Bacteroidales; UBA10428; JAFGQQ01	0	0	0	0	0	0	0	0	0	0	0	0	0	0	0	0	0	0	0	0	0	0	0	0	0	0	0	0	0	0	0	0	0	0	0	0	0	0	0	0	0	0	0	0	0	0	0	0
1390	Bacteria;Bacteroidota; Bacteroidia; Bacteroidales; UBA10428; UBA10428	0	0	0	0	0	0	0	0	0	0	0	0	0	0	0	0	0	0	0	0	0	0	0	0	0	0	0	0	0	0	0	0	0	0	0	1.45	0.6	0.46	0	0	0	0	0.49	2.47	2.63	2.7	0.73	0
1391	Bacteria;Bacteroidota; Bacteroidia; Bacteroidales; UBA10428; UBA5072	0	0	0	0	0	0	0	0	0	0	0	0	0	0	0	0	0	0	0	0	0	0	0	0	0	0	0	0	0	0	0	0	0	0	0	0	1.06	0	0	0	0	0	0	0	0.61	0.43	0	0.42
1392	Bacteria;Bacteroidota; Bacteroidia; Bacteroidales; UBA10428	0.48	0	0	0	0	0	0	0	0	0.23	0.28	0	0	0	0	0	0	0	0	0	0	0	0	0	0	0	0.36	0	0.64	0	0	0	0	0	0	0.37	0.58	0.2	0	0	0	0	0.16	0.82	0.62	0.67	0.98	0.98
1393	Bacteria;Bacteroidota; Bacteroidia; Bacteroidales; UBA12077; UBA12077	0	0	0	0	0	0	0	0	0	0	0	0	0	0	0	0	0	0	0	0	0	0	0	0	0	0	0	0	0.59	0	0	0	0	0.94	0	0	0	0	0	0	0	0	0	0.39	0	0.61	0	0
1394	Bacteria;Bacteroidota; Bacteroidia; Bacteroidales; VadinHA17; DRPN01	0	0	0	0	0	0	0	0	0	0	0	0	0	0	0	0	0	0	0	0	0	0	0	0	0	0	0	0	0.4	0	0	0	0	0	0	0	0	0	0	0	0	0	0	0	0	0	0	0
1395	Bacteria;Bacteroidota; Bacteroidia; Bacteroidales; VadinHA17; JADFUQ01	0	0.19	0.11	0	0	0	0	0	0	0	0	0	0.23	0	0	0	0	0	0	0	0	0	0	0.67	0	0.38	2.46	3.37	2.49	0	1.43	0	0	1.32	0	0	0	0	0	0	0	0	0	0	0	0	0	0
1396	Bacteria;Bacteroidota; Bacteroidia; Bacteroidales; VadinHA17; JADFUQ01; JADFUQ01 sp015222065	0	0.62	0.56	0	0	0	0	0	0	0	0	0	0	0	0	0	0	0	0	0	0	0	0	0	0	0	1.39	2.88	4.04	0	1.33	0	0	1.45	0	0	0	0	0	0	0	0	0	0	0	0	0	0
1397	Bacteria;Bacteroidota; Bacteroidia; Bacteroidales; VadinHA17; JADFUQ01; JADFUQ01 sp021163295	0	0	0	0	0	0	0	0	0	0	0	0	0	0	0	0	0	0	0	0	0	0	0	0	0	0	0	1.28	0	0	0	0	0	0	0	0	0	0	0	0	0	0	0	0	0	0	0	0
1398	Bacteria;Bacteroidota; Bacteroidia; Bacteroidales; VadinHA17; LD21	0	0	0	0	0	0	0	0	0	0	0.4	0	0	0	0	0	0	0	0	0	0	0	0	0	0	0	2.16	0	1.06	0	0	0	0	0	0	7.27	5	3.66	1.15	0	0	0	0	0.41	0.41	0	0	5.96
1399	Bacteria;Bacteroidota; Bacteroidia; Bacteroidales; VadinHA17; UBA9300	0	0	0	0	0	0	0	0	0	0	0	0	0	0	0	0	0	0	0	0	0	0	0	0	0	0	0.66	0	0	0	0	0	0	0	0	0	0	0	0	0	0	0	0	0	0	0	0	0
1400	Bacteria;Bacteroidota; Bacteroidia; Bacteroidales; VadinHA17	0.32	0.36	0.65	0	0.47	0.58	0.25	0	0	1.49	1.6	0.77	0.13	0	0	0	0	0	0	0	0.8	0	0	0.31	0.61	0.39	2.82	0.22	4.02	0	0.11	0	0	0.78	0	0.72	0.57	0.17	0.18	0.12	0	0.07	0.26	0.59	0.89	0.58	0.34	0.46
1401	Bacteria;Bacteroidota; Bacteroidia; Bacteroidales	2.94	1.17	2.28	1.58	1.74	1.89	0.87	0	0	2.69	3.91	2.85	0.71	0.11	0.67	0	0.58	0	0	1.08	2.79	1.09	0	2.14	2.4	3.06	8.93	3.06	10.5	0	0.51	0.79	0	4.62	0.62	6.66	4.34	3.24	3.21	2.54	0	1.25	4.82	5.07	6.69	5.29	3.02	5.94
1402	Bacteria;Bacteroidota; Bacteroidia; CAILMK01; JAAYUY01	0	0	0	0	0	0	0	0	0	0	0	0	0	0	0	0	0	0	0	0	0	0	0	0	0	0	0	0	0	0	0	0	0	0	0	0.11	0.17	0	0	0	0	0	0	0	0	0	0	0
1403	Bacteria;Bacteroidota; Bacteroidia; CAILMK01	0	0	0	0	0	0	0	0	0	0	0	0	0	0	0	0	0	0	0	0	0	0	0	0	0	0	0	0	0	0	0	0	0	0	0	0	0.06	0	0	0	0	0	0	0	0	0	0	0
1404	Bacteria;Bacteroidota; Bacteroidia; Chitinophagales; Chitinophagaceae; Segetibacter	0	0	0	0	0	0	0	0	0	0	0	0	0	0	0	0	0	0	0	0	0	0	0	0	0	0	0	0	0	0	0	0	0	0	0	0	0	0	0	0	0	0	0	0	0	0	0	0
1405	Bacteria;Bacteroidota; Bacteroidia; Chitinophagales; Chitinophagaceae	0	0	0	0	0	0	0	0	0	0	0	0	0	0	0	0	0	0	0	0	0.77	0	0	0	0	0	0.32	0.37	0.37	0	0	0	0	0	0	0.34	0	0.46	0	0	0	0	0	0	0	0	0	0
1406	Bacteria;Bacteroidota; Bacteroidia; Chitinophagales; Saprospiraceae; JABDMH01	0	0	0	0	0	0	0	0	0	0	0	0	0	0	0	0	0	0	0	0	0	0	0	0	0	0	0	0	0	0	0	0	0	0	0	0	0	0	0	0	0	0	0.39	0	0.97	0	0	0
1407	Bacteria;Bacteroidota; Bacteroidia; Chitinophagales; Saprospiraceae	0	0	0	0	0	0	0	0	0	0	0	0	0	0	0	0	0	0	0	0	0	0	0	0	0	0	0.48	0	3.3	0	0	0	0	0	0	1.67	0	0	0	0	0	0	4.73	1.38	2.82	0.93	0	0
1408	Bacteria;Bacteroidota; Bacteroidia; Chitinophagales	0	0	0	0	0	0	0	0	0	0	0	0	0	0	0	0	0	0	0	0	0.45	0	0	0	0	0.3	0.72	0.29	1.48	0	0	0	0	0.24	0	0.4	0.24	0.18	0	0	0	0	0.62	0.43	0.59	0.39	0	0
1409	Bacteria;Bacteroidota; Bacteroidia; Cytophagales; Cyclobacteriaceae; ELB16-189	0	0	0	0	0	0	0	0	0	0	0	0	0	0	0	0	0	0	0	0	0	0	0	0	0	0	0	0	0	0	0	0	0	0	0	0	0	0	0	0	0	0	0.83	0	0	0	0	0
1410	Bacteria;Bacteroidota; Bacteroidia; Cytophagales; Cyclobacteriaceae; Fulvivirga	0	0	0	0	0	0	0	0	0	0	0	0	0	0	0	0	0	0	0	0	0	0	0	0	0	0	0	0	0	0	0	0	0	0	0	0	0	0	0	0	0	0	0.96	0	1.06	0	0	0
1411	Bacteria;Bacteroidota; Bacteroidia; Cytophagales; Cyclobacteriaceae; JAAUQL01	0	0	0	0	0	0	0	0	0	0	0	0	0	0	0	0	0	0	0	0	0	0	0	0	0	0	0	0	0.72	0	0	0	0	0	0	0	0	0	0	0	0	0	1.83	0.39	3.23	0.81	0	0
1412	Bacteria;Bacteroidota; Bacteroidia; Cytophagales; Cyclobacteriaceae; JAGTVG01	0	0	0	0	0	0	0	0	0	0	0	0	0	0	0	0	0	0	0	0	0	0	0	0	0	0	0	0	0	0	0	0	0	0	0	0	0	0	0.43	0	0	0	2.37	1.67	3	1.48	0	0
1413	Bacteria;Bacteroidota; Bacteroidia; Cytophagales; Cyclobacteriaceae; UBA4465	0	0	0	0	0	0	0	0	0	0	0	0	0	0	0	0	0	0	0	0	0	0	0	0	0	0	0	0	0	0	0	0	0	0	0	0	0	0	0	0	0	0	0	0	0	0	0	0
1414	Bacteria;Bacteroidota; Bacteroidia; Cytophagales; Cyclobacteriaceae	0	0	0	0	0	0	0	0	0	0	0	0	0	0	0	0	0	0	0	0	0	0	0	0	0	0	1.57	0	3.31	0	0	0	0	1.04	0	0.75	0	0	0.25	0	0	0	3.09	1.8	3.52	1.57	0	0
1415	Bacteria;Bacteroidota; Bacteroidia; Cytophagales; Hymenobacteraceae	0	0	0	0	0	0	0	0	0	0	0	0	0	0	0	0	0	0	0	0	0	0	0	0	0	0	0	0	0	0	0	0	0	0	0	0	0	0	0	0	0	0	0	0	0	0	0	0
1416	Bacteria;Bacteroidota; Bacteroidia; Cytophagales; MED-G16; MED-G16	0	0	0	0	0	0	0	0	0	0	0	0	0	0	0	0	0	0	0	0	0	0	0	0	0	0	0	0	0	0	0	0	0	0	0	0	0	0	0	0	0	0	0	0	0	0	0	0
1417	Bacteria;Bacteroidota; Bacteroidia; Cytophagales; MED-G16; MED-G16; MED-G16 sp002692105	0	0	0	0	0	0	0	0	0	0	0	0	0	0	0	0	0	0	0	0	0	0	0	0	0	0	0	0	0	0	0	0	0	0	0	0	0	0	0	0	0	0	0	0	0	0	0	0
1418	Bacteria;Bacteroidota; Bacteroidia; Cytophagales; MED-G16; MED-G16; MED-G16 sp002696995	0	0	0	0	0	0	0	0	0	0	0	0	0	0	0	0	0	0	0	0	0	0	0	0	0	0	0	0	0	0	0	0	0	0	0	0	0	0	0	0	0	0	0	0	0	0	0	0
1419	Bacteria;Bacteroidota; Bacteroidia; Cytophagales; MED-G16	0	0	0	0	0	0	0	0	0	0	0	0	0	0	0	0	0	0	0	0	0	0	0	0	0	0	0	0	0	0	0	0	0	0	0	0	0	0	0	0	0	0	0	0	0	0	0	0
1420	Bacteria;Bacteroidota; Bacteroidia; Cytophagales	0	0	0	0	0	0	0	0	0	0	0	0	0	0	0	0	0	0	0	0	0	0	0	0	0	0.25	0.63	0.65	2.49	0	0	0.17	0	0.23	0.19	0.47	0.31	0	0.16	0	0	0	0.84	0.33	0.79	0.84	0	0
1421	Bacteria;Bacteroidota; Bacteroidia; Flavobacteriales_A; DT-38; DT-38	0	0	0	0	0	0	0	0	0	0	0	0	0	0	0	0	0	0	0	0	0	0	0	0	0	0	0.92	0	3.99	0	0	0	0	0.57	0	0	0	0	0	0	0	0	0	0	0	0	0	0
1422	Bacteria;Bacteroidota; Bacteroidia; Flavobacteriales_A; NORP154; GCA-2400975	0	0	0	0	0	0	0	0	0	0	0	0	0	0	0	0	0	0	0	0	0	0	0	0	0	0	0	0	2.26	0	0	0	0	0	0	0	0	0	0	0	0	0	0	0	0	0	0	0
1423	Bacteria;Bacteroidota; Bacteroidia; Flavobacteriales_A; NORP154	0	0	0	0	0	0	0	0	0	0	0	0	0	0	0	0	0	0	0	0	0	0	0	0	0	0	0	0	0.27	0	0	0	0	0	0	0	0	0	0	0	0	0	0	0	0	0	0	0
1424	Bacteria;Bacteroidota; Bacteroidia; Flavobacteriales_A	0	0	0	0	0	0	0	0	0	0	0	0	0	0	0	0	0	0	0	0	0	0	0	0	0	0	0.19	0	0.44	0	0	0	0	0.1	0	0	0	0	0	0	0	0	0	0	0	0	0	0
1425	Bacteria;Bacteroidota; Bacteroidia; Flavobacteriales; BACL11; GCA-002715885	0	0	0	0	0	0	0	0	0	0	0	0	0	0	0	0	0	0	0	0	0	0	0	0	0	0	0	0	0	0	0	0	0	0	0	0	0	0	0	0	0	0	0	0	0	0	0	0
1426	Bacteria;Bacteroidota; Bacteroidia; Flavobacteriales; BACL11; GCA-2716345	0	0	0	0	0	0	0	0	0	0	0	0	0	0	0	0	0	0	0	0	0	0	0	0	0	0	0	0	0	0	0	0	0	0	0	0	0	0	0	0	0	0	0	0	0	0	0	0
1427	Bacteria;Bacteroidota; Bacteroidia; Flavobacteriales; BACL11; GCA-2716345; GCA-2716345 sp002716345	0	0	0	0	0	0	0	0	0	0	0	0	0	0	0	0	0	0	0	0	0	0	0	0	0	0	0	0	0	0	0	0	0	0	0	0	0	0	0	0	0	0	0	0	0	0	0	0
1428	Bacteria;Bacteroidota; Bacteroidia; Flavobacteriales; BACL11; UWMA-0277	0	0	0	0	0	0	0	0	0	0	0	0	0	0	0	0	0	0	0	0	0	0	0	0	0	0	0	0	0.41	0	0	0	0	0	0	0	0	0	0	0	0	0	0	0	0	0	0	0
1429	Bacteria;Bacteroidota; Bacteroidia; Flavobacteriales; BACL11	0	0	0	0	0	0	0	0	0	0	0	0	0	0	0	0	0	0	0	0	0.72	0	0	0	0	0	0.32	0	0.67	0	0	0.4	0	0	0.6	0	0	0	0	0	0	0	0	0	0	0	0	0
1430	Bacteria;Bacteroidota; Bacteroidia; Flavobacteriales; Crocinitomicaceae; UBA4466	0	0	0	0	0	0	0	0	0	0	0	0	0	0	0	0	0	0	0	0	0	0	0	0	0	0	0.35	0	1.13	0	0	0	0	0	0	0	0	0	0	0	0	0	0	0	0	0	0	0
1431	Bacteria;Bacteroidota; Bacteroidia; Flavobacteriales; Crocinitomicaceae	0	0	0	0	0	0	0	0	0	0	0	0	0	0	0	0	0	0	0	0	0.35	0	0	0	0	0	0.54	0	1.48	0	0	0	0	0.32	0	0	0	0	0	0	0	0	0	0	0	0	0	0
1432	Bacteria;Bacteroidota; Bacteroidia; Flavobacteriales; Flavobacteriaceae; Aquimarina	0	0	0	0	0	0	0	0	0	0	0	0	0	0	0	0	0	0	0	0	0	0	0	0	0	0	0	0	0	0	0	0	0	0	0	0	0	0	0	0	0	0	0.43	0	0	0	0	0
1433	Bacteria;Bacteroidota; Bacteroidia; Flavobacteriales; Flavobacteriaceae; Aureibaculum	0	0	0	0	0	0	0	0	0	0	0	0	0	0	0	0	0	0	0	0	0	0	0	0	0	0	0	0	0	0	0	0	0	0	0	0	0	0	0	0	0	0	2.12	0.7	2.31	0.58	0	0
1434	Bacteria;Bacteroidota; Bacteroidia; Flavobacteriales; Flavobacteriaceae; Flavobacterium	0	0	0	0	0	0	0	0	0	0	0	0	0	0	0	0	0	0	0	0	0	0	0	0	0	0	0	0	0	0	0	0	0	0	0	0	0	0	0	0	0	0	0.56	0	0	0	0	0
1435	Bacteria;Bacteroidota; Bacteroidia; Flavobacteriales; Flavobacteriaceae; GCA-002733185	0	0	0	0	0	0	0	0	0	0	0	0	0	0	0	0	0	0	0	0	0	0	0	0	0	0	0	0	0.41	0	0	0	0	0	0	0	0	0	0	0	0	0	0	0	0	0	0	0
1436	Bacteria;Bacteroidota; Bacteroidia; Flavobacteriales; Flavobacteriaceae; Gramella	0	0	0	0	0	0	0	0	0	0	0	0	0	0	0	0	0	0	0	0	0	0	0	0	0	0	0	0	0	0	0	0	0	0	0	0	0	0	0	0	0	0	0.5	0	0	0	0	0
1437	Bacteria;Bacteroidota; Bacteroidia; Flavobacteriales; Flavobacteriaceae; Lutibacter; Lutibacter sp012524075	0	0	0	0	0	0	0	0	0	0	0	0	0	0	0	0	0	0	0	0	2.91	0	0	0	0	0	0	0	0	0	0	0	0	0	0	0	0	0	0	0	0	0	0	0	0	0	0	0
1438	Bacteria;Bacteroidota; Bacteroidia; Flavobacteriales; Flavobacteriaceae; Lutimonas	0	0	0	0	0	0	0	0	0	0	0	0	0	0	0	0	0	0	0	0	0	0	0	0	0	0	0	0	0	0	0	0	0	0	0	0	0	0	0	0	0	0	1.46	0	0.96	0.4	0	0
1439	Bacteria;Bacteroidota; Bacteroidia; Flavobacteriales; Flavobacteriaceae; MAG-121220-bin8	0	0	0	0	0	0	0	0	0	0	0	0	0	0	0	0	0	0	0	0	0	0	0	0	0	0	0	0	0	0	0	0	0	0	0	0	0	0	0	0	0	0	0	0	0	0	0	0
1440	Bacteria;Bacteroidota; Bacteroidia; Flavobacteriales; Flavobacteriaceae; Marisimplicoccus	0	0	0	0	0	0	0	0	0	0	0	0	0	0	0	0	0	0	0	0	0	0	0	0	0	0	0	0	0	0	0	0	0	0	0	0	0	0	0	0	0	0	0	0	0	0	0	0
1441	Bacteria;Bacteroidota; Bacteroidia; Flavobacteriales; Flavobacteriaceae; Marivariicella	0	0	0	0	0	0	0	0	0	0	0	0	0	0	0	0	0	0	0	0	0	0	0	0	0	0	0	0	0	0	0	0	0	0	0	0	0	0	0	0	0	0	0	0	0	0	0	0
1442	Bacteria;Bacteroidota; Bacteroidia; Flavobacteriales; Flavobacteriaceae; MED-G13	0	0	0	0	0	0	0	0	0	0	0	0	0	0	0	0	0	0	0	0	0	0	0	0	0	0	0	0	0	0	0	0.62	0	0	0	0	0	0	0	0	0	0	0	0	0	0	0	0
1443	Bacteria;Bacteroidota; Bacteroidia; Flavobacteriales; Flavobacteriaceae; MED-G13; MED-G13 sp002457735	0	0	0	0	0	0	0	0	0	0	0	0	0	0	0	0	0	0	0	0	0	0	0	0	0	0	0	0	0	0	0	0	0	0	0	0	0	0	0	0	0	0	0	0	0	0	0	0
1444	Bacteria;Bacteroidota; Bacteroidia; Flavobacteriales; Flavobacteriaceae; MED-G13; MED-G13 sp002697255	0	0	0	0	0	0	0	0	0	0	0	0	0	0	0	0	0	0	0	0	0	0	0	0	0	0	0	0	0	0	0	0	0	0	0	0	0	0	0	0	0	0	0	0	0	0	0	0
1445	Bacteria;Bacteroidota; Bacteroidia; Flavobacteriales; Flavobacteriaceae; MED-G13; MED-G13 sp902557655	0	0	0	0	0	0	0	0	0	0	0	0	0	0	0	0	0	0	0	0	0	0	0	0	0	0	0	0	0	0	0	0	0	0	0	0	0	0	0	0	0	0	0	0	0	0	0	0
1446	Bacteria;Bacteroidota; Bacteroidia; Flavobacteriales; Flavobacteriaceae; MED-G13; MED-G13 sp902560045	0	0	0	0	0	0	0	0	0	0	0	0	0	0	0	0	0	0	0	0	0	0	0	0	0	0	0	0	0	0	0	0	0	0	0	0	0	0	0	0	0	0	0	0	0	0	0	0
1447	Bacteria;Bacteroidota; Bacteroidia; Flavobacteriales; Flavobacteriaceae; MED-G13; MED-G13 sp902605445	0	0	0	0	0	0	0	0	0	0	0	0	0	0	0	0	0	0	0	0	0	0	0	0	0	0	0	0	0	0	0	0	0	0	0	0	0	0	0	0	0	0	0	0	0	0	0	0
1448	Bacteria;Bacteroidota; Bacteroidia; Flavobacteriales; Flavobacteriaceae; MED-G14	0	0	0	0	0	0	0	0	0	0	0	0	0	0	0	0	0	0	0	0	0	0	0	0	0	0	0	0	0	0	0	0.45	0	0	0	0	0	0	0	0	0	0	0	0	0	0	0	0
1449	Bacteria;Bacteroidota; Bacteroidia; Flavobacteriales; Flavobacteriaceae; MED-G14; MED-G14 sp003331885	0	0	0	0	0	0	0	0	0	0	0	0	0	0	0	0	0	0	0	0	0	0	0	0	0	0	0	0	0	0	0	0	0	0	0	0	0	0	0	0	0	0	0	0	0	0	0	0
1450	Bacteria;Bacteroidota; Bacteroidia; Flavobacteriales; Flavobacteriaceae; MS024-2A	0	0	0	0	0	0	0	0	0	0	0	0	0	0	0	0	0	0	0	0	0	0	0	0	0	0	0	0	0	0	0	0	0	0	0	0	0	0	0	0	0	0	0	0	0	0	0	0
1451	Bacteria;Bacteroidota; Bacteroidia; Flavobacteriales; Flavobacteriaceae; Muricauda	0	0	0	0	0	0	0	0	0	0	0	0	0	0	0	0	0	0	0	0	0	0	0	0	0	0	0	0	0	0	0	0	0	0	0	0	0	0	0	0	0	0	0.81	0	0	0	0	0
1452	Bacteria;Bacteroidota; Bacteroidia; Flavobacteriales; Flavobacteriaceae; Muriicola	0	0	0	0	0	0	0	0	0	0	0	0	0	0	0	0	0	0	0	0	0	0	0	0	0	0	0	0	0	0	0	0	0	0	0	0	0	0	0	0	0	0	2.33	0	0.67	0	0	0
1453	Bacteria;Bacteroidota; Bacteroidia; Flavobacteriales; Flavobacteriaceae; Robiginitalea	0	0	0	0	0	0	0	0	0	0	0	0	0	0	0	0	0	0	0	0	0	0	0	0	0	0	0	0	0	0	0	0	0	0	0	0	0	0	0	0	0	0	4.19	0.96	1.82	0.78	0	0
1454	Bacteria;Bacteroidota; Bacteroidia; Flavobacteriales; Flavobacteriaceae; SCGC-AAA160-P02	0	0	0	0	0	0	0	0	0	0	0	0	0	0	0	0	0	0	0	0	0	0	0	0	0	0	0	0	0.41	0	0	0	0	0	0	0	0	0	0	0	0	0	0	0	0	0	0	0
1455	Bacteria;Bacteroidota; Bacteroidia; Flavobacteriales; Flavobacteriaceae; TMED220	0	0	0	0	0	0	0	0	0	0	0	0	0	0	0	0	0	0	0	0	0	0	0	0	0	0	0	0	0	0	0	0	0	0	0.17	0	0	0	0	0	0	0	0	0	0	0	0	0
1456	Bacteria;Bacteroidota; Bacteroidia; Flavobacteriales; Flavobacteriaceae; TMED220; TMED220 sp002169155	0	0	0	0	0	0	0	0	0	0	0	0	0	0	0	0	0	0	0	0	0	0	0	0	0	0	0	0	0	0	0	0	0	0	0	0	0	0	0	0	0	0	0	0	0	0	0	0
1457	Bacteria;Bacteroidota; Bacteroidia; Flavobacteriales; Flavobacteriaceae; TMED96	0	0	0	0	0	0	0	0	0	0	0	0	0	0	0	0	0	0	0	0	0	0	0	0	0	0	0	0	0	0	0	0	0	0	0	0	0	0	0	0	0	0	0	0	0	0	0	0
1458	Bacteria;Bacteroidota; Bacteroidia; Flavobacteriales; Flavobacteriaceae; UBA3537	0	0	0	0	0	0	0	0	0	0	0	0	0	0	0	0	0	0	0	0	0	0	0	0	0	0	0	0	0	0	0	0	0	0	0	0	0	0	0	0	0	0	0	0	0	0	0	0
1459	Bacteria;Bacteroidota; Bacteroidia; Flavobacteriales; Flavobacteriaceae; UBA8316	0	0	0	0	0	0	0	0	0	0	0	0	0	0	0	0	0	0	0	0	0	0	0	0	0	0	0	0	0	0	0	0	0	0	0	0	0	0	0	0	0	0	0	0	0	0	0	0
1460	Bacteria;Bacteroidota; Bacteroidia; Flavobacteriales; Flavobacteriaceae; UBA8316; UBA8316 sp902515395	0	0	0	0	0	0	0	0	0	0	0	0	0	0	0	0	0	0	0	0	0	0	0	0	0	0	0	0	0	0	0	0	0	0	0	0	0	0	0	0	0	0	0	0	0	0	0	0
1461	Bacteria;Bacteroidota; Bacteroidia; Flavobacteriales; Flavobacteriaceae; Urechidicola	0	0	0	0	0	0	0	0	0	0	0	0	0	0	0	0	0	0	0	0	0	0	0	0	0	0	0	0	0.64	0	0	0	0	0	0	0	0	0	0	0	0	0	0	0	0	0	0	0
1462	Bacteria;Bacteroidota; Bacteroidia; Flavobacteriales; Flavobacteriaceae; Winogradskyella	0	0	0	0	0	0	0	0	0	0	0	0	0	0	0	0	0	0	0	0	0	0	0	0	0	0	0	0	0.49	0	0	0	0	0	0	0	0	0	0	0	0	0	0	0	0	0	0	0
1463	Bacteria;Bacteroidota; Bacteroidia; Flavobacteriales; Flavobacteriaceae	0	0	0	0	0	0	0	0	0	0	0	0	0	0	0	0	0	0	0	0	2.69	0	0	0	0.54	1.09	2.22	1.89	5.66	0	0	1.43	0.51	0.88	2.32	0.94	0	0	0	0	0	0	12.37	3.46	6.24	3.5	0	0
1464	Bacteria;Bacteroidota; Bacteroidia; Flavobacteriales; Parvicellaceae; MED-G20	0	0	0	0	0	0	0	0	0	0	0	0	0	0	0	0	0	0	0	0	0	0	0	0	0	0	0	0	0	0	0	0	0	0	0	0	0	0	0	0	0	0	0	0	0	0	0	0
1465	Bacteria;Bacteroidota; Bacteroidia; Flavobacteriales; Parvicellaceae	0	0	0	0	0	0	0	0	0	0	0	0	0	0	0	0	0	0	0	0	0	0	0	0	0	0	0	0	0.57	0	0	0	0	0	0	0	0	0	0	0	0	0	0	0	0	0	0	0
1466	Bacteria;Bacteroidota; Bacteroidia; Flavobacteriales; Schleiferiaceae	0	0	0	0	0	0	0	0	0	0	0	0	0	0	0	0	0	0	0	0	0	0	0	0	0	0	0	0	0	0	0	0	0	0	0	0	0	0	0	0	0	0	0.31	0	0	0	0	0
1467	Bacteria;Bacteroidota; Bacteroidia; Flavobacteriales; TMED113; TMED113	0	0	0	0	0	0	0	0	0	0	0	0	0	0	0	0	0	0	0	0	0	0	0	0	0	0	0	0	0	0	0	0	0	0	0	0	0	0	0	0	0	0	0	0	0	0	0	0
1468	Bacteria;Bacteroidota; Bacteroidia; Flavobacteriales; TMED113; TMED113; TMED113 sp002170235	0	0	0	0	0	0	0	0	0	0	0	0	0	0	0	0	0	0	0	0	0	0	0	0	0	0	0	0	0	0	0	0	0	0	0	0	0	0	0	0	0	0	0	0	0	0	0	0
1469	Bacteria;Bacteroidota; Bacteroidia; Flavobacteriales; TMED113	0	0	0	0	0	0	0	0	0	0	0	0	0	0	0	0	0	0	0	0	0	0	0	0	0	0	0	0	0	0	0	0	0	0	0	0	0	0	0	0	0	0	0	0	0	0	0	0
1470	Bacteria;Bacteroidota; Bacteroidia; Flavobacteriales; UA16	0	0	0	0	0	0	0	0	0	0	0	0	0	0	0	0	0	0	0	0	0	0	0	0	0	0	0	0	0	0	0	0	0	0	0	0	0	0	0	0	0	0	0	0	0	0	0	0
1471	Bacteria;Bacteroidota; Bacteroidia; Flavobacteriales; UBA7430; MED-G21	0	0	0	0	0	0	0	0	0	0	0	0	0	0	0	0	0	0	0	0	0	0	0	0	0	0	0	0	0	0	0	0	0	0	0	0	0	0	0	0	0	0	0	0	0	0	0	0
1472	Bacteria;Bacteroidota; Bacteroidia; Flavobacteriales; UBA7430	0	0	0	0	0	0	0	0	0	0	0	0	0	0	0	0	0	0	0	0	0	0	0	0	0	0	0	0	0	0	0	0	0	0	0	0	0	0	0	0	0	0	0	0	0	0	0	0
1473	Bacteria;Bacteroidota; Bacteroidia; Flavobacteriales; Vicingaceae; GCA-002793235	0	0	0	0	0	0	0	0	0	0	0	0	0	0	0	0	0	0	0	0	0	0	0	0	0	0	0.39	0.56	2.41	0	0	0	0	0	0	0	0	0	0	0	0	0	0	0	0	0	0	0
1474	Bacteria;Bacteroidota; Bacteroidia; Flavobacteriales; Vicingaceae	0	0	0	0	0	0	0	0	0	0	0	0	0	0	0	0	0	0	0	0	0	0	0	0	0	0	0.32	0.28	0.92	0	0	0	0	0	0	0	0	0	0	0	0	0	0	0	0	0	0	0
1475	Bacteria;Bacteroidota; Bacteroidia; Flavobacteriales; Weeksellaceae; Cloacibacterium	0	0	0	0	0	0	0	0	0	0	0	0	0	0	0	0	0	0	0	0	0	0	0	0	0	0	0	0	0	0	0	0	0	0	0	0	0	0	0	0	0	0	0	0	0	0	0	0
1476	Bacteria;Bacteroidota; Bacteroidia; Flavobacteriales; Weeksellaceae; Cloacibacterium; Cloacibacterium caeni_B	0	0	0	0	0	0	0	0	0	0	0	0	0	0	0	0	0	0	0	0	0	0	0	0	0	0	0	0	0	0	0	0	0	0	0	0	0	0	0	0	0	0	0	0	0	0	0	0
1477	Bacteria;Bacteroidota; Bacteroidia; Flavobacteriales; Weeksellaceae	0	0	0	0	0	0	0	0	0	0	0	0	0	0	0	0	0	0	0	0	0.06	0	0	0	0	0	0	0	0	0	0	0	0	0	0	0	0	0	0	0	0	0	0	0	0	0	0	0
1478	Bacteria;Bacteroidota; Bacteroidia; Flavobacteriales	0	0.32	0.45	0.41	0	0	0	0	0	0	0	0	0.51	0	0	0	0	0	0	0	1.86	1.07	0.59	0.81	0.35	1.27	2.72	1.76	3.06	0	0	0.58	0.17	1.39	1.59	0.7	0.4	0.24	0	0	0	0	1.72	1.32	1.56	0.93	0	0
1479	Bacteria;Bacteroidota; Bacteroidia; Sphingobacteriales; Sphingobacteriaceae; Pedobacter	0	0	0	0	0	0	0	0	0	0	0	0	0	0	0	0	0	0	0	0	0	0	0	0	0	0	0	0	0	0	0	0	0	0	2.8	0	0	0	0	0	0	0	0	0	0	0	0	0
1480	Bacteria;Bacteroidota; Bacteroidia; Sphingobacteriales; Sphingobacteriaceae	0	0	0	0	0	0	0	0	0	0	0	0	0	0	0	0	0	0	0	0	0	0	0	0	0	0	0	0	0	0	0	0	0	0	0.11	0	0	0	0	0	0	0	0	0	0	0	0	0
1481	Bacteria;Bacteroidota; Bacteroidia	0.81	0.3	1.08	0.68	0.32	0.68	0.36	0.18	0.36	0.64	0.18	0.81	0.69	0	0.57	0	0.17	0	0	0.74	2.41	0.76	1.12	0.77	1.47	1.11	1.56	1.52	4.04	0	0.18	0.8	0.34	0.97	1.61	1.93	1.01	1.27	0.8	0.76	0.8	0.37	2.09	1.24	1.11	1.22	0.73	1.02
1482	Bacteria;Bacteroidota; Ignavibacteria; Ignavibacteriales; Ignavibacteriaceae; BMS3ABIN03	0	0	0	0	0	0	0	0	0	0	0	0	0	0	0	0	0	0	0	0	0	0	0	0	0	0	0	0	0.6	0	0	0	0	1.18	0	0.64	0.77	0.65	0	0.89	0	0	0	0	0	0	0	0
1483	Bacteria;Bacteroidota; Ignavibacteria; Ignavibacteriales; Ignavibacteriaceae; BMS3ABIN03; BMS3ABIN03 sp022564295	0	0	0	0	0	0	0	0	0	0	0	0	0	0	0	0	0	0	0	0	0	0	0	0	0	0	0	0	0.62	0	0	0	0	0.93	0	0	0	0	0	0	0	0	0	0	0	0	0	0
1484	Bacteria;Bacteroidota; Ignavibacteria; Ignavibacteriales; Ignavibacteriaceae; FEN-1297	0	0	0	0	0	0	0	0	0	0	0	0	0	0	0	0	0	0	0	0	0	0	0	0	0	0	0	0	0	0	0	0	0	0	0	0.78	0.84	0.55	0	0	0	0	0	0	0	0	0	0
1485	Bacteria;Bacteroidota; Ignavibacteria; Ignavibacteriales; Ignavibacteriaceae; IGN2	0	0	0	0	0	0	0	0	0	0	0	0	0	0	0	0	0	0	0	0	0	0	0	0	0	0	0	0	0	0	0	0	0	0	0	6.97	7.27	6.15	10.94	4.46	0	0	1.84	2.2	2.25	2.61	0	0
1486	Bacteria;Bacteroidota; Ignavibacteria; Ignavibacteriales; Ignavibacteriaceae; IGN3	0	0	0	0	0	0	0	0	0	0	0	0	0	0	0	0	0	0	0	0	0	0	0	0	0	0	0	0	0	0	0	0	0	0	0	6.37	4.98	2.59	0	0	0	0	0	0	0	0	0	0
1487	Bacteria;Bacteroidota; Ignavibacteria; Ignavibacteriales; Ignavibacteriaceae; XYD12-FULL-36-8	0	0	0	0	0	0	0	0	0	0	0	0	0	0	0	0	0	0	0	0	0	0	0	0	0	0	0	0	0	0	0	0	0	0	0	0	0.86	0	0	0	0	0	0	0	0	0	0	0
1488	Bacteria;Bacteroidota; Ignavibacteria; Ignavibacteriales; Ignavibacteriaceae	0	0	0	0	0	0	0	0	0	0	0	0	0	0	0	0	0	0	0	0	0	0	0	0	0	0	0	0	0.06	0	0	0	0	1.06	0	3.26	4.08	2.83	1.75	1.4	0	1.18	0.51	1.15	1.02	0.91	0	0.71
1489	Bacteria;Bacteroidota; Ignavibacteria; Ignavibacteriales; Melioribacteraceae; Fen-1258	0	0	0	0	0	0	0	0	0	0	0	0	0	0	0	0	0	0	0	0	0	0	0	0	0	0	0	0	0	0	0	0	0	0	0	1.32	0	0	0	0	0	0	0	0	0	0	0	0
1490	Bacteria;Bacteroidota; Ignavibacteria; Ignavibacteriales; Melioribacteraceae; GCA-2746605	0	0	0	0	0	0	0	0	0	0	0	0	0	0	0	0	0	0	0	0	0	0	0	0	0	0	0	0	0	0	0	0	0	0	0	0	0	0	0	0	0	0	0.67	0.86	1.47	0.71	0	0
1491	Bacteria;Bacteroidota; Ignavibacteria; Ignavibacteriales; Melioribacteraceae	0	0	0	0	0	0	0	0	0	0	0	0	0	0	0	0	0	0	0	0	0	0	0	0	0	0	0	0	0	0	0	0	0	0	0	2.42	1.41	1.38	1.03	0.72	0	0.57	0.85	0.84	1.36	1.22	0	0.93
1492	Bacteria;Bacteroidota; Ignavibacteria; Ignavibacteriales; SURF-24; SURF-24	0	0	0	0	0	0	0	0	0	0	0	0	0	0	0	0	0	0	0	0	0	0	0	0	0	0	0	0	0	0	0	0	0	0	0	0	0	0	0	0	0	0.66	0	0	0	0	0	1.09
1493	Bacteria;Bacteroidota; Ignavibacteria; Ignavibacteriales	0	0	0	0	0	0	0	0	0	0	0	0	0.11	0	0	0	0	0	0	0	0	0	0	0	0	0	0	0	0.15	0	0	0	0	0.24	0	0.61	0.76	0.67	0.35	0.08	0	0.78	0.29	0.36	0.2	0.2	0	1.01
1494	Bacteria;Bacteroidota; Ignavibacteria; SJA-28; B-1AR; FEN-1279	0	0	0	0	0	0	0	0	0	0	0	0	0	0	0	0	0	0	0	0	0	0	0	0	0	0	0	0	0	0	0	0	0	0	0	1.19	0.48	0	0	0	0	0	0	0	0	0	0	0
1495	Bacteria;Bacteroidota; Ignavibacteria; SJA-28; B-1AR	0	0	0	0	0	0	0	0	0	0	0	0	0	0	0	0	0	0	0	0	0	0	0	0	0	0	0	0	0	0	0	0	0	0	0	0.37	0.25	0.45	0	0	0	0	0	0	0	0	0	0
1496	Bacteria;Bacteroidota; Ignavibacteria; SJA-28	0	0	0	0	0	0	0	0	0	0	0	0	0	0	0	0	0	0	0	0	0	0	0	0	0	0	0	0	0	0	0	0	0	0	0	0.11	0.27	0.09	0	0	0	0	0	0	0	0	0	0
1497	Bacteria;Bacteroidota; Ignavibacteria	0	0	0	0	0	0	0	0	0	0	0	0	0.06	0	0	0	0	0	0	0	0	0	0	0	0	0	0.27	0.11	0.35	0	0	0	0	0.3	0	0.11	0.28	0.36	0.06	0.17	0	0.06	0.06	0.11	0.06	0.13	0	0.17
1498	Bacteria;Bacteroidota; Kapabacteria; Kapabacteriales; UBA2268	0	0	0	0	0	0	0	0	0	0	0	0	0	0	0	0	0	0	0	0	0	0	0	0	0	0	0	0	0	0	0	0	0	0	0	0	0	0	0	0	0	0.06	0	0	0	0	0	0
1499	Bacteria;Bacteroidota; Kapabacteria; Kapabacteriales	0	0	0	0	0	0	0	0	0	0	0	0	0	0	0	0	0	0	0	0	0	0	0	0	0	0	0	0	0	0	0	0	0	0	0	0	0	0	0	0	0	0.11	0	0	0	0	0	0
1500	Bacteria;Bacteroidota; Kapabacteria	0	0	0	0	0	0	0	0	0	0	0	0	0	0	0	0	0	0	0	0	0	0	0	0	0	0	0	0	0.18	0	0	0	0	0	0	0	0	0	0	0	0	0	0	0	0	0	0	0
1501	Bacteria;Bacteroidota; Kryptonia; Kryptoniales; JAKASW01; JAKASW01	0	0	0	0	0	0	0	0	0	0	0	0	0	0	0	0	0	0	0	0	0	0	0	0	0	0	0	0	0	0	0	0	0	0	0	0	0	0	0	0	1.34	0.9	0	0	0	0	0	0
1502	Bacteria;Bacteroidota; Rhodothermia; Rhodothermales; JABDKH01	0	0	0	0	0	0	0	0	0	0	0	0	0	0	0	0	0	0	0	0	0	0	0	0	0	0	0	0	0	0	0	0	0	0	0	0	0	0	0	0	0	0	0.23	0	0	0	0	0
1503	Bacteria;Bacteroidota; Rhodothermia; Rhodothermales; UBA10348	0	0	0	0	0	0	0	0	0	0	0	0	0	0	0	0	0	0	0	0	0	0	0	0	0	0	0	0	0	0	0	0	0	0	0	0	0	0	0	0	0	0	0.42	0	0	0	0	0
1504	Bacteria;Bacteroidota; Rhodothermia; Rhodothermales	0	0	0	0	0	0	0	0	0	0	0	0	0	0	0	0	0	0	0	0	0	0	0	0	0	0	0	0	0	0	0	0	0	0.4	0	0	0	0	0	0	0	0	1.31	0.51	0.35	0.34	0	0
1505	Bacteria;Bacteroidota; Rhodothermia	0	0	0	0	0	0	0	0	0	0	0	0	0	0	0	0	0	0	0	0	0	0	0	0	0	0	0.14	0	0	0	0	0	0	0.23	0	0	0	0	0	0	0	0	0.15	0.11	0.11	0.05	0	0
1506	Bacteria;Bacteroidota; SZUA-365; SZUA-365	0	0	0	0	0	0	0	0	0	0	0	0	0	0	0	0	0	0	0	0	0	0	0	0	0	0	0	0	0	0	0	0	0	0	0	0	0	0	0	0	0	0	0	0.06	0.11	0.06	0	0
1507	Bacteria;Bacteroidota; UBA10030; UBA10030; SZUA-254	0	0	0	0	0	0	0	0	0	0	0	0	0	0	0	0	0	0	0	0	0	0	0	0	0	0	0	0	0	0	0	0	0	0	0	0	0	0	0	0	0	0.77	0	0	0	0	0	0
1508	Bacteria;Bacteroidota; UBA10030; UBA10030; UBA10030; Fen-1298	0	0	0	0	0	0	0	0	0	0	0	0	0	0	0	0	0	0	0	0	0	0	0	0	0	0	0	0	0	0	0	0	0	0	0	1.91	1.21	0	0	0	0	0	0	0	0	0	0	0
1509	Bacteria;Bacteroidota; UBA10030; UBA10030; UBA10030; UBA9647	0	0	0	0	0	0	0	0	0	0	0	0	0	0	0	0	0	0	0	0	0	0	0	0	0	0	0	0	0	0	0	0	0	0	0	0.45	0.59	0.68	0	0	0	0	0	0	0	0	0	0
1510	Bacteria;Bacteroidota; UBA10030; UBA10030; UBA10030	0	0	0	0	0	0	0	0	0	0	0	0	0	0	0	0	0	0	0	0	0	0	0	0	0	0	0	0	0	0	0	0	0	0	0	0.9	1.63	1.25	0.78	0.93	0.35	0	0	0	0	0	0	0
1511	Bacteria;Bacteroidota; UBA10030; UBA10030; UBA6906; CAADGV01	0	0	0	0	0	0	0	0	0	0	0	0	0	0	0	0	0	0	0	0	0	0	0	0	0	0	0	0	0	0	0	0	0	0	0	0.47	0	0	0	0	0	0	0	0	0	0	0	0
1512	Bacteria;Bacteroidota; UBA10030; UBA10030; UBA6906; JAGDMK01	0	0	0	0	0	0	0	0	0	0	0	0	0	0	0	0	0	0	0	0	0	0	0	0	0	0	0	0	0	0	0	0	0	0	0	0.41	0	0	0	0	0	0	0	0	0	0	0	0
1513	Bacteria;Bacteroidota; UBA10030; UBA10030; UBA6906	0	0	0	0	0	0	0	0	0	0	0	0	0	0	0	0	0	0	0	0	0	0	0	0	0	0	0	0	0	0	0	0	0	0	0	1.03	1.29	1.12	1.46	1.09	0	0	0	0	0	0	0	0
1514	Bacteria;Bacteroidota; UBA10030; UBA10030; UBA8401	0	0	0	0	0	0	0	0	0	0	0	0	0	0	0	0	0	0	0	0	0	0	0	0	0	0	0	0	0	0	0	0	0	0	0	0.11	0	0	0	0	0	0	0	0	0	0	0	0
1515	Bacteria;Bacteroidota; UBA10030; UBA10030	0	0	0	0	0	0	0	0	0	0	0	0	0	0	0	0	0	0	0	0	0	0	0	0	0	0	0	0	0	0	0	0	0	0.28	0	0.42	0.62	0.53	0.34	0.38	0.23	0.72	0	0	0	0.39	0	0
1516	Bacteria;Bacteroidota	0.32	0.24	0.23	0.27	0.09	0.23	0.18	0.27	0.23	0.02	0.05	0.05	0.52	0.11	0.11	0	0.35	0	0	0.28	0.75	1.45	0.25	0.9	0.8	0.78	1.08	0.54	4.78	0.23	0.23	1.12	0.17	0.94	0.48	1.33	1.52	1.14	1.09	1	0.66	0.76	0.94	1.21	0.91	1.29	0.65	0.41
1517	Bacteria;Bdellovibrionota; Bacteriovoracia; Bacteriovoracales; Bacteriovoracaceae; GCA-2706205	0	0	0	0	0	0	0	0	0	0	0	0	0	0	0	0	0	0	0	0	0	0	0	0	0	0	0	0	0.47	0	0	0	0	0	0	0	0	0	0	0	0	0	0	0	0	0	0	0
1518	Bacteria;Bdellovibrionota; Bacteriovoracia; Bacteriovoracales; Bacteriovoracaceae	0	0	0	0	0	0	0	0	0	0	0	0	0	0	0	0	0	0	0	0	0	0	0	0	0	0	1.27	0.61	3.16	0	0	0	0	0.41	0	0	0	0	0	0	0	0	0.52	0	0	0	0	0
1519	Bacteria;Bdellovibrionota; Bdellovibrionia; Bdellovibrionales; UBA6776	0	0	0	0	0	0	0	0	0	0	0	0	0	0	0	0	0	0	0	0	0	0	0	0	0	0	0.28	0	1.06	0	0	0	0	0	0	0	0	0	0	0	0	0	0	0	0	0	0	0
1520	Bacteria;Bdellovibrionota; Bdellovibrionia; Bdellovibrionales	0	0	0	0	0	0	0	0	0	0	0	0	0	0	0	0	0	0	0	0	0	0	0	0	0	0	0.23	0	1.15	0	0	0	0	0	0	0	0	0	0	0	0	0	0	0	0	0	0	0
1521	Bacteria;Bdellovibrionota; Bdellovibrionia	0	0	0	0	0	0	0	0	0	0	0	0	0	0	0	0	0	0	0	0	0	0	0	0	0	0	0	0	0.1	0	0	0	0	0	0	0	0	0	0	0	0	0	0	0	0	0	0	0
1522	Bacteria;Bdellovibrionota; JAFGOL01; JAFGOL01; JAFGOL01	0	0	0	0	0	0	0	0	0	0	0	0	0	0	0	0	0	0	0	0	0	0	0	0	0	0	0	0	0	0	0	0	0	0.11	0	0	0	0	0	0	0	0	0	0	0	0	0	0
1523	Bacteria;Bdellovibrionota; Oligoflexia; Oligoflexales; Oligoflexaceae; Pseudobacteriovorax	0	0	0	0	0	0	0	0	0	0	0	0	0	0	0	0	0	0	0	0	0	0	0	0	0	0	0	0	0.4	0	0	0	0	0	0	0	0	0	0	0	0	0	0	0	0	0	0	0
1524	Bacteria;Bdellovibrionota; Oligoflexia; Oligoflexales; Oligoflexaceae	0	0	0	0	0	0	0	0	0	0	0	0	0	0	0	0	0	0	0	0	0	0	0	0	0	0	0	0	0.12	0	0	0	0	0	0	0	0	0	0	0	0	0	0	0	0	0	0	0
1525	Bacteria;Bdellovibrionota; Oligoflexia; Oligoflexales	0	0	0	0	0	0	0	0	0	0	0	0	0	0	0	0	0	0	0	0	0	0	0	0	0	0	0	0	0.44	0	0	0	0	0	0	0	0	0	0	0	0	0	0	0	0	0	0	0
1526	Bacteria;Bdellovibrionota; Oligoflexia	0	0	0	0	0	0	0	0	0	0	0	0	0	0	0	0	0	0	0	0	0	0	0	0	0	0	0	0	0.06	0	0	0	0	0	0	0	0	0	0	0	0	0	0	0	0	0	0	0
1527	Bacteria;Bdellovibrionota; UBA1018; UBA1018; UBA1018	0	0	0	0	0	0	0	0	0	0	0	0	0	0	0	0	0	0	0	0	0	0	0	0	0	0	0.75	2.11	0.65	0	0	0	0	0	0	0	0	0	0	0	0	0	0	0	0	0	0	0
1528	Bacteria;Bdellovibrionota; UBA1018; UBA1018	0	0	0	0	0	0	0	0	0	0	0	0	0	0	0	0	0	0	0	0	0	0	0	0	0	0	0.24	0.18	0.36	0	0	0	0	0	0	0	0	0	0	0	0	0	0	0	0	0	0	0
1529	Bacteria;Bdellovibrionota; UBA1018	0	0	0	0	0	0	0	0	0	0	0	0	0	0	0	0	0	0	0	0	0	0	0	0	0	0	0	0	0.1	0	0	0	0	0	0	0	0	0	0	0	0	0	0	0	0	0	0	0
1530	Bacteria;Bdellovibrionota; UBA2361	0	0	0	0	0	0	0	0	0	0	0	0	0	0	0	0	0	0	0	0	0	0	0	0	0	0	0	0	0	0	0	0	0	0	0	0	0	0	0	0	0	0	0	0.06	0.13	0	0	0
1531	Bacteria;Bdellovibrionota	0.36	0	0	0.23	0	0	0	0	0	0	0	0	0.7	0	0	0	0	0	0	0	0.77	0.41	0	0.45	0.83	0.28	0.78	0.86	1.81	0	0	0	0	0.94	0	0.95	0.76	0.46	0	0.64	0	0	0.87	0.52	1.18	0.63	0	0
1532	Bacteria;Bipolaricaulota; Bipolaricaulia; UBA7950; UBA9294; B2-G16	1.06	0	0	0	0	0	0	0	0	0	0	0	0.5	0	0	0	0	0	0	0	0	0.52	0	0	0	0	0.38	0	0	0	0	0	0	0	0	0	0	0	0	0	0	0	0	0	0	0.44	1.56	6.85
1533	Bacteria;Bipolaricaulota; Bipolaricaulia; UBA7950; UBA9294; CAIOGO01	0.63	0	0	0	0	0	0	0	0	0	0	0	0	0	0	0	0	0	0	0	0	0	0	0	0	0	0	0	0	0	0	0	0	0	0	0	0	0	0	0	0	0	0	0	0	0.38	0	3.14
1534	Bacteria;Bipolaricaulota; Bipolaricaulia; UBA7950; UBA9294; JAJOKK01	0	0	0	0	0	0	0	0	0	0	0	0	0	0	0	0	0	0	0	0	0	0	0	0.43	0	0.41	2.11	0.8	0	0	0	0	0	0	0	0	0	0	0	0	0	0	0	0	0	0	0.36	0
1535	Bacteria;Bipolaricaulota; Bipolaricaulia; UBA7950; UBA9294; M55B144	1.08	0	0	0	0	0	0	0	0	0	0	0	0.41	0	0	0	0	0	0	0	0	0.65	0	1.81	0.6	0.7	2.67	1.5	0.48	0	0	0	0	0.86	0	0	0	0	0	0	0	0	0	0	0	0	1.8	6.44
1536	Bacteria;Bipolaricaulota; Bipolaricaulia; UBA7950; UBA9294; RXOA01	0	0	0	0	0	0	0	0	0	0	0	0	0	0	0	0	0	0	0	0	0	0	0	0	0	0	0	0	0	0	0	0	0	0	0	0	0	0	0	0	0	0	0	0	0	0	0	0.52
1537	Bacteria;Bipolaricaulota; Bipolaricaulia; UBA7950; UBA9294; S016-54	4.96	0	0	0	0	0	0	0	0	0	0	0	1.07	0	0	0	0	0	0	0	0	1.42	0	2.19	1.3	1	7.62	7.27	0	0	0	0	0	1.55	0	0	0	0	0	0	0	0	0	0	0	0	4.47	3.85
1538	Bacteria;Bipolaricaulota; Bipolaricaulia; UBA7950; UBA9294; SPBW01	2.93	0	0	0	0	0	0	0	0	0	0	0	1.3	0	0	0	0	0	0	0	1.39	4.04	0	0	0	0	1.32	2.3	0	0	0	0	0	0.63	0	0	0	0	0	0	0	0	0	0.44	0	1.54	1.17	20.83
1539	Bacteria;Bipolaricaulota; Bipolaricaulia; UBA7950; UBA9294; UBA9294	11.02	0.75	0.9	1.58	1.09	0	0.27	0.73	0.51	0	0	0	1.09	0	0	0	0.32	0.51	0	0	1.14	4.69	0	3.17	2.08	2.45	18.72	11.88	1.21	0	0.34	0	0	2.54	0	0	0	0	0	0	0	0	0	0	0	0	9.16	5.74
1540	Bacteria;Bipolaricaulota; Bipolaricaulia; UBA7950; UBA9294; UBA9294; UBA9294 sp003545155	0	1.12	0	2.18	0	0	0	0	0	0	0	0	0	0	0	0	0	0	0	0	0.69	1.35	0	0	0	0	0	0	0	0	0	0	0	0	0	0	0	0	0	0	0	0	0	0	0	0	0	0
1541	Bacteria;Bipolaricaulota; Bipolaricaulia; UBA7950; UBA9294; UBA9294; UBA9294 sp023132915	0	17.61	0	10.67	0	0	0	1.06	0.91	0	0	0	0	0	0	0	1.34	0.61	0	0	3.32	4.91	0	0	0	0	0	0	0	0	0	0	0	0	0	0	0	0	0	0	0	0	0	0	0	0	0	0
1542	Bacteria;Bipolaricaulota; Bipolaricaulia; UBA7950; UBA9294	5.1	1.09	0.86	1.13	0.67	0	0.18	0.4	0.27	0	0	0	2.68	0	0	0	0	0.02	0	0	0.54	2.78	0	3.3	2.6	3.45	8.14	6.28	2.62	0	0.06	0	0	3.12	0	0	0	0	0	0	0	0	0	0.58	0	1.95	4.57	19.31
1543	Bacteria;Bipolaricaulota; Bipolaricaulia; UBA7950	0	0.09	0.05	0	0	0	0	0.05	0.05	0	0	0	0.33	0	0	0	0.06	0	0	0	0.36	0.23	0	0.49	0.39	0.22	0.27	0.18	0.24	0	0	0	0	0.29	0	0	0	0	0	0	0	0	0	0.06	0	0	0.06	0.08
1544	Bacteria;Bipolaricaulota; Bipolaricaulia	0	0.18	0.05	0.14	0.05	0	0.05	0.05	0.05	0	0	0	0.27	0	0.06	0	0.11	0	0	0	0.23	0.45	0	0.18	0.06	0.06	0.27	0.23	0.06	0	0	0	0	0.18	0	0	0.09	0	0	0	0	0.06	0	0.06	0	0.06	0	0.18
1545	Bacteria;BMS3Abin14; BMS3Abin14; BMS3Abin14; BMS3Abin14; JALHUC01	0	0	0	0	0	0	0	0	0	0	0	0	0	0	0	0	0	0	0	0	0	0	0	0	0	0	0	0	0	0	0	0	0	0	0	0	0	0	0	0	0	0	0.63	0.71	1.43	0.77	0	0
1546	Bacteria;BMS3Abin14; BMS3Abin14; BMS3Abin14; BMS3Abin14	0	0	0	0	0	0	0	0	0	0	0	0	0	0	0	0	0	0	0	0	0	0	0	0	0	0	0	0.19	0	0	0	0	0	0.43	0	0	0	0	0	0	0	0	0.49	0.64	0.29	0.59	0	0
1547	Bacteria;CAIJMQ01; CAIJMQ01; CAIJMQ01; CAIJMQ01; CAIJMQ01	0	0	0	0	0	0	0	0	0	0	0	0	0	0	0	0	0	0	0	0	0	0	0	0.68	0.45	0	0	0	0	0	0	0	0	3.19	0	0	0	0	0	0	0	0	0	0	0	0	0	4.38
1548	Bacteria;CAIJMQ01; CAIJMQ01	0	0	0	0	0	0	0	0	0	0	0	0	0.06	0	0	0	0	0	0	0	0	0	0	0	0.06	0	0	0	0	0	0	0	0	0	0	0	0	0	0	0	0	0	0	0	0	0	0	0
1549	Bacteria;Caldisericota; Caldisericia; Caldisericales; Caldisericaceae; CAJXKN01	0	0	0	0	0	0	0	0	0	0	0	0	0	0	0	0	0	0	0	0	0	0	0	0	0	0	0	0	0	0	0	0	0	0	0	0	0	0	0	0	0	0.74	0	0	0	0	0	0
1550	Bacteria;Caldisericota; Caldisericia; Caldisericales; Caldisericaceae; Caldisericum	0	0	0	0	0	0	0	0	0	0	0	0	0	0	0	0	0	0	0	0	0	0	0	0	0	0	0	0	0	0	0	0	0	0	0	0	0	0	0	0	0	1.41	0	0	0	0	0	0
1551	Bacteria;Caldisericota; Caldisericia; Caldisericales; Caldisericaceae; CG2-30-36-11	0	0	0	0	0	0	0	0	0	0	0	0	0	0	0	0	0	0	0	0	0	0	0	0	0	0	0	0	0	0	0	0	0	0	0	0	0	0	0	0	0.57	33.75	0	0	0	0	0	0
1552	Bacteria;Caldisericota; Caldisericia; Caldisericales; Caldisericaceae	0	0	0	0	0	0	0	0	0	0	0	0	0	0	0	0	0	0	0	0	0	0	0	0	0	0	0	0	0	0	0	0	0	0	0	0	0	0	0	0	0.11	3.04	0	0	0	0	0	0
1553	Bacteria;Caldisericota; Caldisericia	0	0	0	0	0	0	0	0	0	0	0	0	0	0	0	0	0	0	0	0	0	0	0	0	0	0	0	0	0	0	0	0	0	0	0	0	0	0	0	0	0	0.06	0	0	0	0	0	0
1554	Bacteria;Calditrichota; Calditrichia; Calditrichales; Calditrichaceae	0	0	0	0	0	0	0	0	0	0	0	0	0	0	0	0	0	0	0	0	0	0	0	0	0	0	0	0	0	0	0	0	0	0	0	0	0	0.38	0.52	0.35	0	0	0	0.68	0	0.67	0	0
1555	Bacteria;Calditrichota; Calditrichia; Calditrichales	0	0	0	0	0	0	0	0	0	0	0	0	0	0	0	0	0	0	0	0	0	0	0	0	0	0	0	0	0.02	0	0	0	0	0	0	0	0	0.17	0.12	0.17	0	0	0.12	0.11	0.11	0.15	0	0
1556	Bacteria;Calditrichota; Calditrichia; JAJRVZ01; JAJRVZ01; JAGLYF01	0	0	0	0	0	0	0	0	0	0	0	0	0	0	0	0	0	0	0	0	0	0	0	0	0	0	0	0	0	0	0	0	0	0	0	0	0.87	0.85	1.24	1.39	0	0	0.48	1.16	0.64	0.65	0	0
1557	Bacteria;Calditrichota; Calditrichia; JAJRVZ01; JAJRVZ01; JAJRVZ01	0	0	0	0	0	0	0	0	0	0	0	0	0	0	0	0	0	0	0	0	0	0	0	0	0	0	0	0	0	0	0	0	0	0	0	0	0	0	0.41	0	0	0	0	0	0	0.39	0	0
1558	Bacteria;Calditrichota; Calditrichia; JAJRVZ01; JAJRVZ01	0	0	0	0	0	0	0	0	0	0	0	0	0	0	0	0	0	0	0	0	0	0	0	0	0	0	0	0	0	0	0	0	0	0.11	0	0.12	0.18	0.17	0.13	0.14	0	0	0.13	0.31	0.23	0.12	0	0
1559	Bacteria;Calditrichota; Calditrichia; RBG-13-44-9; J042	0	0	0	0	0	0	0	0	0	0	0	0	0	0	0	0	0	0	0	0	0	0	0	0	0	0	0	0	0	0	0	0	0	0	0	0	0	0	0	0	0	0	0	0.39	0.43	0.33	0	0
1560	Bacteria;Calditrichota; Calditrichia; RBG-13-44-9; RBG-13-44-9; RQOF01	0	0	0	0	0	0	0	0	0	0	0	0	0	0	0	0	0	0	0	0	0	0	0	0	0	0	0	0	0	0	0	0	0	0	0	1.98	2.4	1.97	4.61	2.58	0	0	1.2	2.22	1.03	1.81	0	0
1561	Bacteria;Calditrichota; Calditrichia; RBG-13-44-9; RBG-13-44-9	0	0	0	0	0	0	0	0	0	0	0	0	0	0	0	0	0	0	0	0	0	0	0	0	0	0	0	0	0	0	0	0	0	0	0	0.06	0.29	0.18	0.37	0.28	0	0	0.1	0.23	0.15	0.1	0	0
1562	Bacteria;Calditrichota; Calditrichia; RBG-13-44-9	0	0	0	0	0	0	0	0	0	0	0	0	0	0	0	0	0	0	0	0	0	0	0	0	0	0	0	0	0	0	0	0	0	0	0	0.11	0.23	0.31	0.28	0.2	0	0	0.14	0.41	0.17	0.16	0	0
1563	Bacteria;Calditrichota; Calditrichia	0	0	0	0	0	0	0	0	0	0	0	0	0	0	0	0	0	0	0	0	0	0	0	0	0	0	0.11	0	0.32	0	0	0	0	0.45	0	0.46	0.22	0.58	0.87	0.27	0	0	0.54	0.61	0.52	0.3	0	0.25
1564	Bacteria;Campylobacterota; Campylobacteria; Campylobacterales; Sulfurovaceae	0	0	0	0	0	0	0	0	0	0	0	0	0	0	0	0	0	0	0	0	0	0	0	0	0	0	0.11	0	0	0	0	0	0	0	0	0	0	0	0	0	0	0	0	0	0	0	0	0
1565	Bacteria;Campylobacterota; Campylobacteria; Campylobacterales	0	0	0	0	0	0	0	0	0	0	0	0	0	0	0	0	0	0	0	0	0	0	0	0	0	0.16	0.52	0	0.72	0	0	0	0	0	0	0	0	0	0	0	0	0	0	0	0	0	0	0
1566	Bacteria;Campylobacterota	0	0	0	0	0	0	0	0	0	0	0	0	0	0	0	0	0	0	0	0	0.06	0	0	0	0	0	0.12	0.06	0	0	0	0	0	0.06	0	0	0	0	0	0	0	0	0	0	0	0	0	0
1567	Bacteria;CG03; CG03; CG03	0	0	0	0	0	0	0	0	0	0	0	0	0	0	0	0	0	0	0	0	0	0	0	0	0	0	0.11	0	0	0	0	0	0	0	0	0	0	0	0	0	0	0	0	0	0	0	0	0
1568	Bacteria;CG03; SLGR01; SLGR01	0.23	0	0	0	0	0	0	0	0	0	0	0	0	0	0	0	0	0	0	0	0	0	0	0	0	0	0	0	0	0	0	0	0	0.34	0	0	0	0	0	0	0	0	0	0	0	0	0	0
1569	Bacteria;CG03	0.14	0	0	0	0	0	0	0	0	0	0	0	0	0	0	0	0	0	0	0	0	0	0	0	0	0	0.18	0	0	0	0	0	0	0.09	0	0	0	0	0	0	0	0	0	0	0	0	0	0
1570	Bacteria;Chlamydiota; Chlamydiia; Chlamydiales; Criblamydiaceae	0	0	0	0	0	0	0	0	0	0	0	0	0	0	0	0	0	0	0	0	0	0	0	0	0	0	0.4	0	0	0	0	0	0	0	0	0	0	0	0	0	0	0	0	0	0	0	0	0
1571	Bacteria;Chlamydiota; Chlamydiia; Chlamydiales; FEN-1388	0	0	0	0	0	0	0	0	0	0	0	0	0	0	0	0	0	0	0	0	0	0	0	0	0	0	0.28	0.32	0	0	0	0	0	0	0	0	0	0	0	0	0	0	0	0	0	0	0	0
1572	Bacteria;Chlamydiota; Chlamydiia; Chlamydiales; JAAKFR01; JAAKFT01	0	0	0	0	0	0	0	0	0	0	0	0	0	0	0	0	0	0	0	0	0	0	0	0	0.1	0	0	0	0	0	0	0	0	0.54	0	0	0	0	0	0	0	0	0	0	0	0	0	0
1573	Bacteria;Chlamydiota; Chlamydiia; Chlamydiales; JAAKFR01; JAAKFT01; JAAKFT01 sp011064935	0	0	0	0	0	0	0	0	0	0	0	0	0	0	0	0	0	0	0	0	0	0	0	0	0.65	0	0	0	0	0	0	0	0	0	0	0	0	0	0	0	0	0	0	0	0	0	0	0
1574	Bacteria;Chlamydiota; Chlamydiia; Chlamydiales; JAAKFR01; JAJACP01	0	0	0	0	0	0	0	0	0	0	0	0	0	0	0	0	0	0	0	0	0	0	0	0	0	0	0	0	0	0	0	0	0	1.6	0	0	0	0	0	0	0	0	0	0	0	0	0	0
1575	Bacteria;Chlamydiota; Chlamydiia; Chlamydiales; JAAKFR01	0	0	0	0	0	0	0	0	0	0	0	0	0	0	0	0	0	0	0	0	0	0	0	0	0.51	0	0.53	0.53	0	0	0	0	0	1.45	0	0	0	0	0	0	0	0	0	0	0	0	0	0
1576	Bacteria;Chlamydiota; Chlamydiia; Chlamydiales; JAFEGQ01; JAFEGQ01	0	0	0	0	0	0	0	0	0	0	0	0	0	0	0	0	0	0	0	0	0	0	0	0	0	0	0	0	0	0	0	0	0	0.68	0	0	0	0	0	0	0	0	0	0	0	0	0	0
1577	Bacteria;Chlamydiota; Chlamydiia; Chlamydiales; JAFEGQ01	0	0	0	0	0	0	0	0	0	0	0	0	0	0	0	0	0	0	0	0	0	0	0	0	0	0	0	0	0	0	0	0	0	0.06	0	0	0	0	0	0	0	0	0	0	0	0	0	0
1578	Bacteria;Chlamydiota; Chlamydiia; Chlamydiales; Parachlamydiaceae	0	0	0	0	0	0	0	0	0	0	0	0	1.13	0	0	0	0	0	0	0	0.55	0	0	0.8	0.74	0	1.5	1.56	0	0	0	0	0	2.41	0	0	0	0	0	0	0	0	0	0	0	0	0	0
1579	Bacteria;Chlamydiota; Chlamydiia; Chlamydiales; Rhabdochlamydiaceae; JAAKFS01	0	0	0	0	0	0	0	0	0	0	0	0	0	0	0	0	0	0	0	0	0	0	0	0	0	0	0	0	0	0	0	0	0	0.76	0	0	0	0	0	0	0	0	0	0	0	0	0	0
1580	Bacteria;Chlamydiota; Chlamydiia; Chlamydiales; Rhabdochlamydiaceae; SZAS-16	0	0	0	0	0	0	0	0	0	0	0	0	0	0	0	0	0	0	0	0	0	0	0	0	0	0	0	0	0	0	0	0	0	0.71	0	0	0	0	0	0	0	0	0	0	0	0	0	0
1581	Bacteria;Chlamydiota; Chlamydiia; Chlamydiales; Rhabdochlamydiaceae; SZUA-160	0	0	0	0	0	0	0	0	0	0	0	0	0.4	0	0	0	0	0	0	0	0	0	0	0	0.51	0	0	0	0	0	0	0	0	3.3	0	0	0	0	0	0	0	0	0	0	0	0	0	0
1582	Bacteria;Chlamydiota; Chlamydiia; Chlamydiales; Rhabdochlamydiaceae	0	0	0	0	0	0	0	0	0	0	0	0	0.67	0	0	0	0	0	0	0	0.45	0	0	0.46	0.97	0	0.97	1.14	0	0	0	0	0	2.97	0	0	0	0	0	0	0	0	0	0	0	0	0	0
1583	Bacteria;Chlamydiota; Chlamydiia; Chlamydiales; Simkaniaceae; Neptunochlamydia	0	0	0	0	0	0	0	0	0	0	0	0	0	0	0	0	0	0	0	0	0	0	0	0	0	0	0	0	0	0	0	0	0	0.7	0	0	0	0	0	0	0	0	0	0	0	0	0	0
1584	Bacteria;Chlamydiota; Chlamydiia; Chlamydiales; Simkaniaceae	0	0	0	0	0	0	0	0	0	0	0	0	0	0	0	0	0	0	0	0	0	0	0	0.28	0.12	0	0	0	0	0	0	0	0	0.33	0	0	0	0	0	0	0	0	0	0	0	0	0	0
1585	Bacteria;Chlamydiota; Chlamydiia; Chlamydiales; SLFE01; SLFE01	0	0	0	0	0	0	0	0	0	0	0	0	0	0	0	0	0	0	0	0	0	0	0	0	0	0	0	0	0	0	0	0	0	0.62	0	0	0	0	0	0	0	0	0	0	0	0	0	0
1586	Bacteria;Chlamydiota; Chlamydiia; Chlamydiales; SM23-39; JAAKFX01	0	0	0	0	0	0	0	0	0	0	0	0	0.43	0	0	0	0	0	0	0	0	0	0	0	0	0	0	0	0	0	0	0	0	1.14	0	0	0	0	0	0	0	0	0	0	0	0	0	0
1587	Bacteria;Chlamydiota; Chlamydiia; Chlamydiales; SM23-39	0	0	0	0	0	0	0	0	0	0	0	0	0.82	0	0	0	0	0	0	0	0	0	0	0.4	0	0	0.61	0.5	0	0	0	0	0	1.69	0	0	0	0	0	0	0	0	0	0	0	0	0	0.9
1588	Bacteria;Chlamydiota; Chlamydiia; Chlamydiales; Waddliaceae; JAAKFP01	0	0	0	0	0	0	0	0	0	0	0	0	0.43	0	0	0	0	0	0	0	0	0	0	0	0	0	0	0	0	0	0	0	0	1.46	0	0	0	0	0	0	0	0	0	0	0	0	0	0
1589	Bacteria;Chlamydiota; Chlamydiia; Chlamydiales; Waddliaceae; Waddlia	0	0	0	0	0	0	0	0	0	0	0	0	0	0	0	0	0	0	0	0	0	0	0	0	0	0	0	0	0	0	0	0	0	0.37	0	0	0	0	0	0	0	0	0	0	0	0	0	0
1590	Bacteria;Chlamydiota; Chlamydiia; Chlamydiales; Waddliaceae	0	0	0	0	0	0	0	0	0	0	0	0	0.25	0	0	0	0	0	0	0	0	0	0	0	0	0	0	0	0	0	0	0	0	0.37	0	0	0	0	0	0	0	0	0	0	0	0	0	0
1591	Bacteria;Chlamydiota; Chlamydiia; Chlamydiales	0.68	0	0	0	0	0	0	0	0	0	0	0	2.32	0	0	0	0	0	0	0	1.04	0.44	0.32	2.44	2.1	1.18	3.42	2.41	0.82	0	0	0	0	5.19	0	0	0.55	0.5	0.4	0.46	0	0	0	0.4	0.4	0.45	0	0.85
1592	Bacteria;Chlamydiota; Chlamydiia	0.09	0	0	0	0	0	0	0	0	0	0	0	0.14	0	0	0	0	0	0	0	0.12	0.06	0	0.19	0.04	0	0.22	0.06	0.03	0	0	0	0	0.25	0	0	0	0	0.06	0	0	0	0	0.06	0	0	0	0
1593	Bacteria;Chloroflexota; Anaerolineae; 4572-78; J111; DSQQ01	0	0	0	0	0	0	0	0	0	0	0	0	0	0	0	0	0	0	0	0	0	0	0	0	0	0	0	0	0	0	0	0	0	0	0	0.81	0.49	0.53	0	0	0	0	0	0.58	0.47	1.21	1.67	4.83
1594	Bacteria;Chloroflexota; Anaerolineae; 4572-78; J111; J095	0	0	0	0	0	0	0	0	0	0	0	0	0	0	0	0	0	0	0	0	0	0	0	0	0	0	0	0	0	0	0	0	0	0	0	0.5	0	0	0.54	0	0	0	0.84	1.36	1.31	1.44	0.51	0.41
1595	Bacteria;Chloroflexota; Anaerolineae; 4572-78; J111; J111	0	0	0	0	0	0	0	0	0	0	0	0	0	0	0	0	0	0	0	0	0	0	0	0	0	0	0	0	0	0	0	0	0	0	0	0	0	0	0	0	0	0	0	0.57	0	0.54	0	2.19
1596	Bacteria;Chloroflexota; Anaerolineae; 4572-78; J111; JAFGNV01	0	0	0	0	0	0	0	0	0	0	0	0	0	0	0	0	0	0	0	0	0	0	0	0	0	0	0	0	0	0	0	0	0	0	0	0	0.38	0	0.37	0	0	0	0	1.61	0.77	2.22	3.95	1.91
1597	Bacteria;Chloroflexota; Anaerolineae; 4572-78; J111; JAGRBY01	0	0	0	0	0	0	0	0	0	0	0	0	0	0	0	0	0	0	0	0	0	0	0	0	0	0	0	0	0	0	0	0	0	0	0	0.45	0.37	0	0	0	0	0	0.68	0.4	0	0.4	0	0.54
1598	Bacteria;Chloroflexota; Anaerolineae; 4572-78; J111; JAJRVO01	0	0	0	0	0	0	0	0	0	0	0	0	0	0	0	0	0	0	0	0	0	0	0	0	0	0	0	0	0	0	0	0	0	0	0	0	0	0	0	0	0	0	0	0	0.43	0	0	0.98
1599	Bacteria;Chloroflexota; Anaerolineae; 4572-78; J111	0	0	0	0	0	0	0	0	0	0	0	0	0	0	0	0	0	0	0	0	0	0	0	0	0	0	0	0	0	0	0	0	0	0	0	0.78	1.42	0.79	0.98	1.12	0	0	1.22	1.57	1.06	1.37	2.05	3.78
1600	Bacteria;Chloroflexota; Anaerolineae; 4572-78; NAK82; G020343875	0	0	0	0	0	0	0	0	0	0	0	0	0	0	0	0	0	0	0	0	0	0	0	0	0	0	0	0	0	0	0	0	0	0	0	0	0	0	0.61	0.6	0	0.36	0	0	0	0	2.78	6.65
1601	Bacteria;Chloroflexota; Anaerolineae; 4572-78; NAK82; JAHELX01	0	0	0	0	0	0	0	0	0	0	0	0	0	0	0	0	0	0	0	0	0	0	0	0	0	0	0	0	0	0	0	0	0	0	0	0	0	0	0	0	0	0.46	0	0	0	0	5.03	10.82
1602	Bacteria;Chloroflexota; Anaerolineae; 4572-78; NAK82; JAHELX01; JAHELX01 sp024643945	0	0	0	0	0	0	0	0	0	0	0	0	0	0	0	0	0	0	0	0	0	0	0	0	0	0	0	0	0	0	0	0	0	0	0	0	0	0	0	0	0	0	0	0	0	0	30.13	14.73
1603	Bacteria;Chloroflexota; Anaerolineae; 4572-78; NAK82; JAJRXB01	0	0	0	0	0	0	0	0	0	0	0	0	0	0	0	0	0	0	0	0	0	0	0	0	0	0	0	0.36	0	0	0	0	0	0	0	0	0	0	0.36	0.85	0	0.52	0	0	0	0.5	1.9	9.76
1604	Bacteria;Chloroflexota; Anaerolineae; 4572-78; NAK82; NAK82	0	0	0	0	0	0	0	0	0	0	0	0	0	0	0	0	0	0	0	0	0	0	0	0	0	0	0	0	0	0	0	0	0	0	0	0	0	0	0	0	0	0	0	0	0	0	3.1	0
1605	Bacteria;Chloroflexota; Anaerolineae; 4572-78; NAK82	0	0	0	0	0	0	0	0	0	0	0	0	0.23	0	0	0	0	0	0	0	0	0.22	0.24	0.32	0	0	0.46	0.61	0	0	0	0	0	0.42	0	0	0	0.24	0.43	0.67	0	0.99	0	0	0	0.46	2.33	4.52
1606	Bacteria;Chloroflexota; Anaerolineae; 4572-78	0	0	0	0	0	0	0	0	0	0	0	0	0.23	0	0	0	0	0	0	0	0.16	0.35	0.23	0.14	0	0	0.18	0.28	0	0	0	0	0	0.4	0	0.21	0.12	0.06	0.31	0.39	0	0.16	0.23	0.43	0.32	0.36	0.92	0.63
1607	Bacteria;Chloroflexota; Anaerolineae; Aggregatilineales; Aggregatilineaceae; JAFGJA01	0	0	0	0	0	0	0	0	0	0	0	0	0	0	0	0	0	0	0	0	0	0	0	0	0	0	0	0	0	0	0	0	0	0	0	0	0	0	0	0	0	0	0	0.41	0	0.86	0	0.99
1608	Bacteria;Chloroflexota; Anaerolineae; Aggregatilineales; Aggregatilineaceae; LM3-B42	0	0	0	0	0	0	0	0	0	0	0	0	0	0	0	0	0	0	0	0	0	0	0	0	0	0	0	0	0	0	0	0	0	0	0	0	0	0	0	0	0	0	0	0.44	0	0.55	0	0
1609	Bacteria;Chloroflexota; Anaerolineae; Aggregatilineales; Aggregatilineaceae; UBA2029	0	0	0	0	0	0	0	0	0	0	0	0	0	0	0	0	0	0	0	0	0	0	0	0	0	0	0	0	0	0	0	0	0	0	0	0	0	0	0	0	0	0	0	0.49	0	0.92	0	0.38
1610	Bacteria;Chloroflexota; Anaerolineae; Aggregatilineales; Aggregatilineaceae	0	0	0	0	0	0	0	0	0	0	0	0	0	0	0	0	0	0	0	0	0	0	0	0	0	0	0	0	0	0	0	0	0	0	0	0.43	0.65	0.46	0.4	0.58	0	0	0.52	1.76	1.08	2.04	0	1.08
1611	Bacteria;Chloroflexota; Anaerolineae; Aggregatilineales; Ch27; Ch27	0	0	0	0	0	0	0	0	0	0	0	0	0	0	0	0	0	0	0	0	0	0	0	0	0	0	0	0	0	0	0	0	0	0	0	0	0	0	0	0	0	0	0	0.46	0	0	0	0
1612	Bacteria;Chloroflexota; Anaerolineae; Aggregatilineales; JAFGMM01; JAFGMM01	0	0	0	0	0	0	0	0	0	0	0	0	0	0	0	0	0	0	0	0	0	0	0	0	0	0	0	0	0	0	0	0	0	0	0	0	0	0	0	0	0	0	0	0	0	0	0	0
1613	Bacteria;Chloroflexota; Anaerolineae; Aggregatilineales; Phototrophicaceae; CFX2	0	0	0	0	0	0	0	0	0	0	0	0	0	0	0	0	0	0	0	0	0	0	0	0	0	0	0	0	0	0	0	0	0	0	0	0.41	0	0	0	0	0	0	0	0	0	0	0	0
1614	Bacteria;Chloroflexota; Anaerolineae; Aggregatilineales; Phototrophicaceae; GCA-2702065	0	0	0	0	0	0	0	0	0	0	0	0	0	0	0	0	0	0	0	0	0	0	0	0	0	0	0	0	0	0	0	0	0	0	0	0	0	0	0	0	0	0	0	0	0.47	0.38	0	0
1615	Bacteria;Chloroflexota; Anaerolineae; Aggregatilineales; Phototrophicaceae; J038	0	0	0	0	0	0	0	0	0	0	0	0	0	0	0	0	0	0	0	0	0	0	0	0	0	0	0	0	0	0	0	0	0	0	0	0	0	0	0	0	0	0	0	0	0	0	0	0
1616	Bacteria;Chloroflexota; Anaerolineae; Aggregatilineales; Phototrophicaceae; OLB15	0	0	0	0	0	0	0	0	0	0	0	0	0	0	0	0	0	0	0	0	0	0	0	0	0	0	0	0	0	0	0	0	0	0	0	0.3	0	0	0	0	0	0	0	0	0	0	0	0
1617	Bacteria;Chloroflexota; Anaerolineae; Aggregatilineales; Phototrophicaceae	0	0	0	0	0	0	0	0	0	0	0	0	0	0	0	0	0	0	0	0	0	0	0	0	0	0	0.36	0	0	0	0	0	0	0.39	0	0.77	0.41	0.39	0	0.57	0	0	1	1.24	1.45	1.13	0	0.32
1618	Bacteria;Chloroflexota; Anaerolineae; Aggregatilineales; UBA3940; DRKO01	0	0	0	0	0	0	0	0	0	0	0	0	0	0	0	0	0	0	0	0	0	0	0	0	0	0	0	0	0	0	0	0	0	0	0	0	0	0	0	0	0	0	0	0.46	0	0.77	0	0.91
1619	Bacteria;Chloroflexota; Anaerolineae; Aggregatilineales; UBA3940; JAFGMS01	0	0	0	0	0	0	0	0	0	0	0	0	0	0	0	0	0	0	0	0	0	0	0	0	0	0	0	0	0	0	0	0	0	0	0	0	0	0	0	0	0	0	0	0.59	0	0.79	0	0
1620	Bacteria;Chloroflexota; Anaerolineae; Aggregatilineales; UBA3940; JAFGOY01	0	0	0	0	0	0	0	0	0	0	0	0	0	0	0	0	0	0	0	0	0	0	0	0	0	0	0	0	0	0	0	0	0	0	0	0	0	0	0	0	0	0	0	0	0	0.45	0	0.83
1621	Bacteria;Chloroflexota; Anaerolineae; Aggregatilineales; UBA3940; UBA3940	0	0	0	0	0	0	0	0	0	0	0	0	0	0	0	0	0	0	0	0	0	0	0	0	0	0	0	0	0	0	0	0	0	0	0	0	0	0	0	0	0	0	0	0	0	0	0	0
1622	Bacteria;Chloroflexota; Anaerolineae; Aggregatilineales; UBA3940	0	0	0	0	0	0	0	0	0	0	0	0	0	0	0	0	0	0	0	0	0	0	0	0	0	0	0	0	0	0	0	0	0	0	0	0.23	0.29	0	0	0	0	0	0	1.16	0.51	1.13	0.35	2.06
1623	Bacteria;Chloroflexota; Anaerolineae; Aggregatilineales	0	0	0	0	0	0	0	0	0	0	0	0	0	0	0	0	0	0	0	0	0	0	0.95	0.17	0	0	0.34	0.4	0	0	0	0	0	0.51	0	1.18	0.47	1.37	0.79	0.82	0	0	0.83	0.83	0.7	1.15	0.7	1.13
1624	Bacteria;Chloroflexota; Anaerolineae; Anaerolineales; Anaerolineaceae; Anaerolinea	0	0	0	0	0	0	0	0	0	0	0	0	0	0	0	0	0	0	0	0	0	0	0	0	0	0	0	0	0	0	0	0	0	0	0	0.46	0.4	0	0	0	0	0	0	0	0	0	0	0
1625	Bacteria;Chloroflexota; Anaerolineae; Anaerolineales; Anaerolineaceae; Brevefilum	0	0	0	0	0	0	0	0	0	0	0	0	0	0	0	0	0	0	0	0	0	0	0	0	0	0	0	0	0	0	0	0	0	0	0	0	0	0	0	0	0	0	0	0.38	0	0	0	0
1626	Bacteria;Chloroflexota; Anaerolineae; Anaerolineales; Anaerolineaceae; Pelolinea	0	0	0	0	0	0	0	0	0	0	0	0	0	0	0	0	0	0	0	0	0.88	0	0	0	0	0	0	0	0	0	0	0	0	0	0	0	0	0	0	0	0	0	0	0	0	0	0	0
1627	Bacteria;Chloroflexota; Anaerolineae; Anaerolineales; Anaerolineaceae; UBA6107	0	0	0	0	0	0	0	0	0	0	0	0	0	0	0	0	0	0	0	0	0	0	0	0	0	0	0	0	0	0	0	0	0	0	0	1.8	0.65	0	0	0	0	0	0	0	0	0	0	0
1628	Bacteria;Chloroflexota; Anaerolineae; Anaerolineales; Anaerolineaceae	0	0	0	0	0	0	0	0	0	0	0	0	0	0	0	0	0	0	0	0	1.54	0	0	0.76	0	0	0.97	1.47	0	0	0	0	0	0.91	0	2.98	2.43	2.66	1.41	2.19	0	0	0.38	1.84	0.37	1.95	1.42	1.33
1629	Bacteria;Chloroflexota; Anaerolineae; Anaerolineales; DRKV01; JAGUYX01	0	0	0	0	0	0	0	0	0	0	0	0	0	0	0	0	0	0	0	0	0	0	0	0	0	0	0	0	0	0	0	0	0	0	0	0	0.67	0	0	0.55	0	0	0	0	0	0	0	0
1630	Bacteria;Chloroflexota; Anaerolineae; Anaerolineales; DRKV01	0	0	0	0	0	0	0	0	0	0	0	0	0	0	0	0	0	0	0	0	0	0	0	0	0	0	0	0	0	0	0	0	0	0	0	0	0.27	0	0.17	0.14	0	0	0	0	0	0.04	0	0
1631	Bacteria;Chloroflexota; Anaerolineae; Anaerolineales; E44-bin32; DUEZ01	1.5	0	0	0	0	0	0	0	0	0	0	0	4.97	0	0	0	0	0	0	0	0	0	0	0.75	0	0	0	0	0	0	0	0	0	3.47	0	0	0	0	0.41	1.49	0	0	0	0.52	0	0.52	20.07	5.78
1632	Bacteria;Chloroflexota; Anaerolineae; Anaerolineales; E44-bin32; E44-bin32	0.75	0	0	0	0	0	0	0	0	0	0	0	0.85	0	0	0	0	0	0	0	1.04	0	0	1.33	1.44	0.47	2.02	2.25	0	0	0	0	0	2.87	0	0	0	0	0	0	0	0	0	0	0	0	0	0
1633	Bacteria;Chloroflexota; Anaerolineae; Anaerolineales; E44-bin32; E44-bin32; E44-bin32 sp004376465	0	0	0	0	0	0	0	0	0	0	0	0	0	0	0	0	0	0	0	0	0	0	0	1.02	1.32	0.87	11.39	4.15	0	0	0	0	0	0	0	0	0	0	0	0	0	0	0	0	0	0	0	0
1634	Bacteria;Chloroflexota; Anaerolineae; Anaerolineales; E44-bin32; E44-bin32; E44-bin32 sp004376895	0.78	0	0	0	0	0	0	0	0	0	0	0	0	0	0	0	0	0	0	0	0	0	0	0	0	0	0	0	0	0	0	0	0	0	0	0	0	0	0	0	0	0	0	0	0	0	0	0
1635	Bacteria;Chloroflexota; Anaerolineae; Anaerolineales; E44-bin32; JADFRG01	0	0	0	0	0	0	0	0	0	0	0	0	0.41	0	0	0	0	0	0	0	0	0	0	0	0	0	0	0	0	0	0	0	0	9.07	0	0	0	0	0	0	0	0	0	0	0	0	0.76	0
1636	Bacteria;Chloroflexota; Anaerolineae; Anaerolineales; E44-bin32; JADFRQ01	0	0	0	0	0	0	0	0	0	0	0	0	0	0	0	0	0	0	0	0	0	0	0	0	0	0	0	0	0	0	0	0	0	0.89	0	0	0	0	0	0	0	0	0	0	0	0	0	0
1637	Bacteria;Chloroflexota; Anaerolineae; Anaerolineales; E44-bin32; JAFGNH01	0	0	0	0	0	0	0	0	0	0	0	0	0	0	0	0	0	0	0	0	0	0	0	0	0	0	0	0	0	0	0	0	0	0	0	0	0	0	0	0	0	0	0	0	0	0	0.94	0
1638	Bacteria;Chloroflexota; Anaerolineae; Anaerolineales; E44-bin32; JAGLGG01	0	0	0	0	0	0	0	0	0	0	0	0	0	0	0	0	0	0	0	0	0	0	0	0	0	0	0	0	0	0	0	0	0	1.03	0	0	0	0	0	0	0	0	0	0	0	0	0	0
1639	Bacteria;Chloroflexota; Anaerolineae; Anaerolineales; E44-bin32; JAJRUD01	0	0	0	0	0	0	0	0	0	0	0	0	0	0	0	0	0	0	0	0	0	0	0	0	0	0	0	0	0	0	0	0	0	0	0	0	0	0	0	0	0	0	0	0	0	0	2.82	0
1640	Bacteria;Chloroflexota; Anaerolineae; Anaerolineales; E44-bin32; MGOM01	0	0	0	0	0	0	0	0	0	0	0	0	0	0	0	0	0	0	0	0	0	0	0	0	0	0	0	0	0	0	0	0	0	0	0	0	0	0	0	0	0	0	0	0	0	0	0	1.98
1641	Bacteria;Chloroflexota; Anaerolineae; Anaerolineales; E44-bin32; W1033	0	0	0	0	0	0	0	0	0	0	0	0	0	0	0	0	0	0	0	0	0	0	0	0.61	0.39	0	0	0	0	0	0	0	0	0	0	0	0	0	0	0.45	0	0	0	0	0	0	1.75	0
1642	Bacteria;Chloroflexota; Anaerolineae; Anaerolineales; E44-bin32; WVZH01	0	0	0	0	0	0	0	0	0	0	0	0	0	0	0	0	0	0	0	0	0	0	0	0	0	0	0	0	0	0	0	0	0	0.78	0	0	0	0	0	0.49	0	0	0	0.42	0	1.11	0.9	18.48
1643	Bacteria;Chloroflexota; Anaerolineae; Anaerolineales; E44-bin32	1.26	0.46	0.36	0	0	0	0	0	0	0	0	0	2.08	0	0	0	0	0	0	0	0.13	0.11	0	1.29	0.76	0.2	1.09	0.41	0	0	0	0	0	3.21	0	0	1.45	1.51	1.68	2.63	0	0	0.65	1.28	0	1.57	11.92	5.62
1644	Bacteria;Chloroflexota; Anaerolineae; Anaerolineales; EnvOPS12; CG2-30-58-95	0	0	0	0	0	0	0	0	0	0	0	0	0	0	0	0	0	0	0	0	0	0	0	0	0	0	0	0	0	0	0	0	0	0	0	0	0.38	0	0	0	0	0	0	0	0	0	0	0
1645	Bacteria;Chloroflexota; Anaerolineae; Anaerolineales; EnvOPS12; Desulfolinea	0	0	0	0	0	0	0	0	0	0	0	0	0	0	0	0	0	0	0	0	0	0	0	0	0	0	0	0	0	0	0	0	0	0	0	0	0.47	0	0	0	0	0	0	0	0	0	0	0
1646	Bacteria;Chloroflexota; Anaerolineae; Anaerolineales; EnvOPS12; JAABUE01	0	0	0	0	0	0	0	0	0	0	0	0	0	0	0	0	0	0	0	0	0	0	0	0	0	0	0	0	0	0	0	0	0	0	0	1.39	1.51	1.19	1.14	1.52	0	0	0	0.69	0	0.86	0	0
1647	Bacteria;Chloroflexota; Anaerolineae; Anaerolineales; EnvOPS12; OLB14	0	0	0	0	0	0	0	0	0	0	0	0	0	0	0	0	0	0	0	0	0	0	0	0	0	0	0	0	0	0	0	0	0	0	0	1.1	1.43	0.79	0.4	0.44	0	0	0	0	0	0	0	0
1648	Bacteria;Chloroflexota; Anaerolineae; Anaerolineales; EnvOPS12; UBA12294	0	0	0	0	0	0	0	0	0	0	0	0	0	0	0	0	0	0	0	0	0	0	0	0	0	0	0	0	0	0	0	0	0	0	0	2.65	1.21	2.45	0.48	0	0	0	0	0	0	0	0	0
1649	Bacteria;Chloroflexota; Anaerolineae; Anaerolineales; EnvOPS12; UBA5195	0	0	0	0	0	0	0	0	0	0	0	0	0	0	0	0	0	0	0	0	0	0	0	0	0	0	0	0	0	0	0	0	0	0	0	0.89	0	0	0	0	0	0	0	0	0	0	0	0
1650	Bacteria;Chloroflexota; Anaerolineae; Anaerolineales; EnvOPS12; UBA7227	0	0	0	0	0	0	0	0	0	0	0	0	0	0	0	0	0	0	0	0	0	0	0	0	0	0	0	0	0	0	0	0	0	0	0	0.69	0.88	1.08	0.46	0	0	0	0	0	0	0	0	0
1651	Bacteria;Chloroflexota; Anaerolineae; Anaerolineales; EnvOPS12; UBA877	0	0	0	0	0	0	0	0	0	0	0	0	0	0	0	0	0	0	0	0	0	0	0	0	0	0	0	0	0	0	0	0	0	0	0	1.23	3.01	3.54	0.57	0	0	0.52	0	0	0	0	0	0
1652	Bacteria;Chloroflexota; Anaerolineae; Anaerolineales; EnvOPS12	0	0	0	0	0	0	0	0	0	0	0	0	0	0	0	0	0	0	0	0	0	0	0	0.49	0	0	0.77	0.7	0	0	0	0	0	0.55	0	2.7	3.76	3.02	2.44	2.12	0	0.54	0.78	1.69	0.8	1.89	2.54	1.55
1653	Bacteria;Chloroflexota; Anaerolineae; Anaerolineales; RBG-16-64-43; JAFGKK01	0	0	0	0	0	0	0	0	0	0	0	0	0	0	0	0	0	0	0	0	0	0	0	0	0	0	0	0	0	0	0	0	0	0	0	0	0.74	0	0	0	0	0	0	0	0	0	0	0
1654	Bacteria;Chloroflexota; Anaerolineae; Anaerolineales; UBA11579; JAFGRA01	0	0	0	0	0	0	0	0	0	0	0	0	0	0	0	0	0	0	0	0	0	0	0	0	0	0	0	0	0	0	0	0	0	0	0	0	0	0	0	0	0	0	0	0	0	0.5	0	0
1655	Bacteria;Chloroflexota; Anaerolineae; Anaerolineales; UBA11579; UBA11579	0	0	0	0	0	0	0	0	0	0	0	0	0	0	0	0	0	0	0	0	0	0	0	0	0	0	0	0	0	0	0	0	0	1.1	0	0	0	0	0	0	0	0	0	0	0.37	0	0	0
1656	Bacteria;Chloroflexota; Anaerolineae; Anaerolineales; UBA11579; VRUJ01	0	0	0	0	0	0	0	0	0	0	0	0	0	0	0	0	0	0	0	0	0	0	0	0	0	0	0	0	0	0	0	0	0	0.39	0	0	0	0	0	0	0	0	0	0	0	0	0	0
1657	Bacteria;Chloroflexota; Anaerolineae; Anaerolineales; UBA11579	0	0.45	0	0	0	0	0	0	0	0	0	0	0	0.57	0	0	0	0	0	0	0.35	0	0	0.53	0	0	0.59	0.53	0	0	0	0	0	1.76	0	0	0	0	0.36	0	0	0	0.23	0.54	0.12	0.61	0	0
1658	Bacteria;Chloroflexota; Anaerolineae; Anaerolineales; UBA11858; B10-G9	0	0	0	0	0	0	0	0	0	0	0	0	1.31	0	0	0	0	0	0	0	0.46	0	0	1.76	0.91	0	1.02	1.11	0	0	0	0	0	1.44	0	0	1.54	0.93	1.56	1.16	0	0	1.2	4.19	2.07	3.59	0	0
1659	Bacteria;Chloroflexota; Anaerolineae; Anaerolineales; UBA11858; NIOZ-UU35	0	0	0	0	0	0	0	0	0	0	0	0	0	0	0	0	0	0	0	0	0	0	0	0	0	0	0	0	0	0	0	0	0	0	0	0	0	0	0	0	0	0	0	0.51	0	0.58	0	0
1660	Bacteria;Chloroflexota; Anaerolineae; Anaerolineales; UBA11858; UBA11858	0	0	0	0	0	0	0	0	0	0	0	0	0	0	0	0	0	0	0	0	0	0	0	0	0	0	0	0	0	0	0	0	0	0	0	0	0	0	0	0	0	0	0	1.56	1.12	1.65	0	0
1661	Bacteria;Chloroflexota; Anaerolineae; Anaerolineales; UBA11858	0	0.49	0.23	0	0	0	0	0	0	0	0	0	0.07	0	0	0	0	0	0	0	0.34	0	0	0.55	0.33	0	0.32	0.32	0	0	0	0	0	0.64	0	0	0.41	0.45	0.51	0.58	0	0	0.95	1.24	1.03	1.55	0.38	0
1662	Bacteria;Chloroflexota; Anaerolineae; Anaerolineales; UBA4823; CTSoil-045	0	0	0	0	0	0	0	0	0	0	0	0	0	0	0	0	0	0	0	0	0	0	0	0	0	0	0	0	0	0	0	0	0	0	0	0	0	0	0	0.39	0	0	0	0	0	0	0	0
1663	Bacteria;Chloroflexota; Anaerolineae; Anaerolineales; UBA4823; FEB-25	0	0	0	0	0	0	0	0	0	0	0	0	0	0	0	0	0	0	0	0	0	0	0	0	0	0	0	0	0	0	0	0	0	0	0	0	0	0	0.41	1.4	0	0	0	0	0	0	0	0
1664	Bacteria;Chloroflexota; Anaerolineae; Anaerolineales; UBA4823; JAAYXE01	0	0	0	0	0	0	0	0	0	0	0	0	0	0	0	0	0	0	0	0	0	0	0	0	0	0	0	0	0	0	0	0	0	0	0	0	0	0	0	0	0	0	0	0	0	0	0.77	0.87
1665	Bacteria;Chloroflexota; Anaerolineae; Anaerolineales; UBA4823; JAFGQI01	0	0	0	0	0	0	0	0	0	0	0	0	0	0	0	0	0	0	0	0	0	0	0	0	0	0	0	0	0	0	0	0	0	0	0	0	0	0	0	0.38	0	0	0	0	0	0	0	0
1666	Bacteria;Chloroflexota; Anaerolineae; Anaerolineales; UBA4823; PFL25	2.75	10.69	12.33	3.56	0.9	0	0	0	0	0	0	0	2.78	0	0	0	0	0	0	0	1.12	0	0	6.09	5.11	0.67	6.72	4.04	0	0	0	0	0	8.35	0	0	0	0	0	0.57	0	0	0	0.6	0	0.43	0	0
1667	Bacteria;Chloroflexota; Anaerolineae; Anaerolineales; UBA4823; RBG-16-57-11	0.49	0.96	1.68	0	0	0	0	0	0	0	0	0	0	0	0	0	0	0	0	0	0	0	0	0	0	0	0	0	0	0	0	0	0	0	0	0.36	0.62	0	1.31	1.54	0	0	0	0	0	0.68	0.92	0.49
1668	Bacteria;Chloroflexota; Anaerolineae; Anaerolineales; UBA4823; UBA6092	0	0	0	0	0	0	0	0	0	0	0	0	0	0	0	0	0	0	0	0	0	0	0	0	0	0	0	0	0	0	0	0	0	0	0	0	0	0	0	0.61	0	0	0	0	0	0	0.36	0
1669	Bacteria;Chloroflexota; Anaerolineae; Anaerolineales; UBA4823; UTCFX2	0	0	0	0	0	0	0	0	0	0	0	0	0	0	0	0	0	0	0	0	0	0	0	0	0	0	0	0	0	0	0	0	0	0	0	0	0.35	0	0	0.79	0	0	0	0	0	0	0	0
1670	Bacteria;Chloroflexota; Anaerolineae; Anaerolineales; UBA4823	1.62	2.83	6.02	1.37	0.69	0	0	0	0	0	0	0	0.9	0	0	0	0	0	0	0	0.46	0.64	0.36	1.03	0.89	0.2	1.24	1.19	0	0	0	0	0	1.6	0	1.71	2.42	1.8	3.18	4.41	0	0	0.56	1.72	1.07	1.85	4.56	3.09
1671	Bacteria;Chloroflexota; Anaerolineae; Anaerolineales	0.9	1.35	2.1	0.91	0.5	0	0	0	0	0	0	0	1.31	0.2	0	0	0	0	0.29	0	1.68	1.07	2.05	1.34	1.17	0.92	2.09	1.74	0.83	0	0	0	0	2.72	0.11	1.53	1.54	1.74	1.69	2.79	0.71	0.76	1.59	2.01	1.52	2.15	6.83	2.44
1672	Bacteria;Chloroflexota; Anaerolineae; B4-G1; B4-G1; B30-G15	0	0	0	0	0	0	0	0	0	0	0	0	0.37	0	3.21	0	0	0	0	0	0.39	0	0	0	0	0	0	0	0	0	0	0	0	0.57	0	0	0	0	0	0	0	0	0	0	0	0.63	0.55	6.81
1673	Bacteria;Chloroflexota; Anaerolineae; B4-G1; B4-G1; B4-G1	0	0	0	0	0	0	0	0	0	0	0	0	0	0	0	0	0	0	0	0	0	0	0	0	0	0	0	0	0	0	0	0	0	0	0	0	0	0	0	0	0	0	0	0	0	0.43	0	10.74
1674	Bacteria;Chloroflexota; Anaerolineae; B4-G1; B4-G1; BS750m-G37	0	0	0	0	0	0	0	0	0	0	0	0	0	0	1.04	0	0	0	0	0	0	0	0	0	0	0	0	0	0	0	0	0	0	0	0	0	0	0	0	0	0	0	0	0	0	0.56	0	6.06
1675	Bacteria;Chloroflexota; Anaerolineae; B4-G1; B4-G1; DSDT01	0	0	0	0	0	0	0	0	0	0	0	0	0	0	0	0	0	0	0	0	0	0	0	0	0	0	0	0	0	0	0	0	0	0	0	0	0	0	0	0	0	0	0	0	0	0.71	0.45	22.37
1676	Bacteria;Chloroflexota; Anaerolineae; B4-G1; B4-G1; JAAEPW01	0	0	0	0	0	0	0	0	0	0	0	0	0	0	0	0	0	0	0	0	0	0	0	0	0	0	0	0	0	0	0	0	0	0	0	0	0	0	0	0	0	0	0	0	0	0	0	7.86
1677	Bacteria;Chloroflexota; Anaerolineae; B4-G1; B4-G1; JAAZAN01	0	0	0	0	0	0	0	0	0	0	0	0	0	0	0	0	0	0	0	0	0	0	0	0	0	0	0	0	0	0	0	0	0	0	0	0	0	0	0	0	0	0	0	0	0	0	0.49	0
1678	Bacteria;Chloroflexota; Anaerolineae; B4-G1; B4-G1; JAFGED01	0	0	0	0	0	0	0	0	0	0	0	0	0	0	0	0	0	0	0	0	0	0	0	0	0	0	0	0	0	0	0	0	0	0	0	0	0	0	0	0	0	0	0	0.66	0	0.48	0	2.82
1679	Bacteria;Chloroflexota; Anaerolineae; B4-G1; B4-G1	0.58	0	0	0	0	0	0	0	0	0	0	0	0.63	0	1.8	0	0	0	0	0	0.7	0	4.64	0.43	0	0	0	0	0	0	0	0.43	0	1.08	0	0	0	0	0.5	0.75	0	0	0	1.24	0	1.45	2.46	16.99
1680	Bacteria;Chloroflexota; Anaerolineae; B4-G1; DUEL01; DUEL01	0	0	0	0	0	0	0	0	0	0	0	0	0	0	0	0	0	0	0	0	0	0	0	0	0	0	0	0	0	0	0	0	0	0	0	0	0	0	0	0	0	0	0	0	0	0	0	0
1681	Bacteria;Chloroflexota; Anaerolineae; B4-G1; DUEL01; SpSt-77	0	0	0	0	0	0	0	0	0	0	0	0	0	0	0	0	0	0	0	0	0	0	0	0	0	0	0	0	0	0	0	0	0	0	0	0	0	0	0	0	0	0	0	0	0	0	0	0
1682	Bacteria;Chloroflexota; Anaerolineae; B4-G1; DUEL01; SZUA-1492	0	0	0	0	0	0	0	0	0	0	0	0	0	0	0	0	0	0	0	0	0	0	1.55	0	0	0	0	0	0	0	0	0	0	0	0	0	0	0	0	0	0	0	0	0	0	0	0	0
1683	Bacteria;Chloroflexota; Anaerolineae; B4-G1; DUEL01	0	0	0	0	0	0	0	0	0	0	0	0	0	0	0	0	0	0	0	0	0	0	2.31	0	0	0	0	0	0	0	0	0	0	0.34	0	0	0	0	0	0.22	0	0	0	0.41	0	0.48	0.49	0.27
1684	Bacteria;Chloroflexota; Anaerolineae; B4-G1; SLSP01; DSWT01	0	0	0	0	0	0	0	0	0	0	0	0	0	0	0	0	0	0	0	0	0	0	0	0	0	0	0	0	0	0	0	0	0	0	0	0.4	0	0	0	0	0	0	0	0	0	0	0	0
1685	Bacteria;Chloroflexota; Anaerolineae; B4-G1; SLSP01; PWVB01	0	0	0	0	0	0	0	0	0	0	0	0	0	0	0	0	0	0	0	0	0	0	0	0	0	0	0	0.51	0	0	0	0	0	0.49	0	0	0	0	0	0	0	0	0	0.56	0.46	0.66	0	0
1686	Bacteria;Chloroflexota; Anaerolineae; B4-G1; SLSP01	0	0	0	0	0	0	0	0	0	0	0	0	0	0	0	0	0	0	0	0	0	0	0.37	0	0	0	0	0.18	0	0	0	0	0	0.06	0	0.2	0.18	0.34	0.23	0.18	0	0	0.23	0.82	0.84	0.68	0	0.28
1687	Bacteria;Chloroflexota; Anaerolineae; B4-G1	0.21	0	0	0	0	0	0	0	0.18	0	0	0	0.11	0	0.17	0	0	0	0	0	0.6	0.15	2.84	0.34	0.29	0	0.32	0.18	0	0	0	0.32	0.34	0.34	0	0.22	0.23	0.39	0.39	0.67	0	0	0.18	0.45	0.36	0.81	0.44	1.55
1688	Bacteria;Chloroflexota; Anaerolineae; Caldilineales; Caldilineaceae; JAGRCP01	0	0	0	0	0	0	0	0	0	0	0	0	0	0	0	0	0	0	0	0	0	0	0	0	0	0	0	0	0	0	0	0	0	0	0	0	0	0	0	0	0	0	1	0	0.43	0	0	0
1689	Bacteria;Chloroflexota; Anaerolineae; Caldilineales; Caldilineaceae; Litorilinea	0	0	0	0	0	0	0	0	0	0	0	0	0	0	0	0	0	0	0	0	0	0	0	0	0	0	0	0	0	0	0	0	0	0	0	0	0	0	0	0	0	0	0.57	0	0.36	0	0	0
1690	Bacteria;Chloroflexota; Anaerolineae; Caldilineales; Caldilineaceae	0	0	0	0	0	0	0	0	0	0	0	0	0	0	0	0	0	0	0	0	0	0	0	0	0	0	0	0	0	0	0	0	0	0	0	0.98	0.85	0.45	0.79	0.63	0	0	2.26	1.51	2.04	1.57	0	0
1691	Bacteria;Chloroflexota; Anaerolineae; CG2-30-64-16; CG2-30-64-16; CG2-30-64-16	0	0	0	0	0	0	0	0	0	0	0	0	0	0	0	0	0	0	0	0	0	0	0	0	0	0	0	0	0	0	0	0	0	0	0	0.47	0	0.36	0	0	0	0	0	0	0	0	0	0.56
1692	Bacteria;Chloroflexota; Anaerolineae; CG2-30-64-16; CG2-30-64-16; JADGQF01	0	0	0	0	0	0	0	0	0	0	0	0	0	0	0	0	0	0	0	0	0	0	0	0	0	0	0	0	0	0	0	0	0	0	0	0	0	0.49	0	0	0	0	0	0	0	0	0	0
1693	Bacteria;Chloroflexota; Anaerolineae; CG2-30-64-16; CG2-30-64-16; VGOD01	0	0	0	0	0	0	0	0	0	0	0	0	0	0	0	0	0	0	0	0	0	0	0	0	0	0	0	0	0	0	0	0	0	0	0	0.52	0	0	0	0	0	0	0	0	0	0	0	0
1694	Bacteria;Chloroflexota; Anaerolineae; CG2-30-64-16; CG2-30-64-16	0	0	0	0	0	0	0	0	0	0	0	0	0	0	0	0	0	0	0	0	0	0	0	0	0	0	0	0	0	0	0	0	0	0	0	0.82	0.51	0.71	0	0.24	0.52	0	0	0	0	0	0.17	0.17
1695	Bacteria;Chloroflexota; Anaerolineae; DSLN01; DSLN01; DSLN01	0	0	0	0	0	0	0	0	0	0	0	0	0	0	0	0	0	0	0	0	0	0	0	0	0	0	0	0	0	0	0	0	0	0	0	0	0	0	0	0	0	0	0	0	0	0	0	0
1696	Bacteria;Chloroflexota; Anaerolineae; DUEN01; DUEN01; DUEN01	0	0	0	0	0	0	0	0	0	0	0	0	0	0	0	0	0	0	0	0	0	0	0	0	0	0	0	0	0	0	0	0	0	0	0	0	0	0	0	0	0	0	0	0	0	0	0	0
1697	Bacteria;Chloroflexota; Anaerolineae; DUEN01; DUEN01	0	0	0	0	0	0	0	0	0	0	0	0	0	0	0	0	0	0	0	0	0	0	0	0	0	0	0	0	0	0	0	0	0	0	0	0	0	0	0	0	0	0	0	0	0	0	0	0
1698	Bacteria;Chloroflexota; Anaerolineae; E26-bin7; E26-bin7; E26-bin7	0	0	0	0	0	0	0	0	0.87	0	0	0	0.38	0	0	0	0	0	0	0	0.49	1.18	0	0	0	0	0	0	0	0	0	0	0	0.46	0	0	0	0	0	0	0	0	0	0	0	0	2.53	3.78
1699	Bacteria;Chloroflexota; Anaerolineae; E26-bin7; E26-bin7; E26-bin7; E26-bin7 sp004377365	0	0	0	0	0	0	0	0	0	0	0	0	0	0	0	0	0	0	0	0	0	0	0	0	0	0	0	0	0	0	0	0	0	0	0	0	0	0	0	0	0	0	0	0	0	0	0.88	0
1700	Bacteria;Chloroflexota; Anaerolineae; Fen-1058; Fen-1058; JAFGFO01	0	0	0	0	0	0	0	0	0	0	0	0	0	0	0	0	0	0	0	0	0	0	0	0	0	0	0	0	0	0	0	0	0	0	0	0	0.4	1.42	0	0	0	0	0	0	0	0	0	0
1701	Bacteria;Chloroflexota; Anaerolineae; Fen-1058; Fen-1058	0	0	0	0	0	0	0	0	0	0	0	0	0	0	0	0	0	0	0	0	0	0	0	0	0	0	0	0	0	0	0	0	0	0	0	0.46	0.29	0.56	0	0	0	0.51	0	0	0	0	0	0
1702	Bacteria;Chloroflexota; Anaerolineae; J102; J102	0	0	0	0	0	0	0	0	0	0	0	0	0	0	0	0	0	0	0	0	0	0	0	0	0	0	0	0	0	0	0	0	0	0	0	0	0	0	0	0	0	0	0	0.43	0	0	0	0
1703	Bacteria;Chloroflexota; Anaerolineae; JAADDB01; JAADDB01; JAADDB01	0	0	0	0	0	0	0	0	0	0	0	0	0	0	0	0	0	0	0	0	0	0	0	0	0	0	0	0	0	0	0	0	0	0	0	0	0	0	0	0	0	0	0	0	0	0	0	0
1704	Bacteria;Chloroflexota; Anaerolineae; JAADDB01; JAADDB01	0	0	0	0	0	0	0	0	0	0	0	0	0	0	0	0	0	0	0	0	0	0	0	0	0	0	0	0	0	0	0	0	0	0	0	0	0	0	0	0	0	0	0	0	0	0	0	0.32
1705	Bacteria;Chloroflexota; Anaerolineae; JAAEKA01; JAAEKA01; JAAEKA01	0	0	0	0	0	0	0	0	0	0	0	0	0	0	0	0	0	0	0	0	0	0	0	0	0	0	0	0	0	0	0	0	0	0	0	0	0	0	0.42	0.69	0	0	0	0	0	0	0	0
1706	Bacteria;Chloroflexota; Anaerolineae; JAAEKA01; JAAEKA01; JACKBK01	0	0	0	0	0	0	0	0	0	0	0	0	0	0	0	0	0	0	0	0	0	0	0	0	0	0	0	0	0	0	0	0	0	0	0	0.4	0	0	0	0	0	0	0	0	0	0	0	0
1707	Bacteria;Chloroflexota; Anaerolineae; JAAEKA01; JAAEKA01	0	0	0	0	0	0	0	0	0	0	0	0	0	0	0	0	0	0	0	0	0	0	0	0	0	0	0	0	0	0	0	0	0	0	0	0.17	0.32	0.28	0.31	0.27	0	0	0	0	0	0	0	0
1708	Bacteria;Chloroflexota; Anaerolineae; JAAYZQ01; JAAYZQ01; JAAYZQ01	0	0	0	0	0	0	0	0	0	0	0	0	0	0	0	0	0	0	0	0	0	0	0	0	0	0	0	0	0	0	0	0	0	0	0	0	0	0	0.54	1.34	0	0	0	0	0	0	0	0
1709	Bacteria;Chloroflexota; Anaerolineae; JAAYZQ01; JAAYZQ01; JAFGIA01	0	0	0	0	0	0	0	0	0	0	0	0	0	0	0	0	0	0	0	0	0	0	0	0	0	0	0	0	0	0	0	0	0	0	0	0	0.43	0.64	1.54	1.49	0	0	0	0.81	0	0.97	0	0.77
1710	Bacteria;Chloroflexota; Anaerolineae; JAAYZQ01; JAAYZQ01; JAFGOG01	0	0	0	0	0	0	0	0	0	0	0	0	0	0	0	0	0	0	0	0	0	0	0	0	0	0	0	0	0	0	0	0	0	0	0	0	0	0	0	0.53	0	0	0	0	0	0	0	0
1711	Bacteria;Chloroflexota; Anaerolineae; JAAYZQ01; JAAYZQ01; JAMJFU01	0	0	0	0	0	0	0	0	0	0	0	0	0	0	0	0	0	0	0	0	0	0	0	0	0	0	0	0	0	0	0	0	0	0	0	0	0.92	0.93	2.11	4.7	0	0	0	1.93	0	1.48	0	0.97
1712	Bacteria;Chloroflexota; Anaerolineae; JAAYZQ01; JAAYZQ01; TumbabinsA96	0	0	0	0	0	0	0	0	0	0	0	0	0	0	0	0	0	0	0	0	0	0	0	0	0	0	0	0	0	0	0	0	0	0	0	0.4	0.7	1.25	2.12	4.84	0	0	0	0.9	0	1.5	0	0.86
1713	Bacteria;Chloroflexota; Anaerolineae; JAAYZQ01; JAAYZQ01	0	0	0	0	0	0	0	0	0	0	0	0	0.47	0	0	0	0	0	0	0	0	0	0	0	0	0	0.35	0	0	0	0	0	0	0.27	0	0.58	0.98	1.27	1.51	2.77	0	0	0.24	1.59	0.47	1.45	0.64	1.38
1714	Bacteria;Chloroflexota; Anaerolineae; JACIWR01; JACIWR01; JACIWR01	0	0	0	0	0	0	0	0	0.44	0	0	0	0.6	0	0	0	0	0	0	0	0.94	0.36	0.78	0.36	0	0	0.86	0	0	0	0	0.58	0	0.49	0	0	0.43	0	0	0	0	0	0	0	0	0	2.29	1.23
1715	Bacteria;Chloroflexota; Anaerolineae; JAFGEY01; JAFGEY01; BS750m-G44	0	0	0	0	0	0	0	0	0	0	0	0	0	0	0	0	0	0	0	0	0	0	0	0	0	0	0	0	0	0	0	0	0	0	0	0	0	0	0	1.03	0	0	0	1.02	0	1.67	1.9	2.27
1716	Bacteria;Chloroflexota; Anaerolineae; JAFGEY01; JAFGEY01; JAFGEY01	0	0	0	0	0	0	0	0	0	0	0	0	0	0	0	0	0	0	0	0	0	0	0	0	0	0	0	0	0	0	0	0	0	0	0	0	0	0	0	0	0	0	0	0	0	0	0	0
1717	Bacteria;Chloroflexota; Anaerolineae; JAFGEY01; JAFGEY01; JAFGIE01	0	0	0	0	0	0	0	0	0	0	0	0	0	0	0	0	0	0	0	0	0	0	0	0	0	0	0	0	0	0	0	0	0	0	0	0	0	0	1.06	1.23	0	0	0	1.2	0	1.31	2.78	2.57
1718	Bacteria;Chloroflexota; Anaerolineae; JAFGEY01; JAFGEY01; JAFGJF01	0	0	0	0	0	0	0	0	0	0	0	0	0	0	0	0	0	0	0	0	0	0	0	0	0	0	0	0	0	0	0	0	0	0	0	0	0	0	0	0.72	0	0	0	0.35	0	0.42	0	0.39
1719	Bacteria;Chloroflexota; Anaerolineae; JAFGEY01; JAFGEY01	0	0	0	0	0	0	0	0	0	0	0	0	0	0	0	0	0	0	0	0	0	0	0	0	0	0	0.5	0	0	0	0	0	0	0.36	0	0	0.31	0.29	0.59	0.76	0	0	0	0.9	0.28	1.24	1.1	1.48
1720	Bacteria;Chloroflexota; Anaerolineae; Promineofilales; Promineofilaceae; GCA-2699125	0	0	0	0	0	0	0	0	0	0	0	0	0	0	0	0	0	0	0	0	0	0	0	0	0	0	0	0	0	0	0	0	0	0	0	0	0	0	0	0	0	0	0.69	0	0	0	0	0
1721	Bacteria;Chloroflexota; Anaerolineae; Promineofilales; Promineofilaceae; GCA-2746795	0	0	0	0	0	0	0	0	0	0	0	0	0	0	0	0	0	0	0	0	0	0	0	0	0	0	0	0	0	0	0	0	0	0	0	0	0	0	0	0	0	0	0.41	0.7	1.13	0.57	0	0
1722	Bacteria;Chloroflexota; Anaerolineae; Promineofilales; Promineofilaceae; JAACFF01	0	0	0	0	0	0	0	0	0	0	0	0	0	0	0	0	0	0	0	0	0	0	0	0	0	0	0	0	0	0	0	0	0	0	0	0	0	0	0	0	0	0	1	1	1.11	0.98	0	0
1723	Bacteria;Chloroflexota; Anaerolineae; Promineofilales; Promineofilaceae; JACKCC01	0	0	0	0	0	0	0	0	0	0	0	0	0	0	0	0	0	0	0	0	0	0	0	0	0	0	0	0	0	0	0	0	0	0	0	0	0	0	0	0	0	0	0.41	0	0.81	0	0	0
1724	Bacteria;Chloroflexota; Anaerolineae; Promineofilales; Promineofilaceae; JACSRF01	0	0	0	0	0	0	0	0	0	0	0	0	0	0	0	0	0	0	0	0	0	0	0	0	0	0	0	0	0	0	0	0	0	0	0	0	0	0	0	0	0	0	0.47	0	1.07	0.56	0	0
1725	Bacteria;Chloroflexota; Anaerolineae; Promineofilales; Promineofilaceae; UBA11865	0	0	0	0	0	0	0	0	0	0	0	0	0	0	0	0	0	0	0	0	0	0	0	0	0	0	0.72	0.61	0	0	0	0	0	2.17	0	0.52	0	0	0.25	0	0	0	0.45	0.8	0	0.59	0	0
1726	Bacteria;Chloroflexota; Anaerolineae; Promineofilales; Promineofilaceae	0	0	0	0	0	0	0	0	0	0	0	0	0	0	0	0	0	0	0	0	0	0	0	0	0	0	0.97	1.18	0	0	0	0	0	2.21	0	1.73	1.23	0.75	0.84	0.61	0	0	3.53	2.91	3.04	3.11	0	0
1727	Bacteria;Chloroflexota; Anaerolineae; Promineofilales; UBA4811; GLR113	0	0	0	0	0	0	0	0	0	0	0	0	0	0	0	0	0	0	0	0	0	0	1.31	0.34	0	0	0	0	0	0	0	0	0	0	0	0	0	0	0	0	0	0	0	0.43	0	0.55	0	0
1728	Bacteria;Chloroflexota; Anaerolineae; Promineofilales; UBA4811	0	0	0	0	0	0	0	0	0	0	0	0	0	0	0	0	0	0	0	0	0	0	0	0	0	0	0	0	0	0	0	0	0	0.06	0	0	0	0	0	0	0	0	0	0.2	0	0.21	0	0
1729	Bacteria;Chloroflexota; Anaerolineae; Promineofilales	0	0	0	0	0	0	0	0	0	0	0	0	0	0	0	0	0	0	0	0	0	0	1.85	0.19	0.18	0	0	0	0	0	0	0	0	0.45	0	0	0.15	0.06	0.17	0.08	0	0	0.06	0.3	0.17	0.09	0	0
1730	Bacteria;Chloroflexota; Anaerolineae; S140-20; S140-20; S140-20	0	0	0	0	0	0	0	0	0	0	0	0	0	0	0	0	0	0	0	0	0	0	4.49	0	0	0	0	0	0	0	0	0	0	0	0	0	0	0	0	0.43	0	0	0	0	0	0	0	0
1731	Bacteria;Chloroflexota; Anaerolineae; SpSt-313; SpSt-313; SpSt-313	0	0	0	0	0	0	0	0	0	0	0	0	0	0	0	0	0	0	0	0	5.17	8.32	15.83	0	0	0	0.98	2.03	0	0	0	0	0	0	0	0	0	0	0	0	0	0	0	0	0	0	0	0
1732	Bacteria;Chloroflexota; Anaerolineae; UBA1429; UBA1429; DUUT01	0	0	0	0	0	0	0	0	0	0	0	0	0	0.47	0	0	0	0	0	0	11.92	23.26	0	2.47	1.38	0.77	2.25	2	3	0	0.42	4.85	0	0	0	0	0	0	0	0	0	0	0	0	0	0	0.36	0
1733	Bacteria;Chloroflexota; Anaerolineae; UBA1429; UBA1429; JAAYXX01	0	0	0	0	0	0	0	0	0	0	0	0	0	0	0	0	0	0	0	0	3.15	4.12	0	0.41	0	0	0.38	0.42	0	0	0	0.62	0	0	0	0	0	0	0	0	0	0	0	0	0	0	0	0
1734	Bacteria;Chloroflexota; Anaerolineae; UBA1429; UBA1429; JAAZBQ01	0	0	0	0	0	0	0	0	0	0	0	0	0	0	0	0	0	0	0	0	0	0.36	0	0	0	0	0	0	0	0	0	0	0	0	0	0	0	0	0	0	0	0	0	0	0	0	0	0
1735	Bacteria;Chloroflexota; Anaerolineae; UBA1429; UBA1429; JACIWY01	0	0	0	0	0	0	0	0	0	0	0	0	0	0	0	0	0	0	0	0	2.66	6.52	0	0	0.51	0	1.01	0.54	1.14	0	0	0.59	0	0	0	0	0	0	0	0	0	0	0	0	0	0	0	0
1736	Bacteria;Chloroflexota; Anaerolineae; UBA1429; UBA1429; JAGGYI01	0	0.52	0	0	0	0	0.4	0.54	1.19	0	0	0	0	0.4	0	0	0	0	0	0	25.44	40.86	0	4.87	2.13	1.15	3.55	1.6	5.15	0.62	0.57	7.12	0	0.72	0	0	0	0	0	0	0	0	0	0	0	0	0	0
1737	Bacteria;Chloroflexota; Anaerolineae; UBA1429; UBA1429; JAIOAW01	0	0	0	0	0	0	0	0	0	0	0	0	0	0	0	0	0	0	0	0	1.76	1.69	0	0.54	0	0	0	0	0.37	0	0	0.79	0	0	0	0	0	0	0	0	0	0	0	0	0	0	0	0
1738	Bacteria;Chloroflexota; Anaerolineae; UBA1429; UBA1429	0	1.4	0	0.36	0	0	0.97	1.22	1.92	0	0	0	0.99	1.27	0	0	0	0.41	0.7	0.4	17.43	28.74	0.59	5.27	2.44	2.46	4.87	3.14	6.15	0.91	1.14	8.52	0	1.52	0	0.45	0	0	0.51	0.69	0	0	0	0	0	0	1.94	1.05
1739	Bacteria;Chloroflexota; Anaerolineae; UBA2200; UBA2200	0	0	0	0	0	0	0	0	0	0	0	0	0	0	0	0	0	0	0	0	0.22	0.18	0	0	0	0	0	0	0	0	0	0	0	0	0	0	0	0	0	0.25	0	0	0	0	0	0	0	0
1740	Bacteria;Chloroflexota; Anaerolineae; UBA2200	0	0	0	0	0	0	0	0	0	0	0	0	0	0	0	0	0	0	0	0	0.12	0.27	0	0.06	0	0	0	0	0	0	0	0	0	0	0	0	0	0	0.06	0	0.23	0	0	0	0	0	0	0
1741	Bacteria;Chloroflexota; Anaerolineae; UBA3071; UBA3071; UBA3071	0	0	0	0	0	0	0	0	0	0	0	0	0	0	0	0	0	0	0	0	0	0	0	0.39	0	0	0	0	0	0	0	0	0	0.81	0	0	0	0	0	0.35	0	0	0	0	0	0	0	0.54
1742	Bacteria;Chloroflexota; Anaerolineae; UBA3071; UBA3071; UBA3071; UBA3071 sp002366755	0	0	0	0	0	0	0	0	0	0	0	0	0	0	0	0	0	0	0	0	0	0	0	0	0	0	0	0	0	0	0	0	0	2.11	0	0	0	0	0	0	0	0	0	0	0	0	0	0
1743	Bacteria;Chloroflexota; Anaerolineae; UBA4142; UBA4142; JAMCRS01	0	0	0	0	0	0	0	0	0	0	0	0	0	0	0	0	0	0	0	0	0	0	0	0	0	0	0	0	0	0	0	0	0	0	0	0	0	0	0	0	0.93	0	0	0	0	0	0	0
1744	Bacteria;Chloroflexota; Anaerolineae; UBA4142; UBA4142; UBA4142	0	0	0	0	0	0	0	0	0	0	0	0	0	0	0	0	0	0	0	0	0	0	0	0	0	0	0	0	0	0	0	0	0	0	0	0	0	0	0	0	1.25	0	0	0	0	0	0	0
1745	Bacteria;Chloroflexota; Anaerolineae; UBA4142; UBA4142; VGOB01	0	0	0	0	0	0	0	0	0	0	0	0	0	0	0	0	0	0	0	0	0	0	0	0	0	0	0	0	0	0	0	0	0	0	0	0.4	0.45	1.34	0	0	0	0.67	0	0	0	0	0	0
1746	Bacteria;Chloroflexota; Anaerolineae; UBA4142; UBA4142	0	0	0	0	0	0	0	0	0	0	0	0	0	0	0	0	0	0	0	0	0	0	0	0	0	0	0	0	0	0	0	0	0	0	0	0.34	0.19	0.35	0	0.51	2.29	0.85	0	0	0	0	0	0
1747	Bacteria;Chloroflexota; Anaerolineae; UBA4142	0	0	0	0	0	0	0	0	0	0	0	0	0	0	0	0	0	0	0	0	0	0	0	0	0	0	0	0	0	0	0	0	0	0	0	0	0	0	0	0.02	0	0.29	0	0	0	0	0	0
1748	Bacteria;Chloroflexota; Anaerolineae; UBA7937; B3-Chlor; B3-Chlor	0	0	0	0	0	0	0	0	0	0	0	0	1.49	0.46	0	0.15	0.11	0.14	0.24	0.03	1.26	1.52	0	8.71	11.14	0.77	15.1	2.85	0	0	0	0	0	3.63	0	0	0	0	0	0	0	0	0	0	0	0	20.73	0
1749	Bacteria;Chloroflexota; Anaerolineae; UBA7937; B3-Chlor; B3-Chlor; B3-Chlor sp005223035	0	0	0	0	0	0	0	0	0	0	0	0	2.32	8.29	0	2.29	0.46	0.46	2.56	7.82	41.2	11.33	0	0	0	0	0	0	0	0	0	0	0	0	0	0	0	0	0	0	0	0	0	0	0	0	0	0
1750	Bacteria;Chloroflexota; Anaerolineae; UBA7937; UBA7937; UBA7937	0	0	0	0	0	0	0	0	0.8	0	0	0	11.69	3.41	0	1.35	2.71	0.51	1.14	1.22	69.46	3.06	0	0	0.44	0	0.57	0	0	0	0	0	0	0.81	0	0	0	0	0	0	0	0	0	0	0	0	7.56	8.19
1751	Bacteria;Chloroflexota; Anaerolineae; UBA7937; UBA7937; UBA7937; UBA7937 sp002366595	0	0	0	0	0	0	0	0	1.04	0	0	0	6.18	1.38	0	0.47	2.06	0	1.35	0.55	34.21	0.67	0	0	0	0	0	0	0	0	0	0	0	0	0	0	0	0	0	0	0	0	0	0	0	0	1.35	0.89
1752	Bacteria;Chloroflexota; Anaerolineae; UBA7937; UBA7937; UBA7937; UBA7937 sp003453555	0	0	0	0	0	0	0	0	0.96	0	0	0	13.07	4.58	0	2.3	3.78	0	2.11	1.88	105.43	2.34	0	0	0	0	0	0	0	0	0	0	0	0	0	0	0	0	0	0	0	0	0	0	0	0	2.32	5.1
1753	Bacteria;Chloroflexota; Anaerolineae; UBA7937; UBA7937	0	0	0	0	0	0	0	0	0	0	0	0	0.31	0.06	0	0	0	0.06	0.29	0	2.1	0	0.08	0.13	0.07	0	0.17	0.07	0	0	0	0	0	0.06	0	0	0	0	0	0	0	0	0	0	0	0	1.06	0.07
1754	Bacteria;Chloroflexota; Anaerolineae; UBA7937	0	0	0	0	0	0	0	0	0	0	0	0	0.13	0.29	0	0.17	0.05	0.29	0.12	0	0	0	0.11	0.98	0.88	0.06	1.08	0.12	0	0	0	0.13	0	0.41	0	0	0	0	0	0	0	0	0	0	0	0	0	0.31
1755	Bacteria;Chloroflexota; Anaerolineae; VGOG01; VGOG01; VGOG01	5.58	1.07	0	0	0	0	0	0	3.31	0	0	0	16.49	0	0	0	0	0	0	0	7.83	3.66	0	3.06	0	0	3	0	0	0	0	14.73	5.15	2.87	0	0	0	0	0	0	0	0	0	0	0	0	0	0.7
1756	Bacteria;Chloroflexota; Anaerolineae	2.66	2.36	1.7	1.35	0.73	0.18	1.12	0.72	6.94	0	0	0	5.38	1.51	0.96	1.29	1.71	2.19	1.94	2.34	12.02	12.14	19.32	6.84	5.58	3.43	6.71	5.95	3.75	0.4	1.08	9.58	3.43	6.44	1.56	3.89	5.26	5.97	4.79	5.88	7.49	3.46	2.56	4.69	2.98	5.7	11.32	20.06
1757	Bacteria;Chloroflexota; Chloroflexia; Chloroflexales	0	0	0	0	0	0	0	0	0	0	0	0	0	0	0	0	0	0	0	0	0	0	0	0	0	0	0.31	0	0	0	0	0	0	0	0	0	0	0	0	0	0	0	0	0	0	0	0	0
1758	Bacteria;Chloroflexota; Chloroflexia; Thermomicrobiales; UBA6265; JACCXM01	0	0	0	0	0	0	0	0	0	0	0	0	0	0	0	0	0	0	0	0	0	0	0	0	0	0	1.53	2.46	0	0	0	0	0	0	0	0	0	0	0	0	0	0	0	0	0	0	0	0
1759	Bacteria;Chloroflexota; Chloroflexia; Thermomicrobiales; UBA6265	0	0	0	0	0	0	0	0	0	0	0	0	0	0	0	0	0	0	0	0	0	0	0	0	0	0	0.68	0.88	0	0	0	0	0	0	0	0	0	0	0	0	0	0	0	0	0	0	0	0
1760	Bacteria;Chloroflexota; Chloroflexia; Thermomicrobiales	0	0	0	0	0	0	0	0	0	0	0	0	0	0	0	0	0	0	0	0	0	0	0	0	0	0	0.07	0.11	0	0	0	0	0	0	0	0	0	0	0	0	0	0	0	0	0	0	0	0
1761	Bacteria;Chloroflexota; Chloroflexia	0	0	0	0	0	0	0	0	0	0	0	0	0.23	0	0	0	0	0	0	0	0.41	0	0	0.34	0.47	0.2	0.81	0.22	0.31	0	0	0.45	0	0.61	0	0	0.15	0	0.31	0	0.54	0	0	0	0	0.28	0	0.45
1762	Bacteria;Chloroflexota; Dehalococcoidia; Bin125; Bin125; Bin125	0	0	0	0	0	0	0	0	0	0	0	0	0	0	0	0	0	0	0	0	0	0	0	0	0	0	0	0	0	0	0	0	0	0	0.78	0	0	0	0	0	0	0	0	0	0	0	0	0
1763	Bacteria;Chloroflexota; Dehalococcoidia; Bin125; Bin125; TK10-74A	0	0	0	0	0	0	0	0	0	0	0	0	0	0	0	0	0	0	0	0	0	0	0	0	0	0	0	0	0	0	0	0	0	0	1.47	0	0	0	0	0	0	0	0	0	0	0	0	0
1764	Bacteria;Chloroflexota; Dehalococcoidia; Bin125; Bin125	0	0	0	0	0	0	0	0	0	0	0	0	0	0	0	0	0	0	0	0	0	0	0	0	0	0	0	0	0	0	0	0	0	0	0.61	0	0	0	0	0	0	0	0	0	0	0	0	0
1765	Bacteria;Chloroflexota; Dehalococcoidia; Dehalococcoidales; ARS1013; ARS1013	0	0	0	0	0	0	0.39	0	0.78	0	0	0	0	0.53	0	0	0	0	0	0	0.57	2.78	0	0.77	0	0.61	2.32	0.35	1.33	0	0	0.66	0.52	3.63	0	0	0	0	0	0	2.55	0	0	0	0	0	1.25	0
1766	Bacteria;Chloroflexota; Dehalococcoidia; Dehalococcoidales; BS750m-G39; BS750m-G39	0.76	3.92	1.45	2.75	1.6	0	0.46	1.81	7.79	2.53	1.04	2.53	1.34	0.96	0	1.27	0.52	0	0.92	0.57	1.45	5.89	1.02	3.46	2.36	3.65	9.1	2.84	8.76	1.78	1.69	5.75	4.73	5.22	0	0	0	0	0	0	2.81	0	0	0	0	0	2.34	0.38
1767	Bacteria;Chloroflexota; Dehalococcoidia; Dehalococcoidales; BS750m-G39; BS750m-G39; BS750m-G39 sp016783245	0	0	0	0	0	0	0	0	0	0	0	0	0	0	0	0	0	0	0	0	0	0	0	0	0	0	1.51	0	0	0	0	0	0	1.1	0	0	0	0	0	0	0	0	0	0	0	0	0	0
1768	Bacteria;Chloroflexota; Dehalococcoidia; Dehalococcoidales; Dehalococcoidaceae; Dehalogenimonas	0	0	0	0	0	0	0	0	0	0	0	0	0	0	0	0	0	0	0	0	0	0	0	0	0	0	0	0	0	0	0	0	0	0	0	0	0	0	0	0	0.6	0	0	0	0	0	0	0
1769	Bacteria;Chloroflexota; Dehalococcoidia; Dehalococcoidales; Dehalococcoidaceae	0	0	0	0	0	0	0	0	0	0	0	0	0	0	0	0	0	0	0	0	0	0	0	0	0	0	0	0	0	0	0	0	0	0.17	0	0	0	0	0	0	0.31	0	0	0	0	0	0	0
1770	Bacteria;Chloroflexota; Dehalococcoidia; Dehalococcoidales; E44-bin46; E44-bin46	5.42	21.82	16.98	18.68	10	3.61	8.92	12.69	60.76	22.53	21.42	48.58	8.69	8.66	5.17	8.56	9.83	7.77	8.82	8.06	25.76	104.59	15.13	19.59	31.35	35.19	192.01	31.89	174.13	76.82	39.39	65.83	91.09	41.71	0	0	0	0	0	0	32.85	3.04	0	0	0	0	27.32	11.15
1771	Bacteria;Chloroflexota; Dehalococcoidia; Dehalococcoidales; E44-bin46; E44-bin46; E44-bin46 sp004376105	1.29	4.62	4.3	4.44	2.01	0	2.77	2.58	12	4.35	7.24	12.43	1.66	5.18	5.92	5.76	4.77	26.55	56.35	24.39	21.49	25.83	0	3.51	5.74	5.99	35.5	0	43.5	31.75	8.51	13.45	39.92	8.41	0	0	0	0	0	0	0	0	0	0	0	0	3.48	0
1772	Bacteria;Chloroflexota; Dehalococcoidia; Dehalococcoidales; E44-bin46; E44-bin46; E44-bin46 sp020343755	0	1.19	0	0.77	0	0	0	0	0	1.19	0	3.03	0	0	0	0	0	0	0	0	0	2.49	0	0	0	0	4.08	0	7.97	2.5	0	0.98	0	0	0	0	0	0	0	0	6.27	0	0	0	0	0	0	0
1773	Bacteria;Chloroflexota; Dehalococcoidia; Dehalococcoidales; E44-bin88; E44-bin88	6.65	36.96	19.7	29.12	15.34	1.73	6.79	15.48	29.41	33.18	16.86	39.68	7.48	8.48	7.46	8.63	9.06	5.81	12.8	5.5	19.9	53.67	10.86	21.26	20.99	31.52	111.32	34.45	69.26	14.62	16.11	26.61	32.48	26.88	0	0	0	0	0.83	0.64	90.36	5.45	0	0	0	0	53.46	91.58
1774	Bacteria;Chloroflexota; Dehalococcoidia; Dehalococcoidales; E44-bin88; E44-bin88; E44-bin88 sp004375675	1.13	0	2.54	0	1.7	1.37	2.86	0	0	3.17	0	0	0	0	6.82	1.61	0	0	1.91	1.42	22.81	18.28	3.21	1.19	2.75	0	4.35	3.39	0	2.95	0	0	0	0	0	0	0	0	0	0	0	0	0	0	0	0	6.8	11.93
1775	Bacteria;Chloroflexota; Dehalococcoidia; Dehalococcoidales; E44-bin88; E44-bin88; E44-bin88 sp013202445	0.65	0	0	0	0	0	0	0	0	0	0	0	0	0	0	0	0	0	0	0	0	1.25	0	2.57	0	0	3.57	1.5	0	0	0	0	0	0	0	0	0	0	0	0	0	0	0	0	0	0	0	0
1776	Bacteria;Chloroflexota; Dehalococcoidia; Dehalococcoidales; E44-bin88; E44-bin88; E44-bin88 sp022865485	1.37	0	0	0	0	0	0	0	0	0	0	0	0	0	0	0	0	0	0	0	1.7	0.63	0	0	0	0	6.25	2.23	0	0	0	0	0	0	0	0	0	0	0	0	0	0	0	0	0	0	0	0
1777	Bacteria;Chloroflexota; Dehalococcoidia; Dehalococcoidales; E44-bin88; E44-bin88; E44-bin88 sp023129255	0	16.66	11.77	10.25	4.74	0	0	6.91	4.31	19.34	5.53	18.73	0	0	0	0	2	0	0	0	0	0	0	0	0	0	0	0	0	0	3.51	0	0	0	0	0	0	0	0	0	0	0	0	0	0	0	0	0
1778	Bacteria;Chloroflexota; Dehalococcoidia; Dehalococcoidales; Fen-1064; DUES01	0.66	0	0	0	0	0	0.25	0	0.53	0	0	0	0.77	0	0	0	0	0	0	0	0.79	1.48	0	1.32	0.72	0.9	3.87	0.81	0	0	0	1.08	0.61	3.43	0	0	0	0	0	0	3.14	0.37	0	0	0	0	2.86	1.09
1779	Bacteria;Chloroflexota; Dehalococcoidia; Dehalococcoidales; Fen-1064; DUES01; DUES01 sp016783135	0	0	0	0	0	0	0	0	0	0	0	0	0	0	0	0	0	0	0	0	0	0	0	0	0	0	1.08	0	0	0	0	0	0	0	0	0	0	0	0	0	0	0	0	0	0	0	0	0
1780	Bacteria;Chloroflexota; Dehalococcoidia; Dehalococcoidales; Fen-1064; Fen-1064	0	0	0	0	0	0	0	0	0	0	0	0	0	0	0	0	0	0	0	0	0	0	0	0.5	0	0	0.96	0	0	0	0	0	0	0	0	0	0	0	0.48	0	2.68	0	0	0	0	0	0	0
1781	Bacteria;Chloroflexota; Dehalococcoidia; Dehalococcoidales; Fen-1064; W589	0	0.92	0.64	0	0	0	0	0	1.36	0	0	0	1.73	0	0	0	0	0	0	0.45	1.17	3.49	0	3.52	1.26	2.73	5.41	1.59	1.88	0.67	0.91	1.91	2.6	6.1	0	0	0	0	0	0	5.16	0.39	0	0	0	0	4.06	7.4
1782	Bacteria;Chloroflexota; Dehalococcoidia; Dehalococcoidales; Fen-1064	0.29	0.19	0.3	0.23	0.25	0	0.36	0.19	0.62	0	0.37	0	0.37	0.16	0.31	0.18	0.17	0.34	0.26	0.14	0.3	0.93	0	0.87	0.81	0.84	1.56	0.88	0.83	0.59	0.31	0.47	0.77	0.94	0	0	0	0	0.28	0.29	1.64	0.35	0	0	0	0.28	1.16	0.39
1783	Bacteria;Chloroflexota; Dehalococcoidia; Dehalococcoidales; G020351185; G020351185	0	0	0	0	0	0	0	0	0	0	0	0	0.75	1.52	0	0	0	0	0	0	0	2.19	9.81	1.32	0	0.61	1.04	0	1.01	0	0	0	0	1.64	0	0	0	0	0	0	0	0	0	0	0	0	2.87	0
1784	Bacteria;Chloroflexota; Dehalococcoidia; Dehalococcoidales; G020353235; G020353235	0	0	0	0	0	0	0	0	1.08	0	0	0	1.67	0.37	0	0	0.35	0	0.37	0	0.96	2.26	0	1.77	1.79	1.52	4.99	1.62	1.2	0	0	1.24	1.28	2.6	0	0	0	0	0	0	3.38	0	0	0	0	0	2.11	0.71
1785	Bacteria;Chloroflexota; Dehalococcoidia; Dehalococcoidales; GCA-2688105; GCA-2688105	0.87	5.23	3.92	4.86	3.04	0.49	0.67	3.12	8.89	2.48	2.1	3.05	2.96	2.04	1.12	2.13	3.44	1.27	1.24	2.15	4.49	22.96	1.21	4.96	6.37	7.54	26.7	8.53	11.92	5.91	7.49	11.03	11.24	10.42	0	0	0	0	0	0	6.61	0	0	0	0	0	7.79	2.16
1786	Bacteria;Chloroflexota; Dehalococcoidia; Dehalococcoidales; GCA-2688105; GCA-2688105; GCA-2688105 sp002688105	0	0	0	0	0	0	0	0	0	0	0	0	0	0	0	0	0	0	0	0	0	3.4	0	0	0	0	0	0	0	0	0	0	0	0	0	0	0	0	0	0	0	0	0	0	0	0	2.19	0.69
1787	Bacteria;Chloroflexota; Dehalococcoidia; Dehalococcoidales; JACPPQ01; JACPPQ01	0	0	0	0	0	0	0	0	0.52	0	0	0	0	0	0	0	0	0	0	0	0	0.82	0	0	0.54	0.82	2.22	0.76	0.8	0.38	0.45	0.64	0.72	0	0	0	0	0	0	0	8.04	0	0	0	0	0	0.91	0.39
1788	Bacteria;Chloroflexota; Dehalococcoidia; Dehalococcoidales; JACQON01; JACQON01	0	0	0	0	0	0	0	0	0	0	0	0	0	0	0	0	0	0	0	0	0	0.41	0	0	0	0.64	0.81	0	0	0	0	0.37	0.95	0.65	0	0	0	0	0	0	4.29	0.39	0	0	0	0	1.01	0.73
1789	Bacteria;Chloroflexota; Dehalococcoidia; Dehalococcoidales; JAFGLR01; JACQTX01	0	0	0	0	0	0	0	0	0	0	0	0	0	0	0	0	0	0	0	0	0	0	0	0	0	0	0.54	0	0	0	0	0	0	0	0	0	0	0	0	0	3.41	0	0	0	0	0	0.43	0
1790	Bacteria;Chloroflexota; Dehalococcoidia; Dehalococcoidales; JAFGLR01; JAFGLR01	0	0	0	0	0	0	0	0	0	0	0	0	0	0	0	0	0	0	0	0	0	0	0	0	0	0	0	0	0	0	0	0	0	0	0	0	0	0	0	0	1.9	3.45	0	0	0	0	0	4.14
1791	Bacteria;Chloroflexota; Dehalococcoidia; Dehalococcoidales; JAFGLR01	0	0	0	0	0	0	0	0	0	0	0	0	0	0	0	0	0	0	0	0	0	0	0	0	0	0	0.12	0	0	0	0	0.3	0.32	0.2	0	0	0	0	0	0	1.13	0.15	0	0	0	0	0.17	0.16
1792	Bacteria;Chloroflexota; Dehalococcoidia; Dehalococcoidales; JAHJRU01; JAHJRU01	0	0	0	0	0	0	0	0	0.48	0	0	0	0.89	0	0	0	0	0	0	0	0	0.69	0	1.23	0.46	0.6	1.46	1.12	0	0	0	1.12	0.7	2.8	0	0	0	0	0	0	6.6	0	0	0	0	0	2.98	0.66
1793	Bacteria;Chloroflexota; Dehalococcoidia; Dehalococcoidales; RBG-16-60-22; E44-bin89	1.45	4.08	3.7	2.8	2.55	0.48	1.63	2.77	6.05	3.07	2.41	1.03	8.37	3.04	0.59	1.72	2.77	1.42	1.07	1.69	6.43	29.03	1.51	12.58	5.94	6.67	23.9	13.63	14.96	3.79	3.9	7.35	7	23.97	0	0	0	0	0.6	0.55	25.97	1.61	0	0	0	0	29.83	9.83
1794	Bacteria;Chloroflexota; Dehalococcoidia; Dehalococcoidales; RBG-16-60-22; E44-bin89; E44-bin89 sp004375725	1.78	0	0	0	0	0	0	0	0	0	0	0	0	0	0	0	0	0	0	0	3.94	5.93	0	7.54	3.31	5.66	15.56	13.17	17.05	3.73	0.95	0	0	7.38	0	0	0	0	0	0	0	0	0	0	0	0	0	0
1795	Bacteria;Chloroflexota; Dehalococcoidia; Dehalococcoidales; RBG-16-60-22; E44-bin89; E44-bin89 sp016783105	0	0	0	0	0	0	0	0	0	0	0	0	0	0	0	0	0	0	0	0	0	0	0	0	0	0	0	0.62	1.03	0	0	0	0	0	0	0	0	0	0	0	0	0	0	0	0	0	0	0
1796	Bacteria;Chloroflexota; Dehalococcoidia; Dehalococcoidales; RBG-16-60-22; E44-bin89; E44-bin89 sp016875955	0	0	0	0	0	0	0	0	0	0	0	0	0	0	0	0	0	0	0	0	0	0	0	0	0	0	0	0	0	0	0	0	0	0	0	0	0	0	0	0	0	0	0	0	0	0	0	1.53
1797	Bacteria;Chloroflexota; Dehalococcoidia; Dehalococcoidales; RBG-16-60-22; E44-bin89; E44-bin89 sp018829775	0	0	0	0	0	0	0	0	0	0	0	0	2.46	0	0	0	0	0	0	0	0	0	0	0	0	0	0	0	0	0	0	0	0	5.1	0	0	0	0	0	0	0	0	0	0	0	0	0	0
1798	Bacteria;Chloroflexota; Dehalococcoidia; Dehalococcoidales; RBG-16-60-22; Fen-1077	0	0	0	0	0	0	0	0	0	0	0	0	0	0	0	0	0	0	0	0	0	0	0	0.39	0	0	0.76	0	0	0	0	0	0	0	0	0	0	0	0	0	10.46	6.39	0	0	0	0	3.04	10.18
1799	Bacteria;Chloroflexota; Dehalococcoidia; Dehalococcoidales; RBG-16-60-22; GCA-2688435	0	0	0	0	0	0	0	0	0	0	0	0	1.68	0	0	0	0	0	0	0	0.36	4.53	0	0.76	0	0.58	1.47	0.75	0.65	0	0	0.45	0.47	2.07	0	0	0	0	0	0	1.69	0	0	0	0	0	0	0
1800	Bacteria;Chloroflexota; Dehalococcoidia; Dehalococcoidales; RBG-16-60-22; JACPQC01	0	0	0	0	0	0	0	0	0.35	0	0	0	0	0	0	0	0	0	0	0	0	0.64	0	0.62	0	0	0.37	0	0	0	0	0	0	0.45	0	0	0	0	0	0	5.95	0	0	0	0	0	1.5	0
1801	Bacteria;Chloroflexota; Dehalococcoidia; Dehalococcoidales; RBG-16-60-22; JACPQH01	0	0	0	0	0	0	0	0	0	0	0	0	0	0	0	0	0	0	0	0	0	0	0	0	0	0	0	0	0	0	0	0	0	0	0	0	0	0	0	0	6.54	0	0	0	0	0	0.62	0
1802	Bacteria;Chloroflexota; Dehalococcoidia; Dehalococcoidales; RBG-16-60-22; JACZSH01	0	0	0	0	0	0	0	0	0.83	0	0	0	0.84	0	0	0	0	0	0	0	0.69	3.33	0.49	1.76	0.99	1.08	2.94	1.77	1.4	0	0	1.51	1.05	3.2	0	0	0	0	0	0	5.63	0	0	0	0	0	1.55	0.93
1803	Bacteria;Chloroflexota; Dehalococcoidia; Dehalococcoidales; RBG-16-60-22; JAFGPF01	0	1.07	0	0	0	0.14	0	0	0.43	0	0	0	0	0	0	0	0	0	0	0	0	3.43	0	4.43	2.3	6.56	12.49	2.82	2.08	0.36	0.69	0.68	0.69	2.54	0	0	0	0.41	0	0	12.74	4.03	0	0	0	0.51	13.28	13.82
1804	Bacteria;Chloroflexota; Dehalococcoidia; Dehalococcoidales; RBG-16-60-22; JAFGPF01; JAFGPF01 sp023135135	0	0	0	0	0	1.12	0	0	0	0	0	0	0	0	0	0	0	0	0	0	0	0	0	1.45	0	1.67	4.43	0.77	0	0	0	0	0	0	0	0	0	0	0	0	0	0	0	0	0	0	0	0
1805	Bacteria;Chloroflexota; Dehalococcoidia; Dehalococcoidales; RBG-16-60-22; JdFR-56	0.63	1.97	2.32	1.28	1.16	0	0.85	0.71	3.91	0.69	1.16	0.48	5.39	1.61	0.36	1.46	2.2	0.56	0	1.21	3.48	17.92	0.66	5.43	4.09	4.64	15.04	6.47	6.52	1.4	1.43	5.31	4.28	14.14	0	0	0	0	0	0	11.95	0.71	0	0	0	0	6.03	2.69
1806	Bacteria;Chloroflexota; Dehalococcoidia; Dehalococcoidales; RBG-16-60-22; RBG-13-51-18	0	0	0	0	0	0	0	0	0.62	0	0	0	0.66	0	0	0	0	0	0	0	0.44	1.64	0	1.07	1.07	2.18	4.87	1.2	1.74	0.66	0.73	0.91	0.86	1.65	0	0	0.62	0.59	0.55	0.69	32.11	5.47	0	0	0	0	10.69	24.55
1807	Bacteria;Chloroflexota; Dehalococcoidia; Dehalococcoidales; RBG-16-60-22; RBG-13-51-18; RBG-13-51-18 sp016926705	0	0	0	0	0	0	0	0	0	0	0	0	0	0	0	0	0	0	0	0	0	0	0	0	0	0	0	0	0	0	0	0	0	0	0	0	0	0	0	0	0	0	0	0	0	0	0	1.66
1808	Bacteria;Chloroflexota; Dehalococcoidia; Dehalococcoidales; RBG-16-60-22; RBG-13-51-18; RBG-13-51-18 sp016930185	0	0	0	0	0	0	0	0	0	0	0	0	0	0	0	0	0	0	0	0	0	0	0	0	0	0	0	0	0	0	0	0	0	0	0	0	0	0	0	0	0	0	0	0	0	0	0	4.89
1809	Bacteria;Chloroflexota; Dehalococcoidia; Dehalococcoidales; RBG-16-60-22; RBG-16-56-11	0	0	0	0	0	0	0	0	0	0	0	0	0	0	0	0	0	0	0	0	0.39	0.89	0	0.72	0	0	1.56	0.56	0.44	0	0	0	0	0.44	0	0	0	0	0.37	0	10.89	2.74	0	0	0	0	2.66	3.21
1810	Bacteria;Chloroflexota; Dehalococcoidia; Dehalococcoidales; RBG-16-60-22; RBG-16-60-22	0	0	0	0	0	0	0	0	0	0	0	0	0	0	0	0	0	0	0	0	0	0.58	0	0.82	0.45	0.99	2.03	0.4	0.37	0	0	0.36	0	0.82	0	0	0	0	0	0	11.28	2.83	0	0	0	0	3.96	8.05
1811	Bacteria;Chloroflexota; Dehalococcoidia; Dehalococcoidales; RBG-16-60-22; W425	0.74	0	0	0	0	0	0	0	0	0	0	0	0	0	0	0	0	0	0	0	0	0.87	0	0.85	0.36	0	1.01	0	0	0	0	0	0	0	0	0	0	0	0	0	4.1	0.41	0	0	0	0.42	9.41	10.47
1812	Bacteria;Chloroflexota; Dehalococcoidia; Dehalococcoidales; RBG-16-60-22	1.77	3.11	1.53	2.76	1.84	1.02	1.44	1.46	4.69	1.92	2.66	0.59	4.83	2.65	0.67	2.33	1.8	1.9	1.09	2.01	3.68	12.69	2.99	6.93	5.74	6.32	11.62	6.67	10.49	3	3.75	7.82	6.06	9.72	0	0.35	0.99	1.01	1.5	1.31	31.09	4.02	0	0.91	0	1.46	13.1	10.81
1813	Bacteria;Chloroflexota; Dehalococcoidia; Dehalococcoidales; S120; S120	4.62	13.21	6.63	9.26	6.23	1.54	3.01	6.49	43.44	14.18	9.54	19.69	5.87	3.83	2.66	4.83	5.56	4.1	3.2	6.05	15.15	62.49	6.56	11.13	16.64	21.07	76.48	20.98	55.98	13.42	13.87	33.53	41.77	19.95	0	0	0	0	0.38	0	24.34	1.69	0	0	0	0	22.11	6.03
1814	Bacteria;Chloroflexota; Dehalococcoidia; Dehalococcoidales; S120; S120; S120 sp011192075	2.07	2.72	0	2.43	0	0	1.04	1.62	7.12	0	1.81	3.04	1.16	0.87	0	0	0	0	0	1.24	6.28	12.57	0	2.91	3.58	3.19	13.49	0	7.92	0	2.55	5.75	0	3.9	0	0	0	0	0	0	0	0	0	0	0	0	0	0
1815	Bacteria;Chloroflexota; Dehalococcoidia; Dehalococcoidales; SOJS01; SOJS01	0.41	3.09	0.72	1.94	0.49	0	0.45	0.9	7.19	0.54	0.76	0.52	1.78	3.3	0.59	1.7	2.15	1.04	0.36	1.52	5.27	21.49	1.17	4.55	4.69	7.28	21.9	6.04	9.61	1.75	1.49	10.27	10.37	7.66	0	0	0	0	0	0	8.47	0.42	0	0	0	0	9.57	2.31
1816	Bacteria;Chloroflexota; Dehalococcoidia; Dehalococcoidales; SURF-40; SURF-40	0	0	0	0	0	0	0	0	0	0	0	0	0	0	0	0	0	0	0	0	0	0	0	0	0	0	0.55	0	0	0	0	0	0	0	0	0	0	0	0	0	1.4	0	0	0	0	0	0.37	0
1817	Bacteria;Chloroflexota; Dehalococcoidia; Dehalococcoidales; UBA1222; SURF-27	0	0	0	0	0	0	0	0	0	0	0	0	0	0	0	0	0	0	0	0	0	0	0	0	0	0	0	0	0	0	0	0	0	0	0	0	0	0	0	0	6.44	0	0	0	0	0	0	0
1818	Bacteria;Chloroflexota; Dehalococcoidia; Dehalococcoidales; UBA1222; WRNG01	0	0	0	0	0	0	0	0	0	0	0	0	0	0	0	0	0	0	0	0	0	0	0	0	0	0	0	0	0	0	0	0	0	0	0	0	0	0	0	0	1.14	0	0	0	0	0	0	0
1819	Bacteria;Chloroflexota; Dehalococcoidia; Dehalococcoidales; UBA1222	0	0	0	0	0	0	0	0	0	0	0	0	0	0	0	0	0	0	0	0	0	0.34	0	0	0	0	0.14	0	0.33	0	0	0	0	0.21	0	0	0	0	0	0	0.9	0	0	0	0	0	0.55	0
1820	Bacteria;Chloroflexota; Dehalococcoidia; Dehalococcoidales; UBA2162; G020354275	0	1.15	0	0.83	0	0	0	0.43	1.55	1.67	0	0	0.56	0	0	0	0	0	0	0	0	1.82	0	1.6	1.72	2.46	6.27	0.58	2.89	0	0.77	1.52	0.93	2.63	0	0	0	0	0	0	6.91	0.49	0	0	0	0	1.04	0
1821	Bacteria;Chloroflexota; Dehalococcoidia; Dehalococcoidales; UBA2162; GCA-2685815	0	0	0	0	0	0	0	0	0.41	0	0	0	0	0	0	0	0	0	0	0	0	0.58	0	0.46	0	0	0.98	0	0	0	0	0	0	0.81	0	0	0	0	0	0	0.65	0	0	0	0	0	0.63	0
1822	Bacteria;Chloroflexota; Dehalococcoidia; Dehalococcoidales; UBA2162; JACPPR01	0	0	0	0	0	0	0	0	0	0	0	0	0	0	0	0	0	0	0	0	0	0	0	0	0	0	0.44	0	0	0	0	0	0	0	0	0	0	0	0	0	2.41	0	0	0	0	0	0.48	0
1823	Bacteria;Chloroflexota; Dehalococcoidia; Dehalococcoidales; UBA2162; JACPPV01	0	0	0	0	0	0	0	0	0	0	0	0	0	0	0	0	0	0	0	0	0	0	0	0	0	0	0.72	0	0	0	0	0	0	0	0	0	0	0	0	0	2.79	0	0	0	0	0	0.55	0
1824	Bacteria;Chloroflexota; Dehalococcoidia; Dehalococcoidales; UBA2162; JACPSA01	0	0.78	0	0.64	0	0	0	0.47	2.46	0	0	0	0.82	0.44	0	0	0	0	0	0	0.38	2.1	0	1.64	2.14	2.42	7.62	0.9	1.67	0	0.36	1.49	1.8	2.98	0	0	0	0	0	0	14.82	0.4	0	0	0	0	2.33	1.42
1825	Bacteria;Chloroflexota; Dehalococcoidia; Dehalococcoidales; UBA2162; JACQGQ01	0.98	2.54	0	1.49	0.49	0	0.37	0.71	6.7	2.06	0	1.17	2.28	1.07	0	0	0	0	0	0	0.93	3.48	0	3.57	4.54	6.1	12.78	1.97	4.7	0.69	0.82	3.23	2.62	6.89	0	0	0	0	0	0	16.68	0.67	0	0	0	0	4.46	1.54
1826	Bacteria;Chloroflexota; Dehalococcoidia; Dehalococcoidales; UBA2162; JACQOL01	0	0	0	0	0	0	0	0	0.69	0	0	0	0	0	0	0	0	0	0	0	0	0.88	0	1.2	1.35	1.91	2.37	0.44	1.51	0.54	0	0.7	0.46	1.52	0	0	0	0	0	0	5.71	0	0	0	0	0	1.31	0.57
1827	Bacteria;Chloroflexota; Dehalococcoidia; Dehalococcoidales; UBA2162; JAENIS01	0	0	0	0	0	0	0	0	0	0	0	0	0	0	0	0	0	0	0	0	0	0	0	0	0	0	0	0	0	0	0	0	0	0	0	0	0	0	0	0	2.2	0	0	0	0	0	0.35	0
1828	Bacteria;Chloroflexota; Dehalococcoidia; Dehalococcoidales; UBA2162; MGML01	0	0	0	0	0	0	0	0	1.1	0	0	0	1.01	0.4	0	0	0	0	0	0.48	1.12	4.24	0	0.86	1.13	0.9	3.52	0.56	1.34	0	1.46	0.77	0	1.79	0	0	0	0	0	0.36	6.39	1	0	0.58	0	1.25	6.6	18.02
1829	Bacteria;Chloroflexota; Dehalococcoidia; Dehalococcoidales; UBA2162; UBA2162	0	0	0	0	0	0	0	0	0	0	0	0	0	0	0	0	0	0	0	0	0	0	0	0	0	0	0	0	0	0	0	0	0	0	0	0	0	0	0	0	0.55	0	0	0	0	0	0.4	0
1830	Bacteria;Chloroflexota; Dehalococcoidia; Dehalococcoidales; UBA2162	1.44	4.2	0.8	2.5	1.14	0	0.71	1.37	9.47	3.25	0	1.56	3.48	1.84	0.78	1.11	1.27	0.92	0.78	1.4	2.88	7.17	0.73	4.92	5.67	8.01	13.95	2.93	7.95	2.02	3.35	6.76	4.77	7.01	0	0	0.31	0.81	1.02	0.86	14.54	2.41	0	0.06	0	0.46	7.26	3.5
1831	Bacteria;Chloroflexota; Dehalococcoidia; Dehalococcoidales; UBA3254; UBA3254	0	0	0	0	0	0	0	0	0	0	0	0	0	0	0	0	0	0	0	0	0.38	0.43	0	0	0	0	1.12	0	0.54	0	0	0	0	0.41	0	0.41	0.5	0.86	0.51	0	10.39	0	0	0	0	0	1.03	0
1832	Bacteria;Chloroflexota; Dehalococcoidia; Dehalococcoidales; UBA5627; UBA5627	0	0	0	0	0	0	0	0	0	0	0	0	0	0	0	0	0	0	0	0	0	0.49	0.38	0	0	0	0.53	0	0	0	0	0	0	0	0	0	0	0	0	0	1.85	0	0	0	0	0	1.78	0
1833	Bacteria;Chloroflexota; Dehalococcoidia; Dehalococcoidales; UBA5760; UBA5760	1.65	6.2	3.76	6.43	3.84	0	2.18	3.66	25.68	4	5.05	7.15	6.37	4.03	1.34	3.06	3.91	5.12	3.93	4.82	18.13	48.22	5.31	11.63	15.47	19.89	94.53	15.74	48.43	17.34	11.9	24.9	25.35	20.58	0	0	0	0	0.99	0.64	33.4	1.48	0	0	0	0	48.51	36.79
1834	Bacteria;Chloroflexota; Dehalococcoidia; Dehalococcoidales; UBA5760; UBA5760; UBA5760 sp015222205	0	1.24	0	1.42	0	0	0	0	5.21	0	0	0	0	0	0	0	0	0	0	0	2.9	6.11	0	0	3.65	3.66	15.85	6.59	8.49	3.19	2.96	3.33	3.82	0	0	0	0	0	0	0	0	0	0	0	0	0	0	0
1835	Bacteria;Chloroflexota; Dehalococcoidia; Dehalococcoidales; W111; W111	0	0.69	0	0.64	0	0	0	0	2.16	0	0	0	0.46	0	0	0	0.43	0	0	0	0.54	3.39	0	1.24	0.84	0.8	3.45	0.65	0.72	0.36	0.36	1.59	1.63	2.27	0	0	0	0	0	0	3.51	0	0	0	0	0	5.16	0.53
1836	Bacteria;Chloroflexota; Dehalococcoidia; Dehalococcoidales; W498; W498	7.5	16.52	9.31	16.24	7.34	2.05	4.99	8.23	53.85	19.13	13.23	31.2	9.99	10.22	3.92	5.87	7.46	6.92	4.78	6.94	23.35	113.14	15.5	24.29	34.8	39.57	179.72	49.75	101.11	27.52	25.1	61.11	80.6	38.07	0.45	0	0	0	0.4	0.56	35.12	1.03	0	0	0	0	23.99	6.79
1837	Bacteria;Chloroflexota; Dehalococcoidia; Dehalococcoidales; W498; W498; W498 sp011170285	1.38	0	0	0	0	0	0	0	6.45	0	0	0	0	0	0	0	0	0	0	0	0	0	0	0	0	4.85	0	0	0	0	0	0	0	2.89	0	0	0	0	0	0	0	0	0	0	0	0	0	0
1838	Bacteria;Chloroflexota; Dehalococcoidia; Dehalococcoidales; W498; W498; W498 sp011191875	0	0	0	0	0	0	0	0	0	0	0	0	0	0	0	0	0	0	0	0	3.49	0	0	0	4.41	0	20.39	0	0	0	0	0	0	2.25	0	0	0	0	0	0	0	0	0	0	0	0	0	0
1839	Bacteria;Chloroflexota; Dehalococcoidia; Dehalococcoidales; W693; W693	0	0	0	0	0	0	0	0	0	0	0	0	0	0	0	0	0	0	0	0	0	0.76	0	0.48	0	0	0.47	0	0	0	0	0	0	0.74	0	0	0	0	0	0	0.59	0	0	0	0	0	1.71	0.43
1840	Bacteria;Chloroflexota; Dehalococcoidia; Dehalococcoidales	9.15	20.89	14.07	23.27	13.1	4.95	7.69	14.04	79.69	21.63	15.73	37.69	14.66	16.89	10.2	11.43	14.76	11.54	9.76	13.93	32.86	119.4	27.36	27.68	39.33	52.9	160.9	46.55	98.84	37.75	37.49	72.46	80.55	49.47	4.72	1.16	1.94	2.5	4.74	3.81	65.81	5.57	0	2.79	0.45	2.66	33.75	18.28
1841	Bacteria;Chloroflexota; Dehalococcoidia; DSTF01; JACRBR01; JACRBR01	0	0	0	0	0	0	0	0	0	0	0	0	0	0	0	0	0	0	0	0	0	0	0	0	0	0	0	0	0	0	0	0	0	0	0	0	0	0	0	0	0	0	0	0	0	0	0.52	0
1842	Bacteria;Chloroflexota; Dehalococcoidia; DSTF01; JACRBR01; JADMII01	0	0	0	0	0	0	0	0	0	0	0	0	0	0	0	0	0	0	0	0	0	0	0	0	0	0	0	0	0	0	0	0	0	0	0	0	0	0	0	0	0	0	0	0	0	0	1.77	2.33
1843	Bacteria;Chloroflexota; Dehalococcoidia; DSTF01; JACRBR01	0	0	0	0	0	0	0	0	0	0	0	0	0.35	0	0	0	0	0	0	0	0	0	0	0.36	0	0	0	0	0	0	0	0	0	0.31	0	0	0	0	0	0	0	0	0	0	0	0	0.32	0.45
1844	Bacteria;Chloroflexota; Dehalococcoidia; DSTF01; JALHUB01; JALHUB01	0	0	0	0	0	0	0	0	0	0	0	0	0.41	0	0	0	0	0	0	0	0	0	0	0.69	0	0	0	0	0	0	0	0	0	0.53	0	0	0	0	0	0	0	0	0	0	0	0	10.57	12.81
1845	Bacteria;Chloroflexota; Dehalococcoidia; DSTF01; RBG-16-68-14; JACZTE01	0	0	0	0	0	0	0	0	0	0	0	0	0.87	0	0	0	0	0	0	0	0	0	0	0	0	0	0	0	0	0	0	0	0	3.49	11.58	0	0	0	0	0	0	0	0	0	0	0	5.81	11.01
1846	Bacteria;Chloroflexota; Dehalococcoidia; DSTF01; RBG-16-68-14; JADFKB01	0	0	0	0	0	0	0	0	0	0	0	0	0	0	0	0	0	0	0	0	0	0	0	0	0	0	0	0	0	0	0	0	0	0.76	1.43	0	0	0	0	0	0	0	0	0	0	0	0.45	0.73
1847	Bacteria;Chloroflexota; Dehalococcoidia; DSTF01; RBG-16-68-14; JADFNZ01	0	0	0	0	0	0	0	0	0	0	0	0	0	0	0	0	0	0	0	0	0	0	0	0	0	0	0	0	0	0	0	0	0	0	1.88	0	0	0	0	0	0	0	0	0	0	0	0	0
1848	Bacteria;Chloroflexota; Dehalococcoidia; DSTF01; RBG-16-68-14; RBG-16-68-14	0	0	0	0	0	0	0	0	0	0	0	0	0.88	0	0	0	0	0	0	0	0	0	0	0.38	0	0	0	0	0	0	0	0	0	1.8	8.67	0	0	0	0	0	0	0	0	0	0	0	3.08	11.25
1849	Bacteria;Chloroflexota; Dehalococcoidia; DSTF01; RBG-16-68-14; SZUA-185	0	0	0	0	0	0	0	0	0	0	0	0	0	0	0	0	0	0	0	0	0	0	0	0	0	0	0	0	0	0	0	0	0	1.31	2.01	0	0	0	0	0	0	0	0	0	0	0	1.57	6.97
1850	Bacteria;Chloroflexota; Dehalococcoidia; DSTF01; RBG-16-68-14	0	0	0	0	0	0	0	0	0	0	0	0	0.71	0	0	0	0	0	0	0	0	0	0	0.49	0	0	0	0	0	0	0	0	0	2	5.2	0	0	0	0	0	0	0	0	0	0	0	2.94	5.52
1851	Bacteria;Chloroflexota; Dehalococcoidia; DSTF01; WHTK01; WHTK01	0	0	0	0	0	0	0	0	0	0	0	0	0	0	0	0	0	0	0	0	0	0	0	0	0	0	0	0.57	0	0	0	0	0	0.41	0	0	0	0	0	0	0	0	0	0	0	0	0	1.93
1852	Bacteria;Chloroflexota; Dehalococcoidia; DSTF01	0	0	0	0	0	0	0	0	0	0	0	0	0.82	0	0	0	0	0	0	0	0.12	0	0	1.61	0.69	0.46	0.4	0.25	0	0	0	0	0.34	0.85	0.37	0	0	0	0	0	0.84	0.4	0	0	0	0	5.5	15.36
1853	Bacteria;Chloroflexota; Dehalococcoidia; E44-bin15; E44-bin15; E29-bin15	1.26	0.39	0.47	0.62	0.21	0	0	0.07	0	0	0	0	0.64	0	0	0	0	0	0	0	0	0	0	8.15	2.66	1.15	4.82	1.19	2.26	0.19	0	0.92	1.38	1.93	0	0	0	0	0	0	0	0	0	0	0	0	0.48	3.72
1854	Bacteria;Chloroflexota; Dehalococcoidia; E44-bin15; E44-bin15; E29-bin15; E29-bin15 sp004377275	7.26	2.61	0	7.45	2.59	0	0	1.87	0	0	0	0	0	0	0	0	0	0	0	0	0	0	0	9.41	12.48	6.58	32.51	1.14	17.07	1.9	0	0	0	22.87	0	0	0	0	0	0	0	0	0	0	0	0	0	0
1855	Bacteria;Chloroflexota; Dehalococcoidia; E44-bin15; E44-bin15; E29-bin15; E29-bin15 sp023129355	0.85	8.85	0	5.19	0	0	0	0	0	0	0	0	0	0	0	0	0	0	0	0	0	0	0	9	2.28	1.28	3.58	0	0	0	0	0	0	0	0	0	0	0	0	0	0	0	0	0	0	0	0	0
1856	Bacteria;Chloroflexota; Dehalococcoidia; E44-bin15; E44-bin15; E44-bin26	0.55	0	0.42	1.66	0	0	0	0	1.55	0	0	0	0.51	0	0	0.22	0	0	0	0.28	0.62	0	0	1.83	0.79	1.12	6.67	0	0	0	0	3.62	16.23	2.03	0	0	0	0	0	0	1.38	0	0	0	0	0	0.55	0
1857	Bacteria;Chloroflexota; Dehalococcoidia; E44-bin15; E44-bin15; E44-bin26; E44-bin26 sp004376075	0	0	0	0	0	0	0	0	0	0	0	0	0	0	0	0	0	0	0	0	0	0	0	0	0	1.4	7	0	0	0	0	4.21	6.65	5.61	0	0	0	0	0	0	0	0	0	0	0	0	0	0
1858	Bacteria;Chloroflexota; Dehalococcoidia; E44-bin15; E44-bin15; JAAXQM01	0	0	0	0	0	0	0	0	0	0	0	0	0	0	0	0	0	0	0	0	0	0	0	0	0	0	0.43	1.42	0	0	0	0	0	0	0	0	0	0	0	0	0	0	0	0	0	0	0	0.72
1859	Bacteria;Chloroflexota; Dehalococcoidia; E44-bin15; E44-bin15; JAAXQM01; JAAXQM01 sp012974295	0	0	0	0	0	0	0	0	0	0	0	0	0	0	0	0	0	0	0	0	0	0	0	0	0	0	0	3.64	0	0	0	0	0	0	0	0	0	0	0	0	0	0	0	0	0	0	0	0
1860	Bacteria;Chloroflexota; Dehalococcoidia; E44-bin15; E44-bin15; JADFVG01	0.51	0.53	0	3.58	0	0	0	0	0.53	0	0	0	0.43	0	0	0	0	0	0	0	0.37	0	0	1.06	1.81	1.44	4.9	0	0	0	0	3.85	2.36	0	0	0	0	0	0	0	0.61	0	0	0	0	0	0.62	0
1861	Bacteria;Chloroflexota; Dehalococcoidia; E44-bin15; E44-bin15; JADFVG01; JADFVG01 sp015222405	0	0.46	0	0	0	0	0	0	0	0	0	0	0	0	0	0	0	0	0	0	0	0	0	0	0	0	0	0	0	0	0	0	0	0	0	0	0	0	0	0	0	0	0	0	0	0	0	0
1862	Bacteria;Chloroflexota; Dehalococcoidia; E44-bin15; E44-bin15; Kmv38	0	0	0	0.83	0	0	0	0	0.48	0	0	0	0	0	0	0	0	0	0	0	0	0	0	0.93	0.51	0.59	2.66	0.36	0	0	0	0.72	2.31	0	0	0	0	0	0	0	0.94	0	0	0	0	0	0	0
1863	Bacteria;Chloroflexota; Dehalococcoidia; E44-bin15; E44-bin15	1.31	0.79	0.74	0.77	0.63	0	0.18	0.23	1.38	0	0	0.05	0.59	0	0	0.18	0.28	0	0	0.28	0.79	0.29	0	1.95	1.62	2.03	2.55	1.09	1.43	0.57	0.53	0.9	3.18	1.15	1.06	0	0	0	0	0.23	2.32	0.47	0	0	0	0	0.98	1.53
1864	Bacteria;Chloroflexota; Dehalococcoidia; GIF9; AB-539-J10; 20-14-all-45-10	0	2.36	2.41	5.12	5.48	0	2.64	2.17	6.43	0.98	11.75	39.59	0	1.4	0	8.84	11.16	8.45	1.24	5.24	10.07	19.27	0	0.42	0.4	3.25	1.82	0	35.4	5.17	4.53	0.54	0	0	0	0	0	0	0	0	6.02	0	0	0	0	0	0.7	0
1865	Bacteria;Chloroflexota; Dehalococcoidia; GIF9; AB-539-J10; 20-14-all-45-10; 20-14-all-45-10 sp002772325	0	0	0	0	0	0	0	0	0	0	0	0	0	0.74	0	5.6	7.42	5.73	0	3.69	0	12.94	0	0	0	0	0	0	0	0	0	0	0	0	0	0	0	0	0	0	0	0	0	0	0	0	0	0
1866	Bacteria;Chloroflexota; Dehalococcoidia; GIF9; AB-539-J10; 20-14-all-45-10; 20-14-all-45-10 sp009619075	0	3.07	5.03	6.09	4.66	0	0.47	4.54	2.82	3.42	3.81	6.69	0	0.92	0	4.82	6.34	4.64	0	2.42	0	9.28	0	0	0	3.86	1.1	0	168.4	12.53	3.72	0	0	0	0	0	0	0	0	0	0	0	0	0	0	0	0	0
1867	Bacteria;Chloroflexota; Dehalococcoidia; GIF9; AB-539-J10; 20-14-all-45-10; 20-14-all-45-10 sp023129815	0	9.32	11.37	14.99	14.76	0	1.83	10.47	8.15	4.89	10.72	19.83	0	1.3	0	5.43	8.56	7.91	1.13	3.7	0	15.53	0	0	0	7.75	2.36	0	171.33	23.48	8.07	0	0	0	0	0	0	0	0	0	0	0	0	0	0	0	0	0
1868	Bacteria;Chloroflexota; Dehalococcoidia; GIF9; AB-539-J10; B68-G16	0.84	8.68	0	2.03	3.42	0	1.12	0.76	0	0	0.57	0	0.86	0.79	0	0.94	0	0	0	1.07	14.41	2.91	0	4.19	4.5	0.8	1.84	1.93	0	0	0	0	0	1.97	0	0	0	0	0	0	0	0	0	0	0	0	0	0.56
1869	Bacteria;Chloroflexota; Dehalococcoidia; GIF9; AB-539-J10; B68-G16; B68-G16 sp003647945	0	7.91	0	0.73	1.24	0	0	0	0	0	0	0	0	0	0	0.54	0	0	0	0	9.95	2.03	0	2.54	2.34	0	0	0	0	0	0	0	0	1.23	0	0	0	0	0	0	0	0	0	0	0	0	0	0
1870	Bacteria;Chloroflexota; Dehalococcoidia; GIF9; AB-539-J10; CG2-30-46-19	8.91	2.51	1.19	8.08	5.82	0	0	5.5	3.34	0	4.66	23.88	3.91	0	0	0	0	0	0	0	0.88	0	0	3.72	1.01	0	4.36	0	0	0.82	0.46	0	0	2.42	0	0	0	0	0	0	7.87	2.16	0	0	0	0	5.8	2.44
1871	Bacteria;Chloroflexota; Dehalococcoidia; GIF9; AB-539-J10; CG2-30-46-19; CG2-30-46-19 sp001872925	0	0	0	0	0	0	0	0	0	0	0	0	0	0	0	0	0	0	0	0	0	0	0	0	0	0	0	0	0	0	0	0	0	0	0	0	0	0	0	0	141.15	35.83	0	0	0	0	80.92	38.38
1872	Bacteria;Chloroflexota; Dehalococcoidia; GIF9; AB-539-J10; CG2-30-46-9	0	0	0	0	0	0	0	0	0	0	0	0	0	0	0	0	0	0	0	0	0.8	0	0	0	0	0	0	0	0	0	0	0	0	0	0	0	0	0	0	0	0.46	0	0	0	0	0	0	0
1873	Bacteria;Chloroflexota; Dehalococcoidia; GIF9; AB-539-J10; E29-bin54	0	0.54	0.3	0.36	0	0	0.5	0	0	0	0	0.47	0	0	0	0	0	0	0	0	0.94	0	0	4.95	8.11	17.09	38.34	21.55	0	0	0	0	0	0.38	0	0	0	0	0	0	0	0	0	0	0	0	0.54	0.89
1874	Bacteria;Chloroflexota; Dehalococcoidia; GIF9; AB-539-J10; E29-bin54; E29-bin54 sp004376695	0	0	0	0	0	0	0	0	0	0	0	0	0	0	0	0	0	0	0	0	0	0	0	6.47	7.59	25.74	75.73	26.75	0	0	0	0	0	0	0	0	0	0	0	0	0	0	0	0	0	0	0	0
1875	Bacteria;Chloroflexota; Dehalococcoidia; GIF9; AB-539-J10; E29-bin73	0	0.42	0	0.63	0	0	0	0	0	0	0	0.41	0	0	0	0	0	0	0	0	0.66	0	0	1.13	3.56	1.44	1.76	9.6	0	0	0	0.08	0	0.46	0	0	0	0	0	0	0	0	0	0	0	0	0	0.48
1876	Bacteria;Chloroflexota; Dehalococcoidia; GIF9; AB-539-J10; E29-bin73; E29-bin73 sp004375885	0	0	0	0.57	0	0	0	0	0	0	0	0	0	0	0	0	0	0	0	0	0	0	0	0.58	0	0	0	0	0	0	0	0.89	0	0	0	0	0	0	0	0	0	0	0	0	0	0	0	0
1877	Bacteria;Chloroflexota; Dehalococcoidia; GIF9; AB-539-J10; E44-bin10	3.24	3.76	0.52	1.14	0.58	0	0	0	0	0	0	0	0.77	0	0	0.46	0	0	0	0.26	5.38	0.95	2.63	6.42	21.8	10.85	15.81	116.39	0.89	0	0	0	0	1.29	0	0	0	0	0	0	1.24	4.78	0	0	0	0	4.05	15.53
1878	Bacteria;Chloroflexota; Dehalococcoidia; GIF9; AB-539-J10; E44-bin10; E44-bin10 sp004377135	2.12	3.81	0	1.61	0	0	0	0	0	0	0	0	0	0	0	0	0	0	0	0	63.6	6.96	3.71	10.24	16.26	7.47	12.8	58.93	0	0	0	0	0	1.27	0	0	0	0	0	0	0	2.94	0	0	0	0	1.06	17.83
1879	Bacteria;Chloroflexota; Dehalococcoidia; GIF9; AB-539-J10; JACAEN01	0.59	1.52	0	0.51	0.44	0	0	0	0	0	0	0.39	0.45	0	0	0	0	0	0	0	1.81	0.57	0	1.69	2.26	2.1	2.91	4.74	0	0	0	0	0	1.28	0	0	0	0	0	0	0.92	4.85	0	0	0	0	0.81	3.93
1880	Bacteria;Chloroflexota; Dehalococcoidia; GIF9; AB-539-J10; JADFUX01	0	0	0	0	0	0	0	0	0	0	0	0	0	0	0	0	0	0	0	0	0	0	0	0	0	0	0.11	0	0	0	0	0	0	0	0	0	0	0	0	0	21.11	0	0	0	0	0	0	0
1881	Bacteria;Chloroflexota; Dehalococcoidia; GIF9; AB-539-J10; JADFUX01; JADFUX01 sp015222255	0	0	1.04	0	0	0	0	0	0	0	0	0	0	0	0	0	0	0	0	0	0	0	0	0	0	0	0.89	0	0	0	0	0	0	0	0	0	0	0	0	0	0	0	0	0	0	0	0	0
1882	Bacteria;Chloroflexota; Dehalococcoidia; GIF9; AB-539-J10; JADFUZ01	0	0	0	0.61	0	0	0	0	0.96	0	0	2.49	0	0	0	0.54	0	0	0	0	3.08	0	0	0	0	0	0	0	0	0	0	0	0	0	0	0	0	0	0	0	0	0	0	0	0	0	0	0
1883	Bacteria;Chloroflexota; Dehalococcoidia; GIF9; AB-539-J10; JAFGBN01	0.25	0	0	0	0	0	0	0	0.71	0	0	1.16	0	0	0	0	0	0	0	0	0.56	0	0	0	0.38	0	0	0	0	0	0	0	0	0	0	0	0	0	0	0	0	0	0	0	0	0	0	0
1884	Bacteria;Chloroflexota; Dehalococcoidia; GIF9; AB-539-J10; JAGMDB01	1.07	0.99	0.87	3.03	1.11	0	1.62	1.46	2.06	0.68	2.07	16.65	0	0	0	0.57	0.83	0	0	0.31	9.75	4.37	0	0.82	1.01	0.76	0.66	0.75	3.78	0.31	5.08	0.44	0	0.5	0	0	0	0	0	0	0	0	0	0	0	0	0	0
1885	Bacteria;Chloroflexota; Dehalococcoidia; GIF9; AB-539-J10; JAGMDB01; JAGMDB01 sp023128875	3.72	3.77	2.5	5.24	1.44	0	2.38	0.74	0	2.55	0	0	0	0	0	0	0	0	0	0	15.92	5.73	0	0.74	1.89	3.91	5.85	0.79	9.7	0.6	12.58	0	0	1.67	0	0	0	0	0	0	0	0	0	0	0	0	0	0
1886	Bacteria;Chloroflexota; Dehalococcoidia; GIF9; AB-539-J10; RBG-13-51-36	2.69	4.24	0.22	1.54	1.15	0	0.56	0	0	0	0	0	0.9	0	0	0.57	0	0	0	0	5.96	0.62	0	4.22	12.92	9.73	13.37	82.81	0.78	0	0	0	0	1.08	0	0	0	0	0	0.46	1.96	16.95	0	0	0	0	13.38	10.72
1887	Bacteria;Chloroflexota; Dehalococcoidia; GIF9; AB-539-J10; RBG-13-51-36; RBG-13-51-36 sp903884455	2.69	3.51	0	0.7	0	0	0	0	0	0	0	0	0	0	0	0	0	0	0	0	1.8	0	0	2.17	2.23	3.67	8.3	13.83	0	0	0	0	0	1.45	0	0	0	0	0	0	0.95	4.08	0	0	0	0	13.76	8.36
1888	Bacteria;Chloroflexota; Dehalococcoidia; GIF9; AB-539-J10; SKVJ01	0	0	0	0	0	0	0	0	0	0	0	0	0	0	0	0	0	0	0	0	0	0	9.73	0	0	0	0	0	0	0	0	0	0	0	0	0	0	0	0	0	0	0	0	0	0	0	0	0
1889	Bacteria;Chloroflexota; Dehalococcoidia; GIF9; AB-539-J10	4.32	5.53	2.47	2.79	3.79	0.23	3.62	2.49	4.76	1.2	6.69	9.96	2.44	1.27	1.13	3.46	1.65	0.68	0.45	1.84	14.84	3.85	3.17	5.51	10.7	6.53	6.76	39.96	3.89	1.23	2.05	1.45	0.63	3.73	0	0	0	0	0	0.51	11.95	6.89	0	0	0	0	7.98	7.09
1890	Bacteria;Chloroflexota; Dehalococcoidia; GIF9; DYGU01; DYGU01	0	0	0	0	0	0	0	0	0	0	0	0	0	0	0	0	0	0	0	0	0	0	0	0	0	0	0	0	0	0	0	0	0	0	0	0	0	0	0	0	0.49	0	0	0	0	0	0	0
1891	Bacteria;Chloroflexota; Dehalococcoidia; GIF9; UBA5620; 9FT-COMBO-48-23	1.46	0	0	0	0	0	0	0	0	0	0	0	0	0	0	0	0	0	0	0	0	0	0	0.38	0	0	0.36	0	0	0	0	0	0	0	0	0	0	0	0	0.39	8.77	2.39	0	0	0	0	1.31	2.9
1892	Bacteria;Chloroflexota; Dehalococcoidia; GIF9; UBA5620; 9FT-COMBO-48-23; 9FT-COMBO-48-23 sp016783155	0	0	0	0	0	0	0	0	0	0	0	0	0	0	0	0	0	0	0	0	0	0	0	0	0	0	0	0	0	0	0	0	0	0	0	0	0	0	0	0	0	0	0	0	0	0	0	0
1893	Bacteria;Chloroflexota; Dehalococcoidia; GIF9; UBA5620; DTZC01	0	0	0	0	0	0	0	0	0	0	0	0	0	0	0	0	0	0	0	0	0	0	0	0	0	0	0	0	0	0	0	0	0	0	0	0	0	0	0	0	0	0	0	0	0	0	0.39	0
1894	Bacteria;Chloroflexota; Dehalococcoidia; GIF9; UBA5620; JACNFS01	3.55	0.54	0.41	0.06	0.08	0	0	0	0	0	0	0	0.93	0	0	0	0	0	0	0	0	0	0	0.42	0.15	0.27	0.54	0.03	0	0	0.12	0	0	0.31	0	0	0	0	0	0	0.61	0	0	0	0	0	0	0.41
1895	Bacteria;Chloroflexota; Dehalococcoidia; GIF9; UBA5620; JACNFS01; JACNFS01 sp014384515	3.81	0.61	0	0.66	0.46	0	0	0	0	0	0	0	0	0	0	0	0	0	0	0	0	0	0	2.68	1.86	4.52	20.61	0.82	0	0	1.15	0	0	3.48	0	0	0	0	0	0	0	0	0	0	0	0	0	0
1896	Bacteria;Chloroflexota; Dehalococcoidia; GIF9; UBA5620; QYPU01	0	0	0	0	0	0	0	0	0.35	0	0	0	0	0	0	0	0	0	0	0	0	0	0	0	0	0	0	0	0	0	0	0	0	0	0	0	0	0	0	0	0	0	0	0	0	0	0	0
1897	Bacteria;Chloroflexota; Dehalococcoidia; GIF9; UBA5620; QYPU01; QYPU01 sp007280145	0	0	0	0	0	0	0	1.85	0	0	2.57	26.29	0	0	0	0	0	0	0	0	0	0	0	0	0	0	0	0	0	0	0	0	0	0	0	0	0	0	0	0	0	0	0	0	0	0	0	0
1898	Bacteria;Chloroflexota; Dehalococcoidia; GIF9; UBA5620; VGNY01	0	0	0	0	0	0	0	0	0	0	0	0	0	0	0	0	0	0	0	0	0	0	0	0	0	0	0	0	0	0	0	0	0	0	0	0	0	0	0	0	1.3	0	0	0	0	0	0	0
1899	Bacteria;Chloroflexota; Dehalococcoidia; GIF9; UBA5620; VGOF01	0	0	0	0	0	0	0	0	0	0	0	0	0	0	0	0	0	0	0	0	0	0	0	0	0	0	0	0	0	0	0	0	0	0	0	0	0	0	0	0	0.36	0	0	0	0	0	1.01	0
1900	Bacteria;Chloroflexota; Dehalococcoidia; GIF9; UBA5620; W265	0	0	0	0	0	0	0	0	0.67	0	0	0	0	0	0	0	0	0	0	0	0	0	0	0	0	0	0.36	0	0	0	0	0	0.37	0	0	0	0	0	0	0	0	0	0	0	0	0	1.32	0
1901	Bacteria;Chloroflexota; Dehalococcoidia; GIF9; UBA5620	1.72	0.69	0.14	0.23	0.36	0	0	0.62	1.29	0	1.59	2.39	0.87	0	0	0	0	0	0	0	0.51	0.6	0	1.18	0.59	0.97	1.74	0.7	0	0	0.7	0.94	1.01	1.15	0	0	0.35	0.36	0.63	0.13	3.88	0.72	0	0	0	0	2.44	1.95
1902	Bacteria;Chloroflexota; Dehalococcoidia; GIF9; UBA5629; UBA5629	0	0	0	0	0	0	0	0	0	0	0	0	0	0	0	0	0	0	0	0	0	0	0	0	0	0	0	0	0	0	0	0	0	0	0	0	0	0	0	0	0.4	0	0	0	0	0	0	0
1903	Bacteria;Chloroflexota; Dehalococcoidia; GIF9; UBA5629	0	0	0	0	0	0	0	0	0	0	0	0	0	0	0	0	0	0	0	0	0	0	0	0	0	0	0	0	0	0	0	0	0	0	0	0	0	0	0	0	0.8	0	0	0	0	0	0	0.44
1904	Bacteria;Chloroflexota; Dehalococcoidia; GIF9	0	0.13	0.22	0.2	0.3	0.09	0.23	0.15	0.67	0.18	0.57	0	0.69	0.26	0.31	0.17	0.1	0.28	0.12	0.23	0.52	0.63	0.29	0.32	0.72	0.12	0.41	0.79	0.42	0.23	0.05	0.7	1	0.82	0.52	0.3	0.16	0.31	0.29	0.31	4.61	0.57	0	0.28	0	0.37	0.9	0.78
1905	Bacteria;Chloroflexota; Dehalococcoidia; JACPPY01; JACPPY01; JACPRR01	0	0	0	0	0	0	0	0	0	0	0	0	0	0	0	0	0	0	0	0	0	0	0	0	0	0	0	0	0	0	0	0	0	0	0	0	0	0	0	0	0.78	0	0	0	0	0	0	0
1906	Bacteria;Chloroflexota; Dehalococcoidia; JACPPY01; JACPPY01	0	0	0	0	0	0	0	0	0	0	0	0	0	0	0	0	0	0	0	0	0	0	0	0	0	0	0	0	0	0	0	0	0	0	0	0	0	0	0	0	0.27	0	0	0	0	0	0	0
1907	Bacteria;Chloroflexota; Dehalococcoidia; JACPQD01; JACPQD01; JACPQD01	0	0	0	0	0	0	0	0	0	0	0	0	0	0	0	0	0	0	0	0	0	0	0	0	0	0	0	0	0	0	0	0	0	0	0	0	0	0	0	0	1.5	0	0	0	0	0	1.87	0
1908	Bacteria;Chloroflexota; Dehalococcoidia; JACQTR01; JACQTR01; JACQTR01	0	0	0	0	0	0	0	0	0	0	0	0	0	0	0	0	0	0	0	0	0	0	0	0	0	0	0	0	0	0	0	0	0	0	0	0	0	0	0	0	0.51	0	0	0	0	0	0.36	0
1909	Bacteria;Chloroflexota; Dehalococcoidia; JACQUA01; JACQUA01; JACQUA01	0	0	0	0	0	0	0	0	0	0	0	0	0	0	0	0	0	0	0	0	0	0	0	0	0	0	0	0	0	0	0	0	0	0	0	0	0	0	0	0	1.65	0	0	0	0	0	0	0
1910	Bacteria;Chloroflexota; Dehalococcoidia; JACVQG01; JACVQG01; JACVQG01	0	0	0	0	0	0	0	0	0	0	0	0	0	0	0	0	0	0	0	0	0	0	0	0	0	0	0	0	0	0	0	0	0	0	0	0	0	0	0	0	6.22	0	0	0	0	0	0	0
1911	Bacteria;Chloroflexota; Dehalococcoidia; JACVQG01; JAHKAY01; JAHKAY01	0	0	0	0	0	0	0	0	0	0	0	0	0	0	0	0	0	0	0	0	0	0	0	0	0	0	0	0	0	0	0	0	0	0	0	0	0	0	0	0	25.06	0	0	0	0	0	0	0
1912	Bacteria;Chloroflexota; Dehalococcoidia; JACVQG01; JAHKAY01; JAHKAY01; JAHKAY01 sp018825785	0	0	0	0	0	0	0	0	0	0	0	0	0	0	0	0	0	0	0	0	0	0	0	0	0	0	0	0	0	0	0	0	0	0	0	0	0	0	0	0	6.99	0	0	0	0	0	0	0
1913	Bacteria;Chloroflexota; Dehalococcoidia; JACVQG01	0	0	0	0	0	0	0	0	0	0	0	0	0	0	0	0	0	0	0	0	0	0	0	0	0	0	0	0	0	0	0	0	0.11	0	0	0	0	0	0	0	1.16	0.17	0	0	0	0	0	0
1914	Bacteria;Chloroflexota; Dehalococcoidia; JdFR-54; JdFR-54; JdFR-54	0	0	0	0	0	0	0	0	0	0	0	0	0	0	0	0	0	0	0	0	0	0	0	0	0	0	0	0	0	0	0	0.74	2.96	0	0	0	0	0	0	0	1.42	0	0	0	0	0	0.54	1.01
1915	Bacteria;Chloroflexota; Dehalococcoidia; Plut-88900; Plut-88900; JACZVB01	0	0	0	0	0	0	0	0	0	0	0	0	0	0	0	0	0	0	0	0	0	0	0	0	0	0	0	0	0	0	0	0	0	0	12.35	0	0	0	0	0	0	0	0	0	0	0	0	0
1916	Bacteria;Chloroflexota; Dehalococcoidia; Plut-88900; Plut-88900; Plut-88900	0	0	0	0	0	0	0	0	0	0	0	0	0	0	0	0	0	0	0	0	0	0	0	0	0	0	0	0	0	0	0	0	0	0	3.88	0	0	0	0	0	0	0	0	0	0	0	0	0
1917	Bacteria;Chloroflexota; Dehalococcoidia; Plut-88900; Plut-88900	0	0	0	0	0	0	0	0	0	0	0	0	0	0	0	0	0	0	0	0	0	0	0	0	0	0	0	0	0	0	0	0	0	0	2.97	0	0	0	0	0	0	0	0	0	0	0	0	0
1918	Bacteria;Chloroflexota; Dehalococcoidia; RBG-13-53-26; RBG-13-53-26; B9-G15	0	0	0	0	0	0	0	0	0	0	0	0	0	0	0	0	0	0	0	0	0	0	0	0	0	0	0.35	0	0	0	0	0	0.79	0	0	0	0	0	0	0	0	0	0	0	0	0	0.74	0
1919	Bacteria;Chloroflexota; Dehalococcoidia; RBG-13-53-26; RBG-13-53-26; JAFGCL01	0	0	0	0	0	0	0	0	0	0	0	0	0	0	0	0	0	0	0	0	0	0	0	0	0	0	0	0	0	0	0	0	0	0	0	0	0	0	0	0	0	0	0	0	0	0	0.36	0
1920	Bacteria;Chloroflexota; Dehalococcoidia; RBG-13-53-26; RBG-13-53-26; RBG-13-53-26	0	0	0	0	0	0	0	0	0.66	0	0	0	0	0	0	0	0	0	0	0	0	0.46	1.09	0.56	0	0	0	0	0	0	0	0.7	1.74	0	0	0	0	0	0	0	0.77	0	0	0	0	0	0.46	0
1921	Bacteria;Chloroflexota; Dehalococcoidia; RBG-13-53-26; RBG-13-53-26; VGOE01	0	0	0	0	0	0	0	0	0.66	0	0	0	0.51	0	0	0	0	0	0	0	0	0	0	0	0	0	0.78	0	0	0	0	0.82	1.61	0	0	0	0	0	0	0	0.51	0.51	0	0	0	0	0.86	0
1922	Bacteria;Chloroflexota; Dehalococcoidia; RBG-13-53-26; RBG-13-53-26	0.27	0	0	0	0	0	0	0	0.77	0	0	0	0.6	0	0	0	0	0	0	0	0	0.36	0.36	0.78	0	0	1.16	0	0	0	0	1.23	1.76	0.34	0	0	0.43	0.34	0	0	1.37	0.16	0	0.57	0.29	0.76	2.03	0.95
1923	Bacteria;Chloroflexota; Dehalococcoidia; SAR202; UBA11138; JADFIF01	0	0	0	0	0	0	0	0	0	0	0	0	0	0	0	0	0	0	0	0	0	0	0	0	0	0	0	0	0	0	0	0	0	0	0.56	0	0	0	0	0	0	0	0	0	0	0	0	0
1924	Bacteria;Chloroflexota; Dehalococcoidia; SAR202; UBA11138	0	0	0	0	0	0	0	0	0	0	0	0	0	0	0	0	0	0	0	0	0	0	0	0	0	0	0	0	0.18	0	0	0	0	0.45	2.02	0	0	0	0	0	0	0	0	0	0	0	0	0
1925	Bacteria;Chloroflexota; Dehalococcoidia; SAR202	0	0	0	0	0	0	0	0	0.27	0	0	0	0	0	0	0	0	0	0	0	0	0	0	0	0	0	0.44	0	0.21	0	0	0	0	0.32	0.42	0	0	0	0	0	0	0	0	0	0	0	0	0
1926	Bacteria;Chloroflexota; Dehalococcoidia; SHYB01; SHYB01	0	0	0	0	0	0	0	0	0	0	0	0	0	0	0	0	0	0	0	0	0	0	0	0	0	0	0	0	0	0	0	0	0	0	0	0	0	0	0	0	0.45	0	0	0	0	0	0	0
1927	Bacteria;Chloroflexota; Dehalococcoidia; SHYB01	0	0	0	0	0	0	0	0	0	0	0	0	0	0	0	0	0	0	0	0	0	0	0	0	0	0	0	0	0	0	0	0	0	0	0	0	0	0	0	0	0.35	0	0	0	0	0	0	0
1928	Bacteria;Chloroflexota; Dehalococcoidia; SHYD01	0	0	0	0	0	0	0	0	0	0	0	0	0	0	0	0	0	0	0	0	0	0	0	0	0	0	0	0	0	0	0	0	0	0	0	0	0	0	0	0	0.31	0	0	0	0	0	0.11	0.74
1929	Bacteria;Chloroflexota; Dehalococcoidia; SM23-28-2; HRbin24; HRBIN24	0	0	0	0	0	0	0	0	0	0	0	0	0	0	0	0	0	0	0	0	0	0	0	0	0	0	0	0	0	0	0	0	0	0	0	0	0	0	0	0	0	0	0	0	0	0	0.42	0
1930	Bacteria;Chloroflexota; Dehalococcoidia; SM23-28-2; RBG-16-64-32; CF-162	0	0	0	0	0	0	0	0	0	0	0	0	0	0	0	0	0	0	0	0	0	0	0	0	0	0	0	0	0	0	0	0	0	3.15	4.69	0	0	0	0	0	0	0	0	0	0	0	0	0
1931	Bacteria;Chloroflexota; Dehalococcoidia; SM23-28-2; RBG-16-64-32; CF-162; CF-162 sp022560365	0	0	0	0	0	0	0	0	0	0	0	0	0	0	0	0	0	0	0	0	0	0	0	0	0	0	0	0	0	0	0	0	0	1.08	1.9	0	0	0	0	0	0	0	0	0	0	0	0	0
1932	Bacteria;Chloroflexota; Dehalococcoidia; SM23-28-2; RBG-16-64-32; CF-162; CF-162 sp022565075	0	0	0	0	0	0	0	0	0	0	0	0	0	0	0	0	0	0	0	0	0	0	0	0	0	0	0	0	0	0	0	0	0	0	2.66	0	0	0	0	0	0	0	0	0	0	0	0	0
1933	Bacteria;Chloroflexota; Dehalococcoidia; SM23-28-2; RBG-16-64-32; CF-163	0	0	0	0	0	0	0	0	0	0	0	0	0	0	0	0	0	0	0	0	0	0	0	0	0	0	0	0	0	0	0	0	0	0.5	0	0	0	0	0	0	0	0	0	0	0	0	0	0
1934	Bacteria;Chloroflexota; Dehalococcoidia; SM23-28-2; RBG-16-64-32; JACOUE01	0	0	0	0	0	0	0	0	0	0	0	0	0	0	0	0	0	0	0	0	0	0	0	0	0	0	0	0	0	0	0	0	0	0.4	0	0	0	0	0	0	0	0	0	0	0	0	0.8	0
1935	Bacteria;Chloroflexota; Dehalococcoidia; SM23-28-2; RBG-16-64-32; JACPQO01	0	0	0	0	0	0	0	0	0	0	0	0	0	0	0	0	0	0	0	0	0	0	0	0	0	0	0	0	0	0	0	0	0	0.37	0	0	0	0	0	0	0	0	0	0	0	0	0	0
1936	Bacteria;Chloroflexota; Dehalococcoidia; SM23-28-2; RBG-16-64-32; JADFNQ01	2.42	0	0	0	0	0	0	0	0	0	0	0	19.9	0	0	0	0	0	0	0	0	0	0	33.55	17.29	7.38	32.36	0.44	0	0	0	5.31	1.01	54.36	25.56	0	0	0	0	0.5	0	0	0	0	0	0	16.15	44.55
1937	Bacteria;Chloroflexota; Dehalococcoidia; SM23-28-2; RBG-16-64-32; JADFNQ01; JADFNQ01 sp022561095	0	0	0	0	0	0	0	0	0	0	0	0	0	0	0	0	0	0	0	0	0	0	0	0	0	0	0	0	0	0	0	0	0	10.98	0	0	0	0	0	0	0	0	0	0	0	0	0	0
1938	Bacteria;Chloroflexota; Dehalococcoidia; SM23-28-2; RBG-16-64-32; JADFNQ01; JADFNQ01 sp022563285	0	0	0	0	0	0	0	0	0	0	0	0	0	0	0	0	0	0	0	0	0	0	0	0	0	0	0	0	0	0	0	0	0	0	11.65	0	0	0	0	0	0	0	0	0	0	0	0	0
1939	Bacteria;Chloroflexota; Dehalococcoidia; SM23-28-2; RBG-16-64-32; JADFNQ01; JADFNQ01 sp022564695	0	0	0	0	0	0	0	0	0	0	0	0	0	0	0	0	0	0	0	0	0	0	0	0	0	0	0	0	0	0	0	0	0	8.04	1.18	0	0	0	0	0	0	0	0	0	0	0	0	0
1940	Bacteria;Chloroflexota; Dehalococcoidia; SM23-28-2; RBG-16-64-32; JADFNQ01; JADFNQ01 sp913056415	0	0	0	0	0	0	0	0	0	0	0	0	0	0	0	0	0	0	0	0	0	0	0	0	0	0	0	0	0	0	0	0	0	25.15	2.94	0	0	0	0	0	0	0	0	0	0	0	0	0
1941	Bacteria;Chloroflexota; Dehalococcoidia; SM23-28-2; RBG-16-64-32; RBG-16-64-32	0	0	0	0	0	0	0	0	0	0	0	0	2.34	0	0	0	0	0	0	0	0	0	0	5.45	3.34	0.74	4.56	0	0	0	0	0	0	7.83	0	0	0	0	0	0	0	0	0	0	0	0	1.7	2.92
1942	Bacteria;Chloroflexota; Dehalococcoidia; SM23-28-2; RBG-16-64-32	0.54	0	0	0	0	0	0	0	0	0	0	0	3.17	0	0	0	0	0	0	0	0	0	0	4.99	2.86	1.91	4.05	0.77	0	0	0	0.8	0.31	5.07	1.98	0	0	0	0	0.45	0	0	0	0	0	0	2.22	2.13
1943	Bacteria;Chloroflexota; Dehalococcoidia; SM23-28-2; SM23-28-2; SM23-28-2	2.26	3.53	0	0	0	0	0	0	0	0	0	0	17.64	8.26	0	2.16	0	0	0	0	0.9	0	0	18.32	16.72	31.64	82.51	0	0	0	0	5.06	0	7.39	0	0	0	0	0	0	0.38	0	0	0	0	0	6.74	4.5
1944	Bacteria;Chloroflexota; Dehalococcoidia; SM23-28-2; SM23-28-2; SM23-28-2; SM23-28-2 sp001303545	0	0	0	0	0	0	0	0	0	0	0	0	0	0	0	0	0	0	0	0	0	0	0	0	0	0	2.05	0	0	0	0	0	0	0	0	0	0	0	0	0	0	0	0	0	0	0	0	0
1945	Bacteria;Chloroflexota; Dehalococcoidia; SM23-28-2; SM23-28-2; SM23-28-2; SM23-28-2 sp020356025	1.75	0	0	0	0	0	0	0	0	0	0	0	3.88	0	0	0	0	0	0	0	0	0	0	7.12	5.22	6.44	20.89	0	0	0	0	0	0	2.82	0	0	0	0	0	0	0	0	0	0	0	0	0	0
1946	Bacteria;Chloroflexota; Dehalococcoidia; SM23-28-2; SM23-28-2; SM23-28-2; SM23-28-2 sp022866185	0	0	0	0	0	0	0	0	0	0	0	0	1.66	0	0	0	0	0	0	0	0	0	0	0.87	1.04	2.9	8.22	0	0	0	0	0	0	0	0	0	0	0	0	0	0	0	0	0	0	0	0	0
1947	Bacteria;Chloroflexota; Dehalococcoidia; SM23-28-2; WHTN01; WHTN01	0	0	0	0	0	0	0	0	0	0	0	0	0	0	0	0	0	0	0	0	0	0	0	0	0	0	0	0	0	0	0	0	0	0	0	0	0	0	0	0	0	0	0	0	0	0	0.61	0
1948	Bacteria;Chloroflexota; Dehalococcoidia; SM23-28-2	0.27	0.05	0	0.05	0	0	0	0	0	0	0	0	0.1	0.08	0	0.06	0	0	0	0	0.17	0	0	0	0.49	0	0	0.09	0	0	0	0.08	0.18	0.08	0.42	0	0	0	0	0.16	0.42	0.21	0	0	0	0	2.86	2.31
1949	Bacteria;Chloroflexota; Dehalococcoidia; SZUA-161; SpSt-899; BS503	0	0	0	0	0	0	0	0	0	0	0	0	0	0	0	0	0	0	0	0	0	0	0	0	0	0	0	0	0	0	0	0	0.51	0	0	0	0	0	0	0	1.08	0	0	0	0	0.83	0.94	0.43
1950	Bacteria;Chloroflexota; Dehalococcoidia; SZUA-161; SpSt-899; JABMQN01	0	0	0	0	0	0	0	0	0	0	0	0	0	0	0	0	0	0	0	0	0	0	0	0	0	0	0	0	0	0	0	0	0	0	0	0	0	0	0	0	0	0	0	0	0	0.36	0.76	0.41
1951	Bacteria;Chloroflexota; Dehalococcoidia; SZUA-161; SpSt-899	0	0	0	0	0	0	0	0	0.14	0	0	0	0	0	0	0	0	0	0	0	0	0	0	0	0	0	0	0	0	0	0	0	0.41	0	0	0	0	0.17	0.12	0	0.16	0.1	0	0.17	0	0.25	0.27	0.38
1952	Bacteria;Chloroflexota; Dehalococcoidia; SZUA-161; SZUA-161; JACWAE01	0	0	0	0	0	0	0	0	0.48	0	0	0	0	0	0	0	0	0	0	0	0	0	0	0	0	0	0.36	0	0	0	0	0	1.36	0	0	0	0	0	0	0	2.44	3.38	0	0	0	0	4.01	2.24
1953	Bacteria;Chloroflexota; Dehalococcoidia; SZUA-161; SZUA-161; JACWAE01; JACWAE01 sp014874385	0	0	0	0	0	0	0	0	0	0	0	0	0	0	0	0	0	0	0	0	0	0	0	0	0	0	0	0	0	0	0	0	0	0	0	0	0	0	0	0	3.76	2.95	0	0	0	0	0	0
1954	Bacteria;Chloroflexota; Dehalococcoidia; SZUA-161; SZUA-161; JACWAE01; JACWAE01 sp021787935	0	0	0	0	0	0	0	0	0	0	0	0	0	0	0	0	0	0	0	0	0	0	0	0	0	0	0	0	0	0	0	0	0	0	0	0	0	0	0	0	0	0	0	0	0	0	3.16	0.86
1955	Bacteria;Chloroflexota; Dehalococcoidia; SZUA-161; SZUA-161; Kmv37	0	0	0	0	0	0	0	0	0	0	0	0	0	0	0	0	0	0	0	0	0	0	0	0	0	0	0	0	0	0	0	0	0	0	0	0	0	0	0	0	0.43	0	0	0	0	0	0	0
1956	Bacteria;Chloroflexota; Dehalococcoidia; SZUA-161; SZUA-161; SOKG01	1.87	0.36	0	0	0	0	0	0	0	0	0	0	0.74	0	0	0	0	0	0	0	0	0	0	1.27	1.41	2.31	12.72	0	0	0	0	0	0.67	1.79	0	0	0	0	0	0	1.03	0	0	0	0	0	1.15	0.53
1957	Bacteria;Chloroflexota; Dehalococcoidia; SZUA-161; SZUA-161; SOKG01; SOKG01 sp004376205	1.56	0	0	0	0	0	0	0	0	0	0	0	2.49	0	0	0	0	0	0	0	0	0	0	1.89	0	1.08	5.55	0	0	0	0	0	0	2.01	0	0	0	0	0	0	0	0	0	0	0	0	0	0
1958	Bacteria;Chloroflexota; Dehalococcoidia; SZUA-161; SZUA-161; SZUA-161	0	0	0	0	0	0	0	0	0	0	0	0	0	0	0	0	0	0	0	0	0	0	0	0.99	0	0.5	2.49	0	0	0	0	0	0.76	0.96	0	0	0	0	0	0	0	0	0	0	0	0	6.62	2.72
1959	Bacteria;Chloroflexota; Dehalococcoidia; SZUA-161; SZUA-161; W281	0	0	0	0	0	0	0	0	0	0	0	0	0	0	0	0	0	0	0	0	0	0	0	0	0	0	0	0	0	0	0	0	0	0	0	0	0	0	0	0	0	0	0	0	0	0	0.62	0.35
1960	Bacteria;Chloroflexota; Dehalococcoidia; SZUA-161; SZUA-161	0.45	0.14	0	0	0	0	0	0	1.23	0	0	0	0.88	0	0	0	0	0	0	0	0.51	0	0	0.83	0.55	0.41	2.39	0.41	0	0	0	0.8	2.47	1.4	1.73	0	0	0.33	0.49	0.19	2.89	0.53	0	0	0	0	2.49	2.1
1961	Bacteria;Chloroflexota; Dehalococcoidia; SZUA-161	0.13	0.07	0	0	0	0	0	0	0.55	0	0	0	0.21	0	0	0	0	0	0	0	0.23	0.17	0	0.31	0.17	0.37	0.57	0.31	0.11	0	0	0.23	0.91	0.38	0.3	0	0.14	0.2	0.2	0.23	0.99	0.26	0	0.11	0.06	0.14	0.47	0.75
1962	Bacteria;Chloroflexota; Dehalococcoidia; Tepidiformales; Tepidiformaceae; UBA2991	0	0	0	0	0	0	0	0	0	0	0	0	0	0	0	0	0	0	0	0	0	0	0	0	0	0	0	0	0	0	0	0	0	0	0	0	0	0	0	0	0	0	0	0	0	0	0	0.53
1963	Bacteria;Chloroflexota; Dehalococcoidia; Tepidiformales; Tepidiformaceae	0	0	0	0	0	0	0	0	0	0	0	0	0	0	0	0	0	0	0	0	0	0	0	0	0	0	0.41	0	0	0	0	0	0	0	0	0	0	0	0	0	0	0	0	0	0	0	0.46	0.79
1964	Bacteria;Chloroflexota; Dehalococcoidia; UBA1127	0	0	0	0	0	0	0	0	0	0	0	0	0	0	0	0	0	0	0	0	0	0	0	0	0	0	0	0	0	0	0	0	0	0	0.45	0	0	0	0	0	0	0	0	0	0	0	0	0
1965	Bacteria;Chloroflexota; Dehalococcoidia; UBA1151; TMED-70; GCA-002700125	0	0	0	0	0	0	0	0	0	0	0	0	0	0	0	0	0	0	0	0	0	0	0	0	0	0	0	0	0	0	0	0	0	0	0	0	0	0	0	0	0	0	0	0	0	0	0	0
1966	Bacteria;Chloroflexota; Dehalococcoidia; UBA1151; TMED-70	0	0	0	0	0	0	0	0	0	0	0	0	0	0	0	0	0	0	0	0	0	0	0	0	0	0	0	0	0	0	0	0	0	0	0	0	0	0	0	0	0	0	0	0	0	0	0	0
1967	Bacteria;Chloroflexota; Dehalococcoidia; UBA1151; UBA1151	0	0	0	0	0	0	0	0	0	0	0	0	0	0	0	0	0	0	0	0	0	0	0	0	0	0	0	0	0.26	0	0	0	0	0.23	0	0	0	0	0	0	0	0	0	0	0	0	0	0
1968	Bacteria;Chloroflexota; Dehalococcoidia; UBA1151; UBA1328; UBA1328	0	0	0	0	0	0	0	0	0	0	0	0	0	0	0	0	0	0	0	0	0	0	0	0	0	0	0.37	0	1.69	0	0	0	0	0.45	0	0	0	0	0	0	0	0	0	0	0	0	0	0
1969	Bacteria;Chloroflexota; Dehalococcoidia; UBA1151	0	0	0	0	0	0	0	0	0	0	0	0	0.3	0	0	0	0	0	0	0	0	0	0	0	0	0	0.26	0	0.26	0	0	0.4	0	0.32	0.34	0	0	0	0	0	0	0	0	0	0	0	0	0
1970	Bacteria;Chloroflexota; Dehalococcoidia; UBA2777; UBA2777; UBA2777	0	0	0	0	0	0	0	0	0.42	0	0	0	0	0	0	0	0	0	0	0	0	0	0	0	0	0	0	0	0	0	0	0	0.79	0	0	0	0	0	0	0	0	0	0	0	0	0	0	0
1971	Bacteria;Chloroflexota; Dehalococcoidia; UBA2963; UBA2963; JADFRC01	0	0	0	0	0	0	0	0	0	0	0	0	0	0	0	0	0	0	0	0	0	0	0	0	0	0	0	0	0	0	0	0	0	0	0.74	0	0	0	0	0	0	0	0	0	0	0	0	0
1972	Bacteria;Chloroflexota; Dehalococcoidia; UBA2963; UBA2963	0	0	0	0	0	0	0	0	0	0	0	0	0	0	0	0	0	0	0	0	0	0	0	0	0	0	0	0	0	0	0	0	0	0	0.91	0	0	0	0	0	0	0	0	0	0	0	0	0
1973	Bacteria;Chloroflexota; Dehalococcoidia; UBA2979; UBA2979; SHYR01	0	0	0	0	0	0	0	0	0	0	0	0	0	0	0	0	0	0	0	0	0	0	0	0	0	0	0	0	0	0	0	0	0	0	1.15	0	0	0	0	0	0	0	0	0	0	0	0	0
1974	Bacteria;Chloroflexota; Dehalococcoidia; UBA2979; UBA2979; VXMT01	0	0	0	0	0	0	0	0	0	0	0	0	0	0	0	0	0	0	0	0	0	0	0	0	0	0	0	0	0	0	0	0	0	0	0.66	0	0	0	0	0	0	0	0	0	0	0	0	0
1975	Bacteria;Chloroflexota; Dehalococcoidia; UBA2979; UBA2979; W-Chloroflexi-9	0	0	0	0	0	0	0	0	0	0	0	0	0	0	0	0	0	0	0	0	0	0	0	0	0	0	0	0	0	0	0	0	0	0	0.41	0	0	0	0	0	0	0	0	0	0	0	0	0
1976	Bacteria;Chloroflexota; Dehalococcoidia; UBA2979; UBA2979	0	0	0	0	0	0	0	0	0	0	0	0	0	0	0	0	0	0	0	0	0	0	0	0	0	0	0	0	0	0	0	0	0	0.97	3.69	0	0	0	0	0	0	0	0	0	0	0	0.55	0
1977	Bacteria;Chloroflexota; Dehalococcoidia; UBA2985; UBA2985	0	0	0	0	0	0	0	0	0	0	0	0	0	0	0	0	0	0	0	0	0	0	0	0	0	0	0	0	0	0	0	0	0	0.25	0	0	0	0	0	0	0	0	0	0	0	0	0	0
1978	Bacteria;Chloroflexota; Dehalococcoidia; UBA3495; UBA3495; CAJWBT01	0	0	0	0	0	0	0	0	0	0	0	0	0	0	0	0	0	0	0	0	0	0	0	0	0	0	0	0	0	0	0	0	0	0	0.36	0	0	0	0	0	0	0	0	0	0	0	0	0
1979	Bacteria;Chloroflexota; Dehalococcoidia; UBA3495; UBA3495; Io17-Chloro-G2	0	0	0	0	0	0	0	0	0	0	0	0	0	0	0	0	0	0	0	0	0	0	0	0	0	0	0	0	0	0	0	0	0	0	0.76	0	0	0	0	0	0	0	0	0	0	0	0	0
1980	Bacteria;Chloroflexota; Dehalococcoidia; UBA3495; UBA3495; JADFFS01	0	0	0	0	0	0	0	0	0	0	0	0	0	0	0	0	0	0	0	0	0	0	0	0	0	0	0	0	0	0	0	0	0	0	17.74	0	0	0	0	0	0	0	0	0	0	0	0	0
1981	Bacteria;Chloroflexota; Dehalococcoidia; UBA3495; UBA3495; JADFJS01	0	0	0	0	0	0	0	0	0	0	0	0	0	0	0	0	0	0	0	0	0	0	0	0	0	0	0	0	0	0	0	0	0	0	0.81	0	0	0	0	0	0	0	0	0	0	0	0	0
1982	Bacteria;Chloroflexota; Dehalococcoidia; UBA3495; UBA3495; UBA1141	0	0	0	0	0	0	0	0	0	0	0	0	0	0	0	0	0	0	0	0	0	0	0	0	0	0	0	0	0	0	0	0	0	0	10.76	0	0	0	0	0	0	0	0	0	0	0	0	0
1983	Bacteria;Chloroflexota; Dehalococcoidia; UBA3495; UBA3495; UBA11650	0	0	0	0	0	0	0	0	0	0	0	0	0	0	0	0	0	0	0	0	0	0	0	0	0	0	0	0	0	0	0	0	0	0	6.13	0	0	0	0	0	0	0	0	0	0	0	0	0
1984	Bacteria;Chloroflexota; Dehalococcoidia; UBA3495; UBA3495; UBA9611	0	0	0	0	0	0	0	0	0	0	0	0	0	0	0	0	0	0	0	0	0	0	0	0	0	0	0	0	0.94	0	0	0	0	0	1.91	0	0	0	0	0	0	0	0	0	0	0	0	0
1985	Bacteria;Chloroflexota; Dehalococcoidia; UBA3495; UBA3495	0	0	0	0	0	0	0	0	0	0	0	0	0	0	0	0	0	0	0	0	0	0	0	0	0	0	0	0	0.91	0	0	0	0	0	12.94	0	0	0	0	0	0	0	0	0	0	0	0	0
1986	Bacteria;Chloroflexota; Dehalococcoidia; UBA3495	0	0	0	0	0	0	0	0	0	0	0	0	0	0	0	0	0	0	0	0	0	0	0	0	0	0	0	0	0	0	0	0	0	0.06	0.21	0	0	0	0	0	0.21	0	0	0	0	0	0.4	0
1987	Bacteria;Chloroflexota; Dehalococcoidia; UBA6952; JACPCL1; JACPCL1	0	0	0	0	0	0	0	0	0	0	0	0	0	0	0	0	0	0	0	0	0	0	0	0	0	0	0	0	0	0	0	0	0	0	0	0	0	0	0	0	0	0	0	0	0	0	2.47	0
1988	Bacteria;Chloroflexota; Dehalococcoidia; UBA6952; JACQOS01; JACQOS01	0	0	0	0	0	0	0	0	0	0	0	0	0	0	0	0	0	0	0	0	0	0	0	0	0	0	0	0	0	0	0	0	0	0	0	0	0	0	0	0	0	0	0	0	0	0	0.61	0
1989	Bacteria;Chloroflexota; Dehalococcoidia; UBA6952; QGNO01; QGNO01	0	0	0	0	0	0	0	0	0	0	0	0	0	0	0	0	0	0	0	0	0	0	0	0	0	0	0	0	0	0	0	0	0	0	0	0	0	0	0	0	0	0	0	0	0	0	0.42	0
1990	Bacteria;Chloroflexota; Dehalococcoidia; UBA6952	0	0	0	0	0	0	0	0	0	0	0	0	0	0	0	0	0	0	0	0	0	0	0	0	0	0	0	0	0	0	0	0	0	0.4	0.35	0	0	0	0	0	0	0	0	0	0	0	1.16	0
1991	Bacteria;Chloroflexota; Dehalococcoidia; WHTO01; WHTO01; WHTO01	0	0	0	0	0	0	0	0	0	0	0	0	0	0	0	0	0	0	0	0	0	0	0	0	0	0	0	0	0	0	0	0	0	0	0	0	0	0	0	0	0	0	0	0	0	0	0	0.35
1992	Bacteria;Chloroflexota; Dehalococcoidia	1.52	1.13	3.46	2.63	2.36	0.95	1.66	2.61	8.75	1.46	2.43	2.94	5.04	2.12	0.8	2.53	2.49	0.66	1.06	2.31	1.98	11.17	2.13	7.97	4.13	6.55	13.81	6.61	10.32	3.21	2.63	9.58	16.83	8.46	24.84	1.6	2.4	2.56	2.21	2.74	16.22	2.5	1.25	1.45	1.76	2.8	14.58	24.76
1993	Bacteria;Chloroflexota; FW602-bin22; FW602-bin22; CADDYW01	0	0	0	0	0	0	0	0	0	0	0	0	0	0	0	0	0	0	0	0	0.19	0	0.41	0	0	0	0.28	0.36	0	0	0	0	0	0	0	0	0	0	0	0	0	0	0	0	0	0	0	0
1994	Bacteria;Chloroflexota; FW602-bin22; FW602-bin22; JAMCWG01; JAMCWG01	0	0	0	0	0	0	0	0	0	0	0	0	0	0	0	0	0	0	0	0	0	0	0	0	0	0	0	0	0	0	0	0	0	0	0	0	0	0	0	0	0.58	0	0	0	0	0	0	0
1995	Bacteria;Chloroflexota; FW602-bin22; FW602-bin22	0	0	0	0	0	0	0	0	0	0	0	0	0	0	0	0	0	0	0	0	0.31	0	0.41	0	0.28	0	0.65	0.27	0	0	0	0	0.63	0.52	0	0	0	0	0	0	1.45	0	0	0	0	0	1	0
1996	Bacteria;Chloroflexota; Ktedonobacteria; Ktedonobacterales	0	0	0	0	0	0	0	0	0	0	0	0	0	0	0	0	0	0	0	0	0	0	0	0	0	0	0.11	0	0	0	0	0	0	0	0	0	0	0	0	0	0.08	0	0	0	0	0	0	0
1997	Bacteria;Chloroflexota; Limnocylindria; Limnocylindrales; CSP1-4; CAIXZV01	0	0	0	0	0	0	0	0	0	0	0	0	0	0	0	0	0	0	0	0	0	0	0	0	0	0	0	0	0	0	0	0	0	0	0	2.22	1.48	0.9	0	0	0	0	0.64	0.4	0.66	0.52	0	0
1998	Bacteria;Chloroflexota; Limnocylindria; Limnocylindrales; CSP1-4; CTSoil-043	0	0	0	0	0	0	0	0	0	0	0	0	0	0	0	0	0	0	0	0	0	0	0	0	0	0	0	0	0	0	0	0	0	0	0	0.75	1.07	1	0.71	0	0	0.46	0	0	0	0	0	0
1999	Bacteria;Chloroflexota; Limnocylindria; Limnocylindrales; CSP1-4; Fen-1039	0	0	0	0	0	0	0	0	0	0	0	0	0	0	0	0	0	0	0	0	0	0	0	0	0	0	0	0	0	0	0	0	0	0	0	0	0.72	0	0	0	0	0	0	0	0	0	0	0
2000	Bacteria;Chloroflexota; Limnocylindria; Limnocylindrales; CSP1-4; JAFMJV01	0	0	0	0	0	0	0	0	0	0	0	0	0	0	0	0	0	0	0	0	0	0	0	0	0	0	0	0	0	0	0	0	0	0	0	0	0	0	0	0	0	0	1.82	1.3	1.23	2.01	0	0
2001	Bacteria;Chloroflexota; Limnocylindria; Limnocylindrales; CSP1-4; Palsa-1032	0	0	0	0	0	0	0	0	0	0	0	0	0	0	0	0	0	0	0	0	0	0	0	0	0	0	0.38	0.45	0	0	0	0	0	0	0	0	0	0	0	0	0	0	1.37	1.01	1.07	2.28	0	0
2002	Bacteria;Chloroflexota; Limnocylindria; Limnocylindrales; CSP1-4; UBA5189	0	0	0	0	0	0	0	0	0	0	0	0	0	0	0	0	0	0	0	0	0	0	0	0	0	0	0	0	0	0	0	0	0	0	0	0.81	1.14	0.47	0	0	0	0.43	0	0.44	0.66	0	0	0
2003	Bacteria;Chloroflexota; Limnocylindria; Limnocylindrales; CSP1-4	0	0	0	0	0	0	0	0	0	0	0	0	0.57	0	0	0	0	0	0	0	0	0	0	0.61	0.81	0	1.15	1.84	0	0	0	0	0	0.69	0	2.86	3.24	2.44	1.98	1.24	0	0.94	4.79	4.79	5.06	4.99	0	0
2004	Bacteria;Chloroflexota; Limnocylindria; Limnocylindrales	0	0	0	0	0	0	0	0	0	0	0	0	0.06	0	0	0	0	0	0	0	0	0	0	0	0	0	0.01	0	0	0	0	0	0	0	0	0.08	0	0	0	0	0	0	0.12	0	0.12	0.13	0	0
2005	Bacteria;Chloroflexota; Limnocylindria	0	0	0	0	0	0	0	0	0	0	0	0	0	0	0	0	0	0	0	0	0.11	0	0	0.09	0.06	0	0.36	0.35	0	0	0	0	0	0.13	0	0.28	0.25	0.09	0.17	0.11	0	0	0.61	0.23	0.36	0.48	0	0
2006	Bacteria;Chloroflexota; UBA6077; UBA6077; CF-72; CF-72	0	0	0	0	0	0	0	0	0	0	0	0	0	0	0	0	0	0	0	0	0	0	0	0	0	0	0	0.45	0	0	0	0	0	0	0	0	0	0	0	0	0	0	0	0	0	0	0	0
2007	Bacteria;Chloroflexota; UBA6077; UBA6077; CF-72	0	0	0	0	0	0	0	0	0	0	0	0	0	0	0	0	0	0	0	0	0	0	0	0	0	0	0.28	0.06	0	0	0	0	0	0	0	0	0	0	0	0	0	0	0	0	0	0	0	0
2008	Bacteria;Chloroflexota; UBA6077; UBA6077; JACCZL01; JACCZL01	0	0	0	0	0	0	0	0	0	0	0	0	0	0	0	0	0	0	0	0	0	0	0	0	0	0	0.39	0	0	0	0	0	0	0	0	0	0	0	0	0	0	0	0	0	0	0	0	0
2009	Bacteria;Chloroflexota; UBA6077; UBA6077; JACCZL01; JADZEM01	0	0	0	0	0	0	0	0	0	0	0	0	0	0	0	0	0	0	0	0	0	0	0	0	0	0	0.92	0.41	0	0	0	0	0	0	0	0	0	0	0	0	0	0	0	0	0	0	0	0
2010	Bacteria;Chloroflexota; UBA6077; UBA6077; JACCZL01	0	0	0	0	0	0	0	0	0	0	0	0	0	0	0	0	0	0	0	0	0	0	0	0	0	0	0.34	0.66	0	0	0	0	0	0	0	0	0	0	0	0	0	0	0	0	0	0	0	0
2011	Bacteria;Chloroflexota; UBA6077; UBA6077; UBA6077	0	0	0	0	0	0	0	0	0	0	0	0	0	0	0	0	0	0	0	0	0	0	0	0	0	0	0	0.26	0	0	0	0	0	0	0	0	0	0	0	0	0.15	0	0	0	0	0	0	0
2012	Bacteria;Chloroflexota; UBA6077; UBA6077	0	0	0	0	0	0	0	0	0	0	0	0	0	0	0	0	0	0	0	0	0.8	0.25	0.37	0	0.34	0	1.47	1.21	0	0	0	0	0	0	0	0	0	0	0	0.18	0.51	0	0	0	0	0	0	0
2013	Bacteria;Chloroflexota	0.59	0.63	0.54	0.87	0.46	0.54	1.22	0.39	2.16	0.18	0.79	1.3	0.58	0.34	0.71	0.62	0.4	0.55	1.72	0	0.39	0	2.88	2.28	0.85	0.97	4.21	0	1.74	1.37	0.75	0.34	3.47	1.1	4.01	1.54	1.63	1.41	0.94	0.96	5.95	1.75	0.9	0.53	1.23	0.94	2.8	1.48
2014	Bacteria;CLD3; CLD3; SB21; SB21; JABWBZ01	0	0	0	0	0	0	0	0	0	0	0	0	0	0	0	0	0	0	0	0	0	0	0	0	0	0	0	0	0	0	0	0	0	0	0	0.39	0	0	0	0	0	0	0	0	0	0	0	0
2015	Bacteria;CLD3; CLD3; SB21; SB21; SB21	0	0	0	0	0	0	0	0	0	0	0	0	0	0	0	0	0	0	0	0	0	0	0	0	0	0	0	0	0	0	0	0	0	0	0	0.89	0	0	0	0	0	0	0	0	0	0	0	0
2016	Bacteria;CLD3; CLD3; SB21; SB21	0	0	0	0	0	0	0	0	0	0	0	0	0	0	0	0	0	0	0	0	0	0	0	0	0	0	0	0	0	0	0	0	0	0	0	1.04	0	0.23	0	0	0	0	0	0	0	0	0	0
2017	Bacteria;Cloacimonadota; Cloacimonadia; Cloacimonadales; Cloacimonadaceae; UBA5614	0	0	0	0	0	0	0	0	0	0	0	0	0	0	0	0	0	0	0	0	0	0	0	0	0	0	0	0	0	0	0	0	0	0	0	0	0.51	0.51	0	0	0	0	0	0	0	0	0	0
2018	Bacteria;Cloacimonadota; Cloacimonadia; Cloacimonadales; Cloacimonadaceae	0	0	0	0	0	0	0	0	0	0	0	0	0	0	0	0	0	0	0	0	0	0	0	0	0	0	0	0	0	0	0	0	0	0	0	0.29	0.13	0.11	0	0	0	0	0	0	0	0	0	0
2019	Bacteria;Cloacimonadota; Cloacimonadia; Cloacimonadales; TCS61; JACNIV01	0	0	0	0	0	0	0	0	0	0	0	0	0	0	0	0	0	0	0	0	0	0	0	0	0	0	0	0	2.33	0	0	0	0	0.46	0	0	0	0	0	0	0	0	0	0	0	0	0	0
2020	Bacteria;Cloacimonadota; Cloacimonadia; Cloacimonadales; TCS61; JACNIV01; JACNIV01 sp014382915	0	0	0	0	0	0	0	0	0	0	0	0	0	0	0	0	0	0	0	0	0	0	0	0	0	0	0	0	0.78	0	0	0	0	0	0	0	0	0	0	0	0	0	0	0	0	0	0	0
2021	Bacteria;Cloacimonadota; Cloacimonadia; Cloacimonadales; TCS61	0	0	0	0	0	0	0	0	0	0	0	0	0	0	0	0	0	0	0	0	0	0	0	0	0	0	0	0	1.41	0	0	0	0	0.17	0	0	0	0	0	0	0	0	0	0	0	0	0	0
2022	Bacteria;Cloacimonadota; Cloacimonadia; Cloacimonadales	0	0	0	0	0	0	0	0	0	0	0	0	0.06	0	0	0	0	0	0	0	0	0	0	0	0	0	0	0	0.23	0	0	0	0	0.12	0	0.11	0	0.06	0	0	0	0	0	0	0	0	0	0
2023	Bacteria;Cloacimonadota; Cloacimonadia; JGIOTU-2; JGIOTU-2; JAGMCF01	0	0	0	0	0	0	0	0	1.98	0	0	0	0	0	0	0	0	0	0	0	0	0	0	0	0	0	0	0	0	0	0	7.82	0	0	0	0	0	0	0	0	0	0	0	0	0	0	0	0
2024	Bacteria;Cloacimonadota; Cloacimonadia; JGIOTU-2; JGIOTU-2; JAGMCF01; JAGMCF01 sp021158425	0	0	0	0	0	0	0	0	1.97	0	0	0	0	0	0	0	0	0	0	0	0	0	0	0	0	0	0	0	0	0	0	0	0	0	0	0	0	0	0	0	0	0	0	0	0	0	0	0
2025	Bacteria;Cloacimonadota; Cloacimonadia; JGIOTU-2; JGIOTU-2; JAGMCF01; JAGMCF01 sp023129415	0	0	0	0	0	0	0	0	0	0	0	0	0	0	0	0	0	0	0	0	0	0	0	0	0	0	0	0	0	0	0	4.78	0	0	0	0	0	0	0	0	0	0	0	0	0	0	0	0
2026	Bacteria;Cloacimonadota; Cloacimonadia; JGIOTU-2; JGIOTU-2	0	0	0	0	0	0	0	0	0.46	0	0	0	0	0	0	0	0	0	0	0	0	0	0	0	0	0	0	0	0	0	0	0.53	0	0	0	0	0	0	0	0	0	0	0	0	0	0	0	0
2027	Bacteria;Cloacimonadota; Cloacimonadia; JGIOTU-2	0	0	0	0	0	0	0	0	0.05	0	0	0	0	0	0	0	0	0	0	0	0	0	0	0	0	0	0	0	0	0	0	0	0	0	0	0	0	0	0	0	0	0	0	0	0	0	0	0
[truncated: 1,829 more rows]
[truncated: 5 more columns]

## Sheet: S3
Table S3 | Rarefied abundances of mOTUs. This table was rarefied to 26,967 from Table S3 (multiplied by 100).
mOTU_ID	SP_1H1	SP_2H2	SP_3H2	SP_4H4	SP_6H3	SP_7H4	SP_8H4	SP_10H4	SP_13H4	SP_17H5	SP_28H5	SP_40H10	HSM1519E_1H2	HSM1519E_2H2	HSM1519E_2H5	HSM1519E_3H5	HSM1519E_6H3	HSM1519E_8H4	HSM1519E_12F4	HSM1519C_2R3	HSM1519C_6Rcc	HSM1519C_9R3	HSM1519C_12R2	HSM1520D_1H3	HSM1520D_2H3	HSM1520D_2H6	HSM1520D_3H3	HSM1520D_6H6	HSM1520D_18H4	HSM1520D_33X4	HSM1520D_35X4	HSM1520D_47X3	HSM1520D_59Xcc	HSM1526_1Rcc	HSM1526_3R2	LC2018_5cm	LC2018_10cm	LC2018_15cm	LC2018_20cm	LC2018_25cm	LC2019_20cm	LC2019_30cm	LW2018_10cm	LW2018_20cm	LW2018_30cm	LW2018_40cm	LW2018_55cm	LW2018_60cm	LW2019_30cm
otu1	0	0	0	0	0	0	0	0	0	0	0	0	0	86	0	136	48	0	23	0	0	0	0	0	0	0	0	0	0	0	0	0	31	0	0	0	0	0	0	0	54	153	0	0	0	0	0	0	0
otu2	0	0	0	0	0	0	0	0	0	0	0	0	0	0	0	0	0	0	0	0	0	0	0	0	0	0	0	0	0	0	0	0	0	0	0	0	0	0	0	0	0	12	0	0	0	0	0	0	0
otu3	0	0	0	0	0	0	0	0	0	0	0	0	0	0	0	0	0	0	0	0	0	0	0	0	0	0	0	0	0	0	0	0	0	0	0	0	0	0	0	0	6	18	0	0	0	0	0	0	0
otu4	0	0	0	0	0	0	0	0	12	0	0	0	0	29	5	43	14	0	14	0	0	0	1	0	0	0	0	0	0	0	0	0	2	4	0	0	0	0	0	0	14	77	0	0	0	0	0	0	0
otu5	0	0	0	0	0	0	0	0	0	0	0	0	0	0	0	0	0	0	0	0	0	0	0	0	0	0	0	0	0	0	0	0	0	0	0	0	0	0	0	0	0	44	0	0	0	0	0	0	0
otu6	0	0	0	0	0	0	0	0	0	0	0	0	0	0	0	0	0	0	0	0	0	0	0	0	0	0	0	0	0	0	0	0	0	0	0	0	0	0	0	0	0	44	0	0	0	0	0	0	0
otu7	0	0	0	0	0	0	0	0	2	0	0	0	2	14	7	18	12	0	0	0	0	0	0	0	0	0	0	0	0	0	0	12	2	3	0	0	0	0	0	3	11	100	0	0	0	1	0	0	0
otu8	0	0	0	0	0	0	0	0	20	0	0	0	0	0	0	0	0	0	0	0	0	0	0	0	0	0	0	0	0	0	0	0	0	0	0	0	0	0	0	0	42	60	0	0	0	0	0	0	0
otu9	0	0	0	0	0	0	0	0	0	0	0	0	0	0	0	0	0	0	0	0	0	0	0	0	0	0	0	0	0	0	0	0	0	0	0	0	0	0	0	0	5	0	0	0	0	0	0	0	0
otu10	0	0	0	0	0	0	0	0	0	0	0	0	0	0	0	0	0	0	0	0	0	0	0	0	0	0	0	0	0	0	0	0	0	0	0	0	0	0	0	0	6	0	0	0	0	0	0	0	0
otu11	0	0	0	0	0	0	0	0	23	0	0	0	10	0	0	16	0	0	0	0	0	0	0	0	0	0	0	0	0	0	0	0	0	1	0	0	0	0	0	11	26	44	0	0	0	0	0	7	0
[truncated: 3,816 more rows]
[truncated: 4 more columns]

## Sheet: S4
Table S4 | Microbial community differences among environmental factors in SP, HSM, LW, and LC sediments. This table shows the PERMANOVA results testing microbial community structure (hellinger transformed) based on the Euclidean distance matrix for beta diversity. The best linear regression model was selected via forward selection. The interactions with significant results (P<0.05) are indicated …
[truncated: 40 more rows]

[truncated: 9 more sheets: S5, S6, S7, S8, S9, S10, S11, S12, S13]
